# Supplementary material for: Meta-Viromic Sequencing Reveals Virome Characteristics of Mosquitoes and Culicoides on Zhoushan Island, China
Source: Microbiol Spectr. 2023 Jan 18;11(1):e02688-22. doi: 10.1128/spectrum.02688-22 (PMC9927462; doi:10.1128/spectrum.02688-22)
Supplement: Supplemental file 1 — Table S1. Download spectrum.02688-22-s0001.xlsx, XLSX file, 0.01 MB [file spectrum.02688-22-s0001.xlsx]

## Sheet: Sheet1
table S1.Basic information of several sampling points
Habitat	Longitude	Latitude	Vertebrate animal	Mosquito species	Mosquito count	Culicoides count
Pig farm	121.978	30.1291	Pig;People;Dog	Anopheles sinensis;Culex pipiens;Culex tritaeniorhynchus	10616	0
Farm	122.092	30.1367	People;Dog;chicken;Cattle;Duck.Mice	Culex pipiens;Culex tritaeniorhynchus;	203	150
Pond	122.095	30.1356	Duck;People	Anopheles sinensis;Culex pipiens ;Culex tritaeniorhynchus	780	60
Village	122.49	30.233	Pig;People;Dog	Aedes albopictus;Aedimorphus vexans;Armigeres subalbatus;Culex tritaeniorhynchus	265	0
Residential area	116.235	39.8665	People;Dog;Chicken;Mice	Aedes albopictus;Armigeres subalbatus;Culex pipiens pallens;Culex pipiens ;Culex quinquefasciatus;Culex tritaeniorhynchus	1098	4407
