# Supplementary material for: Meta-Viromic Sequencing Reveals Virome Characteristics of Mosquitoes and Culicoides on Zhoushan Island, China
Source: Microbiol Spectr. 2023 Jan 18;11(1):e02688-22. doi: 10.1128/spectrum.02688-22 (PMC9927462; doi:10.1128/spectrum.02688-22)
Supplement: Supplemental file 2 — Table S2. Download spectrum.02688-22-s0002.xlsx, XLSX file, 0.01 MB [file spectrum.02688-22-s0002.xlsx]

## Sheet: Sheet1
Species	GenBank
Culicoides	GCA_900002565.1,NC_009809.1
Culex pipiens	GCA_016801865.1
Culex tritaeniorhynchus	NC_051861.1
Culex quinquefasciatus	NC_051861.1
Aedes albopictus	NW_021837045.1
Culex pipiens pallens	GCA_016801865.1
Armigeres subalbatus	GCA_024139115.1
Anopheles sinensis	KL639024.1
Aedes vexans	NC_065121.1
