# Supplementary material for: Meta-Viromic Sequencing Reveals Virome Characteristics of Mosquitoes and Culicoides on Zhoushan Island, China
Source: Microbiol Spectr. 2023 Jan 18;11(1):e02688-22. doi: 10.1128/spectrum.02688-22 (PMC9927462; doi:10.1128/spectrum.02688-22)
Supplement: Supplemental file 3 — Table S3. Download spectrum.02688-22-s0003.xlsx, XLSX file, 0.6 MB [file spectrum.02688-22-s0003.xlsx]

## Sheet: annotation
The merged result of blast and checkv
Column name	Meaning
contig_id	contig_id
CONTIG_LEN	CONTIG_LENGTH
SEQ_ID	Metch Sequence Genbank ID
SEQ_LEN	Metch Sequence length
Q_START	start point of aligned contig
Q_END	end point of aligned contig
S_START	start point of aligned metch sequence
S_END	end point of aligned metch sequence
E-VALUE	E-VALUE
PIDENT	identity
SCORE	SCORE
SEQ_query	Metch Sequence
kindom	kindom
host	virus-host
classify	classify
contig_length	contig_length
provirus	provirus
proviral_length	proviral_length
gene_count	gene_count
viral_genes	viral_genes
host_genes	host_genes
checkv_quality	checkv_quality
miuvig_quality	miuvig_quality
completeness	completeness
completeness_method	completeness_method
contamination	contamination
kmer_freq	kmer_freq
warnings	warnings
viral_gene counts >= 1	viral sequences classified by CheckV
viral_gene counts >= 1 AND host_gene counts >=1	endogenous viral or proviral sequences

## Sheet: Ae.a-1
	contig_id	CONTIG_LEN	SEQ_ID	SEQ_LEN	Q_START	Q_END	S_START	S_END	E-VALUE	PIDENT	SCORE	SEQ_query	kindom	host	classify	contig_length	provirus	proviral_length	gene_count	viral_genes	host_genes	checkv_quality	miuvig_quality	completeness	completeness_method	contamination	kmer_freq	warnings
236	k141_255804	5923	NC_040795.1	4962	836	5775	4941	1	0	96.377	8131	NC_040795.1 Shinobi tetravirus RNA, complete genome, strain: shinobi LC270813.1 Shinobi tetravirus RNA, complete genome, strain: shinobi	|k__Viruses|s__Shinobi tetravirus	Aedes albopictus	-	5923	No		3	2	0	High-quality	High-quality	100	AAI-based (high-confidence)	0	1
364	k141_13198	2984	KT966486.1	2612	1	2036	2037	1	0	98.871	3633	KT966486.1 Guato virus strain BrMS-MQ10 putative glycoprotein gene, partial cds	|k__Viruses|s__Guato virus	-	-	2984	No		2	2	0	Low-quality	Genome-fragment	22.42	HMM-based (lower-bound)	0	1
57	k141_139371	569	NC_040795.1	4962	228	569	1072	1414	1.22e-166	98.251	599	NC_040795.1 Shinobi tetravirus RNA, complete genome, strain: shinobi LC270813.1 Shinobi tetravirus RNA, complete genome, strain: shinobi	|k__Viruses|s__Shinobi tetravirus	Aedes albopictus	-	569	No		1	1	0	Low-quality	Genome-fragment	10.66	HMM-based (lower-bound)	0	1
63	k141_2256	424	KX882831.1	2961	1	282	924	1205	4.4e-125	96.099	460	KX882831.1 Wenzhou sobemo-like virus 4 strain mosZJ35391 hypothetical protein 1 and hypothetical protein 2 genes, complete cds	|k__Viruses|s__Wenzhou sobemo-like virus 4	root	-	424	No		1	1	0	Low-quality	Genome-fragment	10.83	HMM-based (lower-bound)	0	1
193	k141_61597	320	KX522565.1	65653	1	320	9634	9315	1.1e-164	100	592	KX522565.1 Wolbachia phage WO	|k__Viruses|p__Uroviricota|c__Caudoviricetes|o__Caudovirales|f__Myoviridae|s__Wolbachia phage WO	-	dsDNA	320	No		1	1	0	Low-quality	Genome-fragment	0.67	HMM-based (lower-bound)	0	1
199	k141_199387	575	MF094128.1	4514	1	58	145	88	9.14e-19	100	108	MF094128.1 High Island virus S1 gene, partial cds	|k__Viruses|p__Duplornaviricota|c__Resentoviricetes|o__Reovirales|f__Reoviridae|s__High Island virus	-	dsRNA	575	No		1	1	0	Low-quality	Genome-fragment	5.36	HMM-based (lower-bound)	0	1
246	k141_420211	323	KX522565.1	65653	3	323	56653	56973	1.43e-163	99.688	588	KX522565.1 Wolbachia phage WO	|k__Viruses|p__Uroviricota|c__Caudoviricetes|o__Caudovirales|f__Myoviridae|s__Wolbachia phage WO	-	dsDNA	323	No		1	1	0	Low-quality	Genome-fragment	0.19	HMM-based (lower-bound)	0	1
251	k141_173460	310	KT966486.1	2612	1	310	202	511	9.02e-96	87.742	363	KT966486.1 Guato virus strain BrMS-MQ10 putative glycoprotein gene, partial cds	|k__Viruses|s__Guato virus	-	-	310	No		1	1	0	Low-quality	Genome-fragment	2.33	HMM-based (lower-bound)	0	1
299	k141_230847	335	MF094128.1	4514	1	58	152	209	6.58e-18	98.276	104	MF094128.1 High Island virus S1 gene, partial cds	|k__Viruses|p__Duplornaviricota|c__Resentoviricetes|o__Reovirales|f__Reoviridae|s__High Island virus	-	dsRNA	335	No		1	1	0	Low-quality	Genome-fragment	5.14	AAI-based (medium-confidence)	0	1
300	k141_203439	510	KX522565.1	65653	2	510	5061	5569	0	99.411	924	KX522565.1 Wolbachia phage WO	|k__Viruses|p__Uroviricota|c__Caudoviricetes|o__Caudovirales|f__Myoviridae|s__Wolbachia phage WO	-	dsDNA	510	No		1	1	0	Low-quality	Genome-fragment	0.77	HMM-based (lower-bound)	0	1
382	k141_96055	462	NC_040795.1	4962	324	462	742	880	6.88e-54	95.683	224	NC_040795.1 Shinobi tetravirus RNA, complete genome, strain: shinobi LC270813.1 Shinobi tetravirus RNA, complete genome, strain: shinobi	|k__Viruses|s__Shinobi tetravirus	Aedes albopictus	-	462	No		2	1	0	Low-quality	Genome-fragment	8.65	HMM-based (lower-bound)	0	1
455	k141_153451	952	FJ439796.1	598	150	201	18	69	7.33e-07	90.385	69.4	FJ439796.1 Sugarcane bacilliform virus isolate CB9 ORF3 protein gene, partial cds	|k__Viruses|p__Artverviricota|c__Revtraviricetes|o__Ortervirales|f__Caulimoviridae|g__Badnavirus|s__Sugarcane bacilliform virus	-	dsDNA-RT	952	No		1	1	0	Low-quality	Genome-fragment	13.14	AAI-based (medium-confidence)	0	1
559	k141_375841	1345	KX882831.1	2961	1	1139	1138	1	0	97.981	1978	KX882831.1 Wenzhou sobemo-like virus 4 strain mosZJ35391 hypothetical protein 1 and hypothetical protein 2 genes, complete cds	|k__Viruses|s__Wenzhou sobemo-like virus 4	root	-	1345	No		1	1	0	Low-quality	Genome-fragment	34.36	HMM-based (lower-bound)	0	1
616	k141_289256	346	FJ439796.1	598	12	63	18	69	2.49e-07	90.385	69.4	FJ439796.1 Sugarcane bacilliform virus isolate CB9 ORF3 protein gene, partial cds	|k__Viruses|p__Artverviricota|c__Revtraviricetes|o__Ortervirales|f__Caulimoviridae|g__Badnavirus|s__Sugarcane bacilliform virus	-	dsDNA-RT	346	No		1	1	0	Low-quality	Genome-fragment	5.62	AAI-based (medium-confidence)	0	1
793	k141_409131	1258	KX882831.1	2961	1	367	1083	715	9.94e-176	97.561	630	KX882831.1 Wenzhou sobemo-like virus 4 strain mosZJ35391 hypothetical protein 1 and hypothetical protein 2 genes, complete cds	|k__Viruses|s__Wenzhou sobemo-like virus 4	root	-	1258	No		2	1	0	Low-quality	Genome-fragment	32.14	HMM-based (lower-bound)	0	1
0	k141_246897	835	KT966486.1	2612	749	829	2275	2355	1.05e-19	91.358	111	KT966486.1 Guato virus strain BrMS-MQ10 putative glycoprotein gene, partial cds	|k__Viruses|s__Guato virus	-	-	835	No		0	0	0	Not-determined	Genome-fragment			0	1	no viral genes detected
1	k141_356705	668	MK908103.1	11209	422	592	10829	10999	7.72e-70	95.906	278	MK908103.1 Guapiacu virus strain SP08-2017 polyprotein gene, partial cds	|k__Viruses|p__Kitrinoviricota|c__Flasuviricetes|o__Amarillovirales|f__Flaviviridae|s__Guapiacu virus	-	ssRNA(+)	668	No		0	0	0	Not-determined	Genome-fragment			0	1	no viral genes detected
2	k141_301911	552	LC496783.1	4448	438	552	1152	1266	4.07e-17	82.609	102	LC496783.1 Aedes aegypti virga-like virus GH115 genes for hypothetical protein 1, hypothetical protein 2, complete cds	|k__Viruses|s__Aedes aegypti virga-like virus	-	-	552	No		1	0	0	Not-determined	Genome-fragment			0	1	no viral genes detected
3	k141_219740	562	MK908103.1	11209	169	339	10829	10999	6.38e-75	97.661	294	MK908103.1 Guapiacu virus strain SP08-2017 polyprotein gene, partial cds	|k__Viruses|p__Kitrinoviricota|c__Flasuviricetes|o__Amarillovirales|f__Flaviviridae|s__Guapiacu virus	-	ssRNA(+)	562	No		1	0	0	Not-determined	Genome-fragment			0	1	no viral genes detected
4	k141_384442	570	MK908103.1	11209	68	204	10863	10999	1.12e-52	95.62	220	MK908103.1 Guapiacu virus strain SP08-2017 polyprotein gene, partial cds	|k__Viruses|p__Kitrinoviricota|c__Flasuviricetes|o__Amarillovirales|f__Flaviviridae|s__Guapiacu virus	-	ssRNA(+)	570	No		1	0	0	Not-determined	Genome-fragment			0	1	no viral genes detected
5	k141_384492	303	MH051731.1	10766	266	303	10766	10729	5.97e-08	100	71.3	MH051731.1 Dengue virus 3 isolate MS11006729 polyprotein (POLY) gene, complete cds	|k__Viruses|p__Kitrinoviricota|c__Flasuviricetes|o__Amarillovirales|f__Flaviviridae|g__Flavivirus|s__Dengue virus 3	Erythrocebus patas;Homo sapiens;Diceromyia;Aedimorphus;Stegomyia	ssRNA(+)	303	No		0	0	0	Not-determined	Genome-fragment			0	1	no viral genes detected
6	k141_219877	460	MF094128.1	4514	1	107	39	145	4.15e-46	100	198	MF094128.1 High Island virus S1 gene, partial cds	|k__Viruses|p__Duplornaviricota|c__Resentoviricetes|o__Reovirales|f__Reoviridae|s__High Island virus	-	dsRNA	460	No		1	0	0	Not-determined	Genome-fragment			0	1	no viral genes detected
7	k141_274649	887	KT966486.1	2612	10	74	2362	2298	4.04e-14	92.308	93.5	KT966486.1 Guato virus strain BrMS-MQ10 putative glycoprotein gene, partial cds	|k__Viruses|s__Guato virus	-	-	887	No		1	0	0	Not-determined	Genome-fragment			0	1	no viral genes detected
8	k141_384536	873	KX522565.1	65653	1	834	55709	54876	0	99.88	1535	KX522565.1 Wolbachia phage WO	|k__Viruses|p__Uroviricota|c__Caudoviricetes|o__Caudovirales|f__Myoviridae|s__Wolbachia phage WO	-	dsDNA	873	No		2	0	0	Low-quality	Genome-fragment	1.02	AAI-based (medium-confidence)	0	1	no viral genes detected
9	k141_165052	632	MK908103.1	11209	223	374	10829	10999	5.92e-36	85.965	165	MK908103.1 Guapiacu virus strain SP08-2017 polyprotein gene, partial cds	|k__Viruses|p__Kitrinoviricota|c__Flasuviricetes|o__Amarillovirales|f__Flaviviridae|s__Guapiacu virus	-	ssRNA(+)	632	No		2	0	0	Not-determined	Genome-fragment			0	1	no viral genes detected
10	k141_219941	888	KT966486.1	2612	551	817	2561	2284	1.75e-62	83.813	254	KT966486.1 Guato virus strain BrMS-MQ10 putative glycoprotein gene, partial cds	|k__Viruses|s__Guato virus	-	-	888	No		1	0	0	Not-determined	Genome-fragment			0	1	no viral genes detected
11	k141_411952	654	KT966486.1	2612	77	270	2357	2561	4.61e-57	88.293	235	KT966486.1 Guato virus strain BrMS-MQ10 putative glycoprotein gene, partial cds	|k__Viruses|s__Guato virus	-	-	654	No		0	0	0	Not-determined	Genome-fragment			0	1	no viral genes detected
12	k141_384632	333	NC_038286.1	11271	1	55	59	5	1.09e-15	98.182	97.1	NC_038286.1 Piry virus strain BeAn2423, complete genome KU178986.1 Piry virus strain BeAn2423, complete genome	|k__Viruses|p__Negarnaviricota|c__Monjiviricetes|o__Mononegavirales|f__Rhabdoviridae|g__Vesiculovirus|s__Piry virus	Philander opossum;Gracilinanus microtarsus	ssRNA(-)	333	No		1	0	0	Not-determined	Genome-fragment			0	1	no viral genes detected
13	k141_165154	722	MF094128.1	4514	592	722	30	160	1.42e-57	99.237	237	MF094128.1 High Island virus S1 gene, partial cds	|k__Viruses|p__Duplornaviricota|c__Resentoviricetes|o__Reovirales|f__Reoviridae|s__High Island virus	-	dsRNA	722	No		1	0	0	Not-determined	Genome-fragment			0	1.09	no viral genes detected
14	k141_220043	992	MF094128.1	4514	879	992	105	218	3.36e-45	97.368	196	MF094128.1 High Island virus S1 gene, partial cds	|k__Viruses|p__Duplornaviricota|c__Resentoviricetes|o__Reovirales|f__Reoviridae|s__High Island virus	-	dsRNA	992	No		1	0	0	Not-determined	Genome-fragment			0	1	no viral genes detected
15	k141_110383	495	MF094128.1	4514	1	118	216	99	4.46e-51	99.153	215	MF094128.1 High Island virus S1 gene, partial cds	|k__Viruses|p__Duplornaviricota|c__Resentoviricetes|o__Reovirales|f__Reoviridae|s__High Island virus	-	dsRNA	495	No		1	0	0	Not-determined	Genome-fragment			0	1	no viral genes detected
16	k141_110394	451	MF094128.1	4514	1	126	216	91	1.44e-55	99.206	230	MF094128.1 High Island virus S1 gene, partial cds	|k__Viruses|p__Duplornaviricota|c__Resentoviricetes|o__Reovirales|f__Reoviridae|s__High Island virus	-	dsRNA	451	No		1	0	0	Not-determined	Genome-fragment			0	1	no viral genes detected
17	k141_82961	310	MK908103.1	11209	22	177	10829	10984	3.43e-55	92.949	228	MK908103.1 Guapiacu virus strain SP08-2017 polyprotein gene, partial cds	|k__Viruses|p__Kitrinoviricota|c__Flasuviricetes|o__Amarillovirales|f__Flaviviridae|s__Guapiacu virus	-	ssRNA(+)	310	No		0	0	0	Not-determined	Genome-fragment			0	1	no viral genes detected
18	k141_28286	696	KT966484.1	2730	1	650	2262	1610	0	97.243	1103	KT966484.1 Guato virus strain BrMS-MQ10 putative glycoprotein gene, partial cds	|k__Viruses|s__Guato virus	-	-	696	No		0	0	0	Not-determined	Genome-fragment			0	1.11	no viral genes detected
19	k141_137976	360	MK908103.1	11209	180	290	10829	10939	8.84e-47	99.099	200	MK908103.1 Guapiacu virus strain SP08-2017 polyprotein gene, partial cds	|k__Viruses|p__Kitrinoviricota|c__Flasuviricetes|o__Amarillovirales|f__Flaviviridae|s__Guapiacu virus	-	ssRNA(+)	360	No		1	0	0	Not-determined	Genome-fragment			0	1	no viral genes detected
20	k141_137980	850	MK908103.1	11209	100	270	10999	10829	2.14e-71	96.491	283	MK908103.1 Guapiacu virus strain SP08-2017 polyprotein gene, partial cds	|k__Viruses|p__Kitrinoviricota|c__Flasuviricetes|o__Amarillovirales|f__Flaviviridae|s__Guapiacu virus	-	ssRNA(+)	850	No		1	0	0	Not-determined	Genome-fragment			0	1	no viral genes detected
21	k141_110512	879	MH051731.1	10766	115	172	10766	10708	6.65e-17	98.305	102	MH051731.1 Dengue virus 3 isolate MS11006729 polyprotein (POLY) gene, complete cds	|k__Viruses|p__Kitrinoviricota|c__Flasuviricetes|o__Amarillovirales|f__Flaviviridae|g__Flavivirus|s__Dengue virus 3	Erythrocebus patas;Homo sapiens;Diceromyia;Aedimorphus;Stegomyia	ssRNA(+)	879	No		1	0	0	Not-determined	Genome-fragment			0	1	no viral genes detected
22	k141_110529	894	MK908103.1	11209	53	217	10993	10829	1.05e-69	96.97	278	MK908103.1 Guapiacu virus strain SP08-2017 polyprotein gene, partial cds	|k__Viruses|p__Kitrinoviricota|c__Flasuviricetes|o__Amarillovirales|f__Flaviviridae|s__Guapiacu virus	-	ssRNA(+)	894	No		1	0	0	Not-determined	Genome-fragment			0	1	no viral genes detected
23	k141_384955	1303	MK908103.1	11209	96	189	10979	10886	4.52e-35	97.872	163	MK908103.1 Guapiacu virus strain SP08-2017 polyprotein gene, partial cds	|k__Viruses|p__Kitrinoviricota|c__Flasuviricetes|o__Amarillovirales|f__Flaviviridae|s__Guapiacu virus	-	ssRNA(+)	1303	No		1	0	0	Not-determined	Genome-fragment			0	1	no viral genes detected
24	k141_192863	1021	MH051731.1	10766	759	945	10766	10579	1.56e-68	93.085	274	MH051731.1 Dengue virus 3 isolate MS11006729 polyprotein (POLY) gene, complete cds	|k__Viruses|p__Kitrinoviricota|c__Flasuviricetes|o__Amarillovirales|f__Flaviviridae|g__Flavivirus|s__Dengue virus 3	Erythrocebus patas;Homo sapiens;Diceromyia;Aedimorphus;Stegomyia	ssRNA(+)	1021	No		0	0	0	Not-determined	Genome-fragment			0	1	no viral genes detected
25	k141_220366	371	MK908103.1	11209	95	269	10825	10999	2.51e-57	90.857	235	MK908103.1 Guapiacu virus strain SP08-2017 polyprotein gene, partial cds	|k__Viruses|p__Kitrinoviricota|c__Flasuviricetes|o__Amarillovirales|f__Flaviviridae|s__Guapiacu virus	-	ssRNA(+)	371	No		0	0	0	Not-determined	Genome-fragment			0	1	no viral genes detected
27	k141_55789	705	MF094128.1	4514	1	78	76	153	8.65e-30	100	145	MF094128.1 High Island virus S1 gene, partial cds	|k__Viruses|p__Duplornaviricota|c__Resentoviricetes|o__Reovirales|f__Reoviridae|s__High Island virus	-	dsRNA	705	No		0	0	0	Not-determined	Genome-fragment			0	1	no viral genes detected
29	k141_110636	957	KT966486.1	2612	614	957	2565	2211	6.18e-132	91.854	484	KT966486.1 Guato virus strain BrMS-MQ10 putative glycoprotein gene, partial cds	|k__Viruses|s__Guato virus	-	-	957	No		2	0	0	Not-determined	Genome-fragment			0	1	no viral genes detected
30	k141_330162	281	MF094128.1	4514	1	142	163	22	1.09e-64	99.296	259	MF094128.1 High Island virus S1 gene, partial cds	|k__Viruses|p__Duplornaviricota|c__Resentoviricetes|o__Reovirales|f__Reoviridae|s__High Island virus	-	dsRNA	281	No		0	0	0	Not-determined	Genome-fragment			0	1	no viral genes detected
31	k141_247804	629	MF094128.1	4514	532	629	31	128	5.84e-41	100	182	MF094128.1 High Island virus S1 gene, partial cds	|k__Viruses|p__Duplornaviricota|c__Resentoviricetes|o__Reovirales|f__Reoviridae|s__High Island virus	-	dsRNA	629	No		1	0	0	Not-determined	Genome-fragment			0	1	no viral genes detected
32	k141_165571	220	MF094128.1	4514	1	112	218	107	3.89e-48	99.107	204	MF094128.1 High Island virus S1 gene, partial cds	|k__Viruses|p__Duplornaviricota|c__Resentoviricetes|o__Reovirales|f__Reoviridae|s__High Island virus	-	dsRNA	220	No		1	0	0	Not-determined	Genome-fragment			0	1	no viral genes detected
33	k141_193038	1269	MH051731.1	10766	160	213	10713	10766	1.63e-14	98.148	95.3	MH051731.1 Dengue virus 3 isolate MS11006729 polyprotein (POLY) gene, complete cds	|k__Viruses|p__Kitrinoviricota|c__Flasuviricetes|o__Amarillovirales|f__Flaviviridae|g__Flavivirus|s__Dengue virus 3	Erythrocebus patas;Homo sapiens;Diceromyia;Aedimorphus;Stegomyia	ssRNA(+)	1269	No		1	0	0	Not-determined	Genome-fragment			0	1.07	no viral genes detected
34	k141_193063	335	NC_040795.1	4962	179	335	2218	2063	3.72e-60	94.904	244	NC_040795.1 Shinobi tetravirus RNA, complete genome, strain: shinobi LC270813.1 Shinobi tetravirus RNA, complete genome, strain: shinobi	|k__Viruses|s__Shinobi tetravirus	Aedes albopictus	-	335	No		1	0	0	Not-determined	Genome-fragment			0	1	no viral genes detected
35	k141_138299	524	MH051731.1	10766	242	395	10766	10613	7.82e-59	94.805	241	MH051731.1 Dengue virus 3 isolate MS11006729 polyprotein (POLY) gene, complete cds	|k__Viruses|p__Kitrinoviricota|c__Flasuviricetes|o__Amarillovirales|f__Flaviviridae|g__Flavivirus|s__Dengue virus 3	Erythrocebus patas;Homo sapiens;Diceromyia;Aedimorphus;Stegomyia	ssRNA(+)	524	No		1	0	0	Not-determined	Genome-fragment			0	1	no viral genes detected
36	k141_193167	587	MK908103.1	11209	187	388	10829	11038	1.15e-52	86.19	220	MK908103.1 Guapiacu virus strain SP08-2017 polyprotein gene, partial cds	|k__Viruses|p__Kitrinoviricota|c__Flasuviricetes|o__Amarillovirales|f__Flaviviridae|s__Guapiacu virus	-	ssRNA(+)	587	No		1	0	0	Not-determined	Genome-fragment			0	1	no viral genes detected
37	k141_220678	466	MH051731.1	10766	240	332	10613	10705	5.56e-30	94.624	145	MH051731.1 Dengue virus 3 isolate MS11006729 polyprotein (POLY) gene, complete cds	|k__Viruses|p__Kitrinoviricota|c__Flasuviricetes|o__Amarillovirales|f__Flaviviridae|g__Flavivirus|s__Dengue virus 3	Erythrocebus patas;Homo sapiens;Diceromyia;Aedimorphus;Stegomyia	ssRNA(+)	466	No		0	0	0	Not-determined	Genome-fragment			0	1	no viral genes detected
38	k141_330563	673	MH051731.1	10766	108	237	10766	10637	1.03e-53	97.692	224	MH051731.1 Dengue virus 3 isolate MS11006729 polyprotein (POLY) gene, complete cds	|k__Viruses|p__Kitrinoviricota|c__Flasuviricetes|o__Amarillovirales|f__Flaviviridae|g__Flavivirus|s__Dengue virus 3	Erythrocebus patas;Homo sapiens;Diceromyia;Aedimorphus;Stegomyia	ssRNA(+)	673	No		0	0	0	Not-determined	Genome-fragment			0	1	no viral genes detected
39	k141_165952	349	MK908103.1	11209	10	180	10829	10999	8.19e-77	98.246	300	MK908103.1 Guapiacu virus strain SP08-2017 polyprotein gene, partial cds	|k__Viruses|p__Kitrinoviricota|c__Flasuviricetes|o__Amarillovirales|f__Flaviviridae|s__Guapiacu virus	-	ssRNA(+)	349	No		1	0	0	Not-determined	Genome-fragment			0	1	no viral genes detected
40	k141_138575	483	MH051731.1	10766	100	253	10766	10613	7.17e-59	94.805	241	MH051731.1 Dengue virus 3 isolate MS11006729 polyprotein (POLY) gene, complete cds	|k__Viruses|p__Kitrinoviricota|c__Flasuviricetes|o__Amarillovirales|f__Flaviviridae|g__Flavivirus|s__Dengue virus 3	Erythrocebus patas;Homo sapiens;Diceromyia;Aedimorphus;Stegomyia	ssRNA(+)	483	No		1	0	0	Not-determined	Genome-fragment			0	1	no viral genes detected
41	k141_1318	995	MK908103.1	11209	337	490	10829	10982	3.28e-65	97.403	263	MK908103.1 Guapiacu virus strain SP08-2017 polyprotein gene, partial cds	|k__Viruses|p__Kitrinoviricota|c__Flasuviricetes|o__Amarillovirales|f__Flaviviridae|s__Guapiacu virus	-	ssRNA(+)	995	No		1	0	0	Not-determined	Genome-fragment			0	1	no viral genes detected
42	k141_248345	491	KT966486.1	2612	327	469	2188	2047	3.37e-62	98.601	252	KT966486.1 Guato virus strain BrMS-MQ10 putative glycoprotein gene, partial cds	|k__Viruses|s__Guato virus	-	-	491	No		1	0	0	Not-determined	Genome-fragment			0	1	no viral genes detected
43	k141_275468	1181	MK908103.1	11209	762	843	10894	10975	1.91e-28	97.561	141	MK908103.1 Guapiacu virus strain SP08-2017 polyprotein gene, partial cds	|k__Viruses|p__Kitrinoviricota|c__Flasuviricetes|o__Amarillovirales|f__Flaviviridae|s__Guapiacu virus	-	ssRNA(+)	1181	No		2	0	0	Not-determined	Genome-fragment			0	1	no viral genes detected
44	k141_166140	1072	MK908103.1	11209	1	102	10899	10999	2.21e-37	97.059	171	MK908103.1 Guapiacu virus strain SP08-2017 polyprotein gene, partial cds	|k__Viruses|p__Kitrinoviricota|c__Flasuviricetes|o__Amarillovirales|f__Flaviviridae|s__Guapiacu virus	-	ssRNA(+)	1072	No		1	0	0	Not-determined	Genome-fragment			0	1	no viral genes detected
45	k141_56530	305	KT966486.1	2612	125	305	1634	1802	4.39e-49	88.398	207	KT966486.1 Guato virus strain BrMS-MQ10 putative glycoprotein gene, partial cds	|k__Viruses|s__Guato virus	-	-	305	No		1	0	0	Not-determined	Genome-fragment			0	1	no viral genes detected
46	k141_385962	830	MK908103.1	11209	326	491	10829	10994	2.77e-50	89.759	213	MK908103.1 Guapiacu virus strain SP08-2017 polyprotein gene, partial cds	|k__Viruses|p__Kitrinoviricota|c__Flasuviricetes|o__Amarillovirales|f__Flaviviridae|s__Guapiacu virus	-	ssRNA(+)	830	No		1	0	0	Not-determined	Genome-fragment			0	1	no viral genes detected
47	k141_84055	495	MK908103.1	11209	392	495	10956	10853	9.72e-43	99.038	187	MK908103.1 Guapiacu virus strain SP08-2017 polyprotein gene, partial cds	|k__Viruses|p__Kitrinoviricota|c__Flasuviricetes|o__Amarillovirales|f__Flaviviridae|s__Guapiacu virus	-	ssRNA(+)	495	No		1	0	0	Not-determined	Genome-fragment			0	1.01	no viral genes detected
48	k141_248646	449	MK908103.1	11209	324	449	10994	10867	1.46e-40	92.188	180	MK908103.1 Guapiacu virus strain SP08-2017 polyprotein gene, partial cds	|k__Viruses|p__Kitrinoviricota|c__Flasuviricetes|o__Amarillovirales|f__Flaviviridae|s__Guapiacu virus	-	ssRNA(+)	449	No		0	0	0	Not-determined	Genome-fragment			0	1	no viral genes detected
49	k141_248658	405	MK908103.1	11209	248	405	11030	10867	7.67e-58	93.293	237	MK908103.1 Guapiacu virus strain SP08-2017 polyprotein gene, partial cds	|k__Viruses|p__Kitrinoviricota|c__Flasuviricetes|o__Amarillovirales|f__Flaviviridae|s__Guapiacu virus	-	ssRNA(+)	405	No		1	0	0	Not-determined	Genome-fragment			0	1	no viral genes detected
50	k141_111491	395	MF094128.1	4514	1	138	81	218	2.67e-62	99.275	252	MF094128.1 High Island virus S1 gene, partial cds	|k__Viruses|p__Duplornaviricota|c__Resentoviricetes|o__Reovirales|f__Reoviridae|s__High Island virus	-	dsRNA	395	No		1	0	0	Not-determined	Genome-fragment			0	1	no viral genes detected
52	k141_248734	412	MK908103.1	11209	7	173	10999	10829	2.79e-62	93.567	252	MK908103.1 Guapiacu virus strain SP08-2017 polyprotein gene, partial cds	|k__Viruses|p__Kitrinoviricota|c__Flasuviricetes|o__Amarillovirales|f__Flaviviridae|s__Guapiacu virus	-	ssRNA(+)	412	No		0	0	0	Not-determined	Genome-fragment			0	1	no viral genes detected
54	k141_84188	780	MK908103.1	11209	209	283	10840	10914	2.11e-16	90.667	100	MK908103.1 Guapiacu virus strain SP08-2017 polyprotein gene, partial cds	|k__Viruses|p__Kitrinoviricota|c__Flasuviricetes|o__Amarillovirales|f__Flaviviridae|s__Guapiacu virus	-	ssRNA(+)	780	No		1	0	0	Not-determined	Genome-fragment			0	1	no viral genes detected
55	k141_331264	609	MH051731.1	10766	100	285	10579	10764	7e-70	93.548	278	MH051731.1 Dengue virus 3 isolate MS11006729 polyprotein (POLY) gene, complete cds	|k__Viruses|p__Kitrinoviricota|c__Flasuviricetes|o__Amarillovirales|f__Flaviviridae|g__Flavivirus|s__Dengue virus 3	Erythrocebus patas;Homo sapiens;Diceromyia;Aedimorphus;Stegomyia	ssRNA(+)	609	No		1	0	0	Not-determined	Genome-fragment			0	1	no viral genes detected
56	k141_275897	381	MH051731.1	10766	17	141	10766	10642	7.23e-53	98.4	220	MH051731.1 Dengue virus 3 isolate MS11006729 polyprotein (POLY) gene, complete cds	|k__Viruses|p__Kitrinoviricota|c__Flasuviricetes|o__Amarillovirales|f__Flaviviridae|g__Flavivirus|s__Dengue virus 3	Erythrocebus patas;Homo sapiens;Diceromyia;Aedimorphus;Stegomyia	ssRNA(+)	381	No		0	0	0	Not-determined	Genome-fragment			0	1	no viral genes detected
58	k141_413613	308	NC_038286.1	11271	251	308	11	68	2.16e-17	98.276	102	NC_038286.1 Piry virus strain BeAn2423, complete genome KU178986.1 Piry virus strain BeAn2423, complete genome	|k__Viruses|p__Negarnaviricota|c__Monjiviricetes|o__Mononegavirales|f__Rhabdoviridae|g__Vesiculovirus|s__Piry virus	Philander opossum;Gracilinanus microtarsus	ssRNA(-)	308	No		0	0	0	Not-determined	Genome-fragment			0	1	no viral genes detected
59	k141_57088	824	MK908103.1	11209	15	168	10999	10846	2.68e-70	99.351	279	MK908103.1 Guapiacu virus strain SP08-2017 polyprotein gene, partial cds	|k__Viruses|p__Kitrinoviricota|c__Flasuviricetes|o__Amarillovirales|f__Flaviviridae|s__Guapiacu virus	-	ssRNA(+)	824	No		1	0	0	Not-determined	Genome-fragment			0	1	no viral genes detected
60	k141_84511	1102	MK908103.1	11209	420	528	10825	10933	1.78e-28	89.908	141	MK908103.1 Guapiacu virus strain SP08-2017 polyprotein gene, partial cds	|k__Viruses|p__Kitrinoviricota|c__Flasuviricetes|o__Amarillovirales|f__Flaviviridae|s__Guapiacu virus	-	ssRNA(+)	1102	No		1	0	0	Not-determined	Genome-fragment			0	1	no viral genes detected
61	k141_139528	1095	MK908103.1	11209	620	715	10901	10996	2.94e-31	94.792	150	MK908103.1 Guapiacu virus strain SP08-2017 polyprotein gene, partial cds	|k__Viruses|p__Kitrinoviricota|c__Flasuviricetes|o__Amarillovirales|f__Flaviviridae|s__Guapiacu virus	-	ssRNA(+)	1095	No		1	0	0	Not-determined	Genome-fragment			0	1	no viral genes detected
62	k141_303468	645	MH051731.1	10766	449	602	10766	10613	2.1e-60	95.455	246	MH051731.1 Dengue virus 3 isolate MS11006729 polyprotein (POLY) gene, complete cds	|k__Viruses|p__Kitrinoviricota|c__Flasuviricetes|o__Amarillovirales|f__Flaviviridae|g__Flavivirus|s__Dengue virus 3	Erythrocebus patas;Homo sapiens;Diceromyia;Aedimorphus;Stegomyia	ssRNA(+)	645	No		1	0	0	Not-determined	Genome-fragment			0	1	no viral genes detected
64	k141_359014	1084	MK908103.1	11209	793	953	10999	10829	7.92e-47	88.889	202	MK908103.1 Guapiacu virus strain SP08-2017 polyprotein gene, partial cds	|k__Viruses|p__Kitrinoviricota|c__Flasuviricetes|o__Amarillovirales|f__Flaviviridae|s__Guapiacu virus	-	ssRNA(+)	1084	No		1	0	0	Not-determined	Genome-fragment			0	1	no viral genes detected
65	k141_386715	474	MF094128.1	4514	1	39	88	50	2.71e-08	100	73.1	MF094128.1 High Island virus S1 gene, partial cds	|k__Viruses|p__Duplornaviricota|c__Resentoviricetes|o__Reovirales|f__Reoviridae|s__High Island virus	-	dsRNA	474	No		1	0	0	Not-determined	Genome-fragment			0	1	no viral genes detected
66	k141_84708	572	MH051731.1	10766	215	404	10766	10579	1.41e-71	93.684	283	MH051731.1 Dengue virus 3 isolate MS11006729 polyprotein (POLY) gene, complete cds	|k__Viruses|p__Kitrinoviricota|c__Flasuviricetes|o__Amarillovirales|f__Flaviviridae|g__Flavivirus|s__Dengue virus 3	Erythrocebus patas;Homo sapiens;Diceromyia;Aedimorphus;Stegomyia	ssRNA(+)	572	No		0	0	0	Not-determined	Genome-fragment			0	1	no viral genes detected
67	k141_112198	362	MK908103.1	11209	1	57	10943	10999	2e-18	100	106	MK908103.1 Guapiacu virus strain SP08-2017 polyprotein gene, partial cds	|k__Viruses|p__Kitrinoviricota|c__Flasuviricetes|o__Amarillovirales|f__Flaviviridae|s__Guapiacu virus	-	ssRNA(+)	362	No		1	0	0	Not-determined	Genome-fragment			0	1	no viral genes detected
68	k141_331818	429	KX522565.1	65653	1	429	3456	3028	0	100	793	KX522565.1 Wolbachia phage WO	|k__Viruses|p__Uroviricota|c__Caudoviricetes|o__Caudovirales|f__Myoviridae|s__Wolbachia phage WO	-	dsDNA	429	No		1	0	0	Not-determined	Genome-fragment			0	1	no viral genes detected
69	k141_414018	367	MK908103.1	11209	204	367	10829	10989	8.91e-57	92.683	233	MK908103.1 Guapiacu virus strain SP08-2017 polyprotein gene, partial cds	|k__Viruses|p__Kitrinoviricota|c__Flasuviricetes|o__Amarillovirales|f__Flaviviridae|s__Guapiacu virus	-	ssRNA(+)	367	No		1	0	0	Not-determined	Genome-fragment			0	1	no viral genes detected
70	k141_2649	703	MK908103.1	11209	518	661	10829	10971	2.97e-59	97.222	243	MK908103.1 Guapiacu virus strain SP08-2017 polyprotein gene, partial cds	|k__Viruses|p__Kitrinoviricota|c__Flasuviricetes|o__Amarillovirales|f__Flaviviridae|s__Guapiacu virus	-	ssRNA(+)	703	No		1	0	0	Not-determined	Genome-fragment			0	1	no viral genes detected
72	k141_414287	962	MF094128.1	4514	1	117	106	222	3.24e-50	99.145	213	MF094128.1 High Island virus S1 gene, partial cds	|k__Viruses|p__Duplornaviricota|c__Resentoviricetes|o__Reovirales|f__Reoviridae|s__High Island virus	-	dsRNA	962	No		1	0	0	Not-determined	Genome-fragment			0	1	no viral genes detected
73	k141_359464	557	MF094128.1	4514	441	557	27	143	1.41e-51	100	217	MF094128.1 High Island virus S1 gene, partial cds	|k__Viruses|p__Duplornaviricota|c__Resentoviricetes|o__Reovirales|f__Reoviridae|s__High Island virus	-	dsRNA	557	No		1	0	1	Not-determined	Genome-fragment			0	1	no viral genes detected
74	k141_359488	432	MH051731.1	10766	308	432	10766	10642	8.29e-53	98.4	220	MH051731.1 Dengue virus 3 isolate MS11006729 polyprotein (POLY) gene, complete cds	|k__Viruses|p__Kitrinoviricota|c__Flasuviricetes|o__Amarillovirales|f__Flaviviridae|g__Flavivirus|s__Dengue virus 3	Erythrocebus patas;Homo sapiens;Diceromyia;Aedimorphus;Stegomyia	ssRNA(+)	432	No		0	0	0	Not-determined	Genome-fragment			0	1	no viral genes detected
75	k141_85202	593	MH051731.1	10766	123	229	10660	10766	2.55e-39	96.262	176	MH051731.1 Dengue virus 3 isolate MS11006729 polyprotein (POLY) gene, complete cds	|k__Viruses|p__Kitrinoviricota|c__Flasuviricetes|o__Amarillovirales|f__Flaviviridae|g__Flavivirus|s__Dengue virus 3	Erythrocebus patas;Homo sapiens;Diceromyia;Aedimorphus;Stegomyia	ssRNA(+)	593	No		0	0	0	Not-determined	Genome-fragment			0	1	no viral genes detected
76	k141_112638	640	KT966486.1	2612	7	512	2004	2521	0	91.555	702	KT966486.1 Guato virus strain BrMS-MQ10 putative glycoprotein gene, partial cds	|k__Viruses|s__Guato virus	-	-	640	No		1	0	0	Not-determined	Genome-fragment			0	1	no viral genes detected
77	k141_276540	375	MK908103.1	11209	14	184	10829	10999	4.1e-80	99.415	311	MK908103.1 Guapiacu virus strain SP08-2017 polyprotein gene, partial cds	|k__Viruses|p__Kitrinoviricota|c__Flasuviricetes|o__Amarillovirales|f__Flaviviridae|s__Guapiacu virus	-	ssRNA(+)	375	No		1	0	0	Not-determined	Genome-fragment			0	1	no viral genes detected
78	k141_303998	421	NC_040540.1	5329	1	131	5205	5075	8.06e-53	96.947	220	NC_040540.1 Sarawak virus strain SWK-M26, complete genome MF094134.1 Sarawak virus strain SWK-M26, complete genome	|k__Viruses|p__Kitrinoviricota|c__Alsuviricetes|o__Hepelivirales|f__Alphatetraviridae|s__Sarawak virus	Aedes albopictus	ssRNA(+)	421	No		1	0	0	Not-determined	Genome-fragment			0	1	no viral genes detected
79	k141_222530	435	MH051731.1	10766	3	93	10713	10613	2.44e-18	87.129	106	MH051731.1 Dengue virus 3 isolate MS11006729 polyprotein (POLY) gene, complete cds	|k__Viruses|p__Kitrinoviricota|c__Flasuviricetes|o__Amarillovirales|f__Flaviviridae|g__Flavivirus|s__Dengue virus 3	Erythrocebus patas;Homo sapiens;Diceromyia;Aedimorphus;Stegomyia	ssRNA(+)	435	No		0	0	0	Not-determined	Genome-fragment			0	1	no viral genes detected
80	k141_414490	950	MF094128.1	4514	1	118	188	71	8.88e-51	99.153	215	MF094128.1 High Island virus S1 gene, partial cds	|k__Viruses|p__Duplornaviricota|c__Resentoviricetes|o__Reovirales|f__Reoviridae|s__High Island virus	-	dsRNA	950	No		2	0	0	Not-determined	Genome-fragment			0	1	no viral genes detected
81	k141_222592	500	MH051731.1	10766	33	103	10766	10696	4.7e-21	95.775	115	MH051731.1 Dengue virus 3 isolate MS11006729 polyprotein (POLY) gene, complete cds	|k__Viruses|p__Kitrinoviricota|c__Flasuviricetes|o__Amarillovirales|f__Flaviviridae|g__Flavivirus|s__Dengue virus 3	Erythrocebus patas;Homo sapiens;Diceromyia;Aedimorphus;Stegomyia	ssRNA(+)	500	No		0	0	0	Not-determined	Genome-fragment			0	1	no viral genes detected
82	k141_3065	1046	NC_038286.1	11271	990	1046	1	57	1.33e-14	96.491	95.3	NC_038286.1 Piry virus strain BeAn2423, complete genome KU178986.1 Piry virus strain BeAn2423, complete genome	|k__Viruses|p__Negarnaviricota|c__Monjiviricetes|o__Mononegavirales|f__Rhabdoviridae|g__Vesiculovirus|s__Piry virus	Philander opossum;Gracilinanus microtarsus	ssRNA(-)	1046	No		1	0	0	Not-determined	Genome-fragment			0	1	no viral genes detected
83	k141_359751	1217	NC_038286.1	11271	1	78	78	1	7.1e-28	98.718	139	NC_038286.1 Piry virus strain BeAn2423, complete genome KU178986.1 Piry virus strain BeAn2423, complete genome	|k__Viruses|p__Negarnaviricota|c__Monjiviricetes|o__Mononegavirales|f__Rhabdoviridae|g__Vesiculovirus|s__Piry virus	Philander opossum;Gracilinanus microtarsus	ssRNA(-)	1217	No		3	0	0	Not-determined	Genome-fragment			0	1	no viral genes detected
84	k141_250033	653	MK908103.1	11209	172	279	10994	10887	7.92e-35	93.519	161	MK908103.1 Guapiacu virus strain SP08-2017 polyprotein gene, partial cds	|k__Viruses|p__Kitrinoviricota|c__Flasuviricetes|o__Amarillovirales|f__Flaviviridae|s__Guapiacu virus	-	ssRNA(+)	653	No		1	0	0	Not-determined	Genome-fragment			0	1	no viral genes detected
85	k141_112861	970	MK908103.1	11209	134	282	10851	10999	8.95e-61	96.644	248	MK908103.1 Guapiacu virus strain SP08-2017 polyprotein gene, partial cds	|k__Viruses|p__Kitrinoviricota|c__Flasuviricetes|o__Amarillovirales|f__Flaviviridae|s__Guapiacu virus	-	ssRNA(+)	970	No		1	0	0	Not-determined	Genome-fragment			0	1	no viral genes detected
86	k141_58005	449	MF094128.1	4514	346	449	22	125	8.75e-43	99.038	187	MF094128.1 High Island virus S1 gene, partial cds	|k__Viruses|p__Duplornaviricota|c__Resentoviricetes|o__Reovirales|f__Reoviridae|s__High Island virus	-	dsRNA	449	No		0	0	0	Not-determined	Genome-fragment			0	1	no viral genes detected
87	k141_58061	455	MF094128.1	4514	1	121	154	34	6.77e-54	100	224	MF094128.1 High Island virus S1 gene, partial cds	|k__Viruses|p__Duplornaviricota|c__Resentoviricetes|o__Reovirales|f__Reoviridae|s__High Island virus	-	dsRNA	455	No		1	0	0	Not-determined	Genome-fragment			0	1	no viral genes detected
88	k141_250136	302	KX522565.1	65653	1	302	4291	3990	1.04e-154	100	558	KX522565.1 Wolbachia phage WO	|k__Viruses|p__Uroviricota|c__Caudoviricetes|o__Caudovirales|f__Myoviridae|s__Wolbachia phage WO	-	dsDNA	302	No		2	0	0	Not-determined	Genome-fragment			0	1	no viral genes detected
89	k141_359891	533	MK908103.1	11209	404	533	10829	10958	3.81e-37	90	169	MK908103.1 Guapiacu virus strain SP08-2017 polyprotein gene, partial cds	|k__Viruses|p__Kitrinoviricota|c__Flasuviricetes|o__Amarillovirales|f__Flaviviridae|s__Guapiacu virus	-	ssRNA(+)	533	No		1	0	0	Not-determined	Genome-fragment			0	1	no viral genes detected
90	k141_332587	456	MK908103.1	11209	95	145	10879	10829	2.6e-08	92.157	73.1	MK908103.1 Guapiacu virus strain SP08-2017 polyprotein gene, partial cds	|k__Viruses|p__Kitrinoviricota|c__Flasuviricetes|o__Amarillovirales|f__Flaviviridae|s__Guapiacu virus	-	ssRNA(+)	456	No		0	0	0	Not-determined	Genome-fragment			0	1	no viral genes detected
91	k141_276805	339	MH051731.1	10766	108	295	10766	10579	6.26e-63	90.957	254	MH051731.1 Dengue virus 3 isolate MS11006729 polyprotein (POLY) gene, complete cds	|k__Viruses|p__Kitrinoviricota|c__Flasuviricetes|o__Amarillovirales|f__Flaviviridae|g__Flavivirus|s__Dengue virus 3	Erythrocebus patas;Homo sapiens;Diceromyia;Aedimorphus;Stegomyia	ssRNA(+)	339	No		1	0	0	Not-determined	Genome-fragment			0	1	no viral genes detected
92	k141_250257	625	MH051731.1	10766	382	535	10766	10612	9.58e-49	90.968	207	MH051731.1 Dengue virus 3 isolate MS11006729 polyprotein (POLY) gene, complete cds	|k__Viruses|p__Kitrinoviricota|c__Flasuviricetes|o__Amarillovirales|f__Flaviviridae|g__Flavivirus|s__Dengue virus 3	Erythrocebus patas;Homo sapiens;Diceromyia;Aedimorphus;Stegomyia	ssRNA(+)	625	No		0	0	0	Not-determined	Genome-fragment			0	1	no viral genes detected
93	k141_360101	567	MF094128.1	4514	427	567	26	166	8.45e-64	99.291	257	MF094128.1 High Island virus S1 gene, partial cds	|k__Viruses|p__Duplornaviricota|c__Resentoviricetes|o__Reovirales|f__Reoviridae|s__High Island virus	-	dsRNA	567	No		1	0	0	Not-determined	Genome-fragment			0	1	no viral genes detected
94	k141_58290	389	MH051731.1	10766	126	312	10766	10579	5.56e-74	94.681	291	MH051731.1 Dengue virus 3 isolate MS11006729 polyprotein (POLY) gene, complete cds	|k__Viruses|p__Kitrinoviricota|c__Flasuviricetes|o__Amarillovirales|f__Flaviviridae|g__Flavivirus|s__Dengue virus 3	Erythrocebus patas;Homo sapiens;Diceromyia;Aedimorphus;Stegomyia	ssRNA(+)	389	No		0	0	0	Not-determined	Genome-fragment			0	1	no viral genes detected
95	k141_360109	283	MF094128.1	4514	68	183	95	210	1.45e-48	98.276	206	MF094128.1 High Island virus S1 gene, partial cds	|k__Viruses|p__Duplornaviricota|c__Resentoviricetes|o__Reovirales|f__Reoviridae|s__High Island virus	-	dsRNA	283	No		0	0	0	Not-determined	Genome-fragment			0	1.25	no viral genes detected
96	k141_168031	450	MK908103.1	11209	252	422	10829	10999	5.02e-75	97.661	294	MK908103.1 Guapiacu virus strain SP08-2017 polyprotein gene, partial cds	|k__Viruses|p__Kitrinoviricota|c__Flasuviricetes|o__Amarillovirales|f__Flaviviridae|s__Guapiacu virus	-	ssRNA(+)	450	No		2	0	0	Not-determined	Genome-fragment			0	1	no viral genes detected
97	k141_304400	373	MK908103.1	11209	114	284	10829	10999	8.88e-72	96.491	283	MK908103.1 Guapiacu virus strain SP08-2017 polyprotein gene, partial cds	|k__Viruses|p__Kitrinoviricota|c__Flasuviricetes|o__Amarillovirales|f__Flaviviridae|s__Guapiacu virus	-	ssRNA(+)	373	No		1	0	0	Not-determined	Genome-fragment			0	1	no viral genes detected
98	k141_3516	467	MF094128.1	4514	1	79	143	65	1.55e-30	100	147	MF094128.1 High Island virus S1 gene, partial cds	|k__Viruses|p__Duplornaviricota|c__Resentoviricetes|o__Reovirales|f__Reoviridae|s__High Island virus	-	dsRNA	467	No		0	0	0	Not-determined	Genome-fragment			0	1	no viral genes detected
99	k141_360230	361	MH051731.1	10766	116	225	10658	10766	1.16e-35	93.636	163	MH051731.1 Dengue virus 3 isolate MS11006729 polyprotein (POLY) gene, complete cds	|k__Viruses|p__Kitrinoviricota|c__Flasuviricetes|o__Amarillovirales|f__Flaviviridae|g__Flavivirus|s__Dengue virus 3	Erythrocebus patas;Homo sapiens;Diceromyia;Aedimorphus;Stegomyia	ssRNA(+)	361	No		1	0	0	Not-determined	Genome-fragment			0	1	no viral genes detected
100	k141_140814	594	MT096519.1	2961	1	462	532	69	0	95.043	728	MT096519.1 Wenzhou sobemo-like virus 4 isolate FTA1-5, complete genome	|k__Viruses|s__Wenzhou sobemo-like virus 4	root	-	594	No		1	0	0	Not-determined	Genome-fragment			0	1	no viral genes detected
101	k141_140853	1916	MK908103.1	11209	1595	1724	10999	10870	6.57e-50	96.154	213	MK908103.1 Guapiacu virus strain SP08-2017 polyprotein gene, partial cds	|k__Viruses|p__Kitrinoviricota|c__Flasuviricetes|o__Amarillovirales|f__Flaviviridae|s__Guapiacu virus	-	ssRNA(+)	1916	No		1	0	0	Not-determined	Genome-fragment			0	1.02	no viral genes detected
103	k141_333046	2664	MH051731.1	10766	2527	2619	10673	10765	7.4e-21	89.247	117	MH051731.1 Dengue virus 3 isolate MS11006729 polyprotein (POLY) gene, complete cds	|k__Viruses|p__Kitrinoviricota|c__Flasuviricetes|o__Amarillovirales|f__Flaviviridae|g__Flavivirus|s__Dengue virus 3	Erythrocebus patas;Homo sapiens;Diceromyia;Aedimorphus;Stegomyia	ssRNA(+)	2664	No		3	0	0	Not-determined	Genome-fragment			0	1	no viral genes detected
104	k141_250786	566	MF094128.1	4514	1	141	82	222	8.44e-64	99.291	257	MF094128.1 High Island virus S1 gene, partial cds	|k__Viruses|p__Duplornaviricota|c__Resentoviricetes|o__Reovirales|f__Reoviridae|s__High Island virus	-	dsRNA	566	No		1	0	0	Not-determined	Genome-fragment			0	1	no viral genes detected
105	k141_388275	693	MK908103.1	11209	10	99	10829	10918	1.81e-36	100	167	MK908103.1 Guapiacu virus strain SP08-2017 polyprotein gene, partial cds	|k__Viruses|p__Kitrinoviricota|c__Flasuviricetes|o__Amarillovirales|f__Flaviviridae|s__Guapiacu virus	-	ssRNA(+)	693	No		1	0	0	Not-determined	Genome-fragment			0	1	no viral genes detected
106	k141_58727	392	KT966490.1	1326	1	85	809	725	2.78e-27	95.294	135	KT966490.1 Guato virus strain BrMS-MQ10 putative glycoprotein gene, partial cds	|k__Viruses|s__Guato virus	-	-	392	No		2	0	0	Not-determined	Genome-fragment			0	1	no viral genes detected
108	k141_141192	401	MF094128.1	4514	343	401	534	476	1.73e-19	100	110	MF094128.1 High Island virus S1 gene, partial cds	|k__Viruses|p__Duplornaviricota|c__Resentoviricetes|o__Reovirales|f__Reoviridae|s__High Island virus	-	dsRNA	401	No		1	0	0	Not-determined	Genome-fragment			0	1	no viral genes detected
109	k141_223594	479	MK908103.1	11209	331	433	10846	10948	3.38e-42	99.029	185	MK908103.1 Guapiacu virus strain SP08-2017 polyprotein gene, partial cds	|k__Viruses|p__Kitrinoviricota|c__Flasuviricetes|o__Amarillovirales|f__Flaviviridae|s__Guapiacu virus	-	ssRNA(+)	479	No		1	0	0	Not-determined	Genome-fragment			0	1	no viral genes detected
110	k141_196203	751	MH051731.1	10766	99	254	10613	10766	6.85e-61	95.513	248	MH051731.1 Dengue virus 3 isolate MS11006729 polyprotein (POLY) gene, complete cds	|k__Viruses|p__Kitrinoviricota|c__Flasuviricetes|o__Amarillovirales|f__Flaviviridae|g__Flavivirus|s__Dengue virus 3	Erythrocebus patas;Homo sapiens;Diceromyia;Aedimorphus;Stegomyia	ssRNA(+)	751	No		0	0	0	Not-determined	Genome-fragment			0	1	no viral genes detected
112	k141_277321	400	MF094128.1	4514	261	400	72	211	2.09e-63	99.286	255	MF094128.1 High Island virus S1 gene, partial cds	|k__Viruses|p__Duplornaviricota|c__Resentoviricetes|o__Reovirales|f__Reoviridae|s__High Island virus	-	dsRNA	400	No		1	0	0	Not-determined	Genome-fragment			0	1	no viral genes detected
113	k141_86428	1515	MF094128.1	4514	1	115	156	42	5.16e-50	100	213	MF094128.1 High Island virus S1 gene, partial cds	|k__Viruses|p__Duplornaviricota|c__Resentoviricetes|o__Reovirales|f__Reoviridae|s__High Island virus	-	dsRNA	1515	No		1	0	0	Not-determined	Genome-fragment			0	1	no viral genes detected
114	k141_86435	347	MF094128.1	4514	231	347	40	156	8.43e-52	100	217	MF094128.1 High Island virus S1 gene, partial cds	|k__Viruses|p__Duplornaviricota|c__Resentoviricetes|o__Reovirales|f__Reoviridae|s__High Island virus	-	dsRNA	347	No		0	0	0	Not-determined	Genome-fragment			0	1	no viral genes detected
115	k141_388484	683	MF094128.1	4514	580	683	40	143	6.38e-41	98.077	182	MF094128.1 High Island virus S1 gene, partial cds	|k__Viruses|p__Duplornaviricota|c__Resentoviricetes|o__Reovirales|f__Reoviridae|s__High Island virus	-	dsRNA	683	No		1	0	0	Not-determined	Genome-fragment			0	1	no viral genes detected
116	k141_58894	1147	MH051731.1	10766	201	343	10613	10766	1.83e-38	88.312	174	MH051731.1 Dengue virus 3 isolate MS11006729 polyprotein (POLY) gene, complete cds	|k__Viruses|p__Kitrinoviricota|c__Flasuviricetes|o__Amarillovirales|f__Flaviviridae|g__Flavivirus|s__Dengue virus 3	Erythrocebus patas;Homo sapiens;Diceromyia;Aedimorphus;Stegomyia	ssRNA(+)	1147	No		1	0	0	Not-determined	Genome-fragment			0	1	no viral genes detected
117	k141_32171	450	MF094128.1	4514	316	450	223	89	1.43e-60	99.259	246	MF094128.1 High Island virus S1 gene, partial cds	|k__Viruses|p__Duplornaviricota|c__Resentoviricetes|o__Reovirales|f__Reoviridae|s__High Island virus	-	dsRNA	450	No		2	0	0	Not-determined	Genome-fragment			0	1	no viral genes detected
118	k141_415512	538	MK908103.1	11209	399	538	10994	10855	2.25e-54	95.714	226	MK908103.1 Guapiacu virus strain SP08-2017 polyprotein gene, partial cds	|k__Viruses|p__Kitrinoviricota|c__Flasuviricetes|o__Amarillovirales|f__Flaviviridae|s__Guapiacu virus	-	ssRNA(+)	538	No		1	0	0	Not-determined	Genome-fragment			0	1	no viral genes detected
119	k141_86489	732	MF094128.1	4514	1	126	156	31	1.87e-56	100	233	MF094128.1 High Island virus S1 gene, partial cds	|k__Viruses|p__Duplornaviricota|c__Resentoviricetes|o__Reovirales|f__Reoviridae|s__High Island virus	-	dsRNA	732	No		0	0	0	Not-determined	Genome-fragment			0	1	no viral genes detected
120	k141_86502	608	MF094128.1	4514	1	122	156	35	2.57e-54	100	226	MF094128.1 High Island virus S1 gene, partial cds	|k__Viruses|p__Duplornaviricota|c__Resentoviricetes|o__Reovirales|f__Reoviridae|s__High Island virus	-	dsRNA	608	No		0	0	0	Not-determined	Genome-fragment			0	1.03	no viral genes detected
121	k141_113885	905	MK908103.1	11209	261	456	10829	11030	2.91e-80	95.05	313	MK908103.1 Guapiacu virus strain SP08-2017 polyprotein gene, partial cds	|k__Viruses|p__Kitrinoviricota|c__Flasuviricetes|o__Amarillovirales|f__Flaviviridae|s__Guapiacu virus	-	ssRNA(+)	905	No		2	0	0	Not-determined	Genome-fragment			0	1	no viral genes detected
122	k141_141477	562	MK908103.1	11209	1	126	10899	11030	1.44e-41	92.424	183	MK908103.1 Guapiacu virus strain SP08-2017 polyprotein gene, partial cds	|k__Viruses|p__Kitrinoviricota|c__Flasuviricetes|o__Amarillovirales|f__Flaviviridae|s__Guapiacu virus	-	ssRNA(+)	562	No		2	0	0	Not-determined	Genome-fragment			0	1	no viral genes detected
123	k141_305094	368	MK908103.1	11209	70	175	10829	10934	1.2e-30	91.509	147	MK908103.1 Guapiacu virus strain SP08-2017 polyprotein gene, partial cds	|k__Viruses|p__Kitrinoviricota|c__Flasuviricetes|o__Amarillovirales|f__Flaviviridae|s__Guapiacu virus	-	ssRNA(+)	368	No		0	0	0	Not-determined	Genome-fragment			0	1	no viral genes detected
124	k141_86645	395	MF094128.1	4514	1	67	143	209	7.85e-23	98.507	121	MF094128.1 High Island virus S1 gene, partial cds	|k__Viruses|p__Duplornaviricota|c__Resentoviricetes|o__Reovirales|f__Reoviridae|s__High Island virus	-	dsRNA	395	No		1	0	0	Not-determined	Genome-fragment			0	1	no viral genes detected
125	k141_86667	524	MH051731.1	10766	191	339	10617	10766	1.01e-57	95.333	237	MH051731.1 Dengue virus 3 isolate MS11006729 polyprotein (POLY) gene, complete cds	|k__Viruses|p__Kitrinoviricota|c__Flasuviricetes|o__Amarillovirales|f__Flaviviridae|g__Flavivirus|s__Dengue virus 3	Erythrocebus patas;Homo sapiens;Diceromyia;Aedimorphus;Stegomyia	ssRNA(+)	524	No		1	0	0	Not-determined	Genome-fragment			0	1	no viral genes detected
126	k141_114034	588	KT966486.1	2612	4	425	2075	2499	1.3e-146	89.461	532	KT966486.1 Guato virus strain BrMS-MQ10 putative glycoprotein gene, partial cds	|k__Viruses|s__Guato virus	-	-	588	No		1	0	0	Not-determined	Genome-fragment			0	1	no viral genes detected
127	k141_388761	283	NC_038286.1	11271	242	283	5	46	1.54e-08	97.619	73.1	NC_038286.1 Piry virus strain BeAn2423, complete genome KU178986.1 Piry virus strain BeAn2423, complete genome	|k__Viruses|p__Negarnaviricota|c__Monjiviricetes|o__Mononegavirales|f__Rhabdoviridae|g__Vesiculovirus|s__Piry virus	Philander opossum;Gracilinanus microtarsus	ssRNA(-)	283	No		1	0	0	Not-determined	Genome-fragment			0	1	no viral genes detected
128	k141_114100	413	MK908103.1	11209	86	256	10829	10999	4.59e-75	97.661	294	MK908103.1 Guapiacu virus strain SP08-2017 polyprotein gene, partial cds	|k__Viruses|p__Kitrinoviricota|c__Flasuviricetes|o__Amarillovirales|f__Flaviviridae|s__Guapiacu virus	-	ssRNA(+)	413	No		0	0	0	Not-determined	Genome-fragment			0	1	no viral genes detected
129	k141_59188	538	MH051731.1	10766	331	520	10766	10577	1.72e-65	91.579	263	MH051731.1 Dengue virus 3 isolate MS11006729 polyprotein (POLY) gene, complete cds	|k__Viruses|p__Kitrinoviricota|c__Flasuviricetes|o__Amarillovirales|f__Flaviviridae|g__Flavivirus|s__Dengue virus 3	Erythrocebus patas;Homo sapiens;Diceromyia;Aedimorphus;Stegomyia	ssRNA(+)	538	No		1	0	0	Not-determined	Genome-fragment			0	1	no viral genes detected
130	k141_361214	609	MK908103.1	11209	1	124	10876	10999	9.25e-54	99.194	224	MK908103.1 Guapiacu virus strain SP08-2017 polyprotein gene, partial cds	|k__Viruses|p__Kitrinoviricota|c__Flasuviricetes|o__Amarillovirales|f__Flaviviridae|s__Guapiacu virus	-	ssRNA(+)	609	No		1	0	0	Not-determined	Genome-fragment			0	1	no viral genes detected
131	k141_333741	383	MK908103.1	11209	214	383	10999	10830	7.02e-78	98.824	303	MK908103.1 Guapiacu virus strain SP08-2017 polyprotein gene, partial cds	|k__Viruses|p__Kitrinoviricota|c__Flasuviricetes|o__Amarillovirales|f__Flaviviridae|s__Guapiacu virus	-	ssRNA(+)	383	No		1	0	0	Not-determined	Genome-fragment			0	1	no viral genes detected
132	k141_333780	405	MK908103.1	11209	27	197	10999	10829	2.07e-78	98.83	305	MK908103.1 Guapiacu virus strain SP08-2017 polyprotein gene, partial cds	|k__Viruses|p__Kitrinoviricota|c__Flasuviricetes|o__Amarillovirales|f__Flaviviridae|s__Guapiacu virus	-	ssRNA(+)	405	No		1	0	0	Not-determined	Genome-fragment			0	1	no viral genes detected
133	k141_224256	488	NC_038286.1	11271	432	488	5	61	1.28e-16	98.246	100	NC_038286.1 Piry virus strain BeAn2423, complete genome KU178986.1 Piry virus strain BeAn2423, complete genome	|k__Viruses|p__Negarnaviricota|c__Monjiviricetes|o__Mononegavirales|f__Rhabdoviridae|g__Vesiculovirus|s__Piry virus	Philander opossum;Gracilinanus microtarsus	ssRNA(-)	488	No		1	0	0	Not-determined	Genome-fragment			0	1	no viral genes detected
134	k141_224280	328	NC_038286.1	11271	272	328	5	61	8.32e-17	98.246	100	NC_038286.1 Piry virus strain BeAn2423, complete genome KU178986.1 Piry virus strain BeAn2423, complete genome	|k__Viruses|p__Negarnaviricota|c__Monjiviricetes|o__Mononegavirales|f__Rhabdoviridae|g__Vesiculovirus|s__Piry virus	Philander opossum;Gracilinanus microtarsus	ssRNA(-)	328	No		1	0	0	Not-determined	Genome-fragment			0	1	no viral genes detected
135	k141_4469	502	MK908103.1	11209	388	502	10994	10880	7.63e-44	96.522	191	MK908103.1 Guapiacu virus strain SP08-2017 polyprotein gene, partial cds	|k__Viruses|p__Kitrinoviricota|c__Flasuviricetes|o__Amarillovirales|f__Flaviviridae|s__Guapiacu virus	-	ssRNA(+)	502	No		1	0	0	Not-determined	Genome-fragment			0	1	no viral genes detected
136	k141_114336	617	MK908103.1	11209	544	617	10829	10899	1.65e-16	91.892	100	MK908103.1 Guapiacu virus strain SP08-2017 polyprotein gene, partial cds	|k__Viruses|p__Kitrinoviricota|c__Flasuviricetes|o__Amarillovirales|f__Flaviviridae|s__Guapiacu virus	-	ssRNA(+)	617	No		1	0	0	Not-determined	Genome-fragment			0	1	no viral genes detected
137	k141_305449	1342	MF094128.1	4514	1218	1342	143	19	5.86e-54	99.2	226	MF094128.1 High Island virus S1 gene, partial cds	|k__Viruses|p__Duplornaviricota|c__Resentoviricetes|o__Reovirales|f__Reoviridae|s__High Island virus	-	dsRNA	1342	No		0	0	0	Not-determined	Genome-fragment			0	1	no viral genes detected
138	k141_224330	322	NC_038286.1	11271	266	322	5	61	8.15e-17	98.246	100	NC_038286.1 Piry virus strain BeAn2423, complete genome KU178986.1 Piry virus strain BeAn2423, complete genome	|k__Viruses|p__Negarnaviricota|c__Monjiviricetes|o__Mononegavirales|f__Rhabdoviridae|g__Vesiculovirus|s__Piry virus	Philander opossum;Gracilinanus microtarsus	ssRNA(-)	322	No		0	0	0	Not-determined	Genome-fragment			0	1	no viral genes detected
139	k141_224342	483	NC_038286.1	11271	1	57	61	5	1.27e-16	98.246	100	NC_038286.1 Piry virus strain BeAn2423, complete genome KU178986.1 Piry virus strain BeAn2423, complete genome	|k__Viruses|p__Negarnaviricota|c__Monjiviricetes|o__Mononegavirales|f__Rhabdoviridae|g__Vesiculovirus|s__Piry virus	Philander opossum;Gracilinanus microtarsus	ssRNA(-)	483	No		1	0	0	Not-determined	Genome-fragment			0	1	no viral genes detected
140	k141_4600	1117	MH051731.1	10766	908	1061	10766	10613	1.72e-63	96.753	257	MH051731.1 Dengue virus 3 isolate MS11006729 polyprotein (POLY) gene, complete cds	|k__Viruses|p__Kitrinoviricota|c__Flasuviricetes|o__Amarillovirales|f__Flaviviridae|g__Flavivirus|s__Dengue virus 3	Erythrocebus patas;Homo sapiens;Diceromyia;Aedimorphus;Stegomyia	ssRNA(+)	1117	No		1	0	0	Not-determined	Genome-fragment			0	1	no viral genes detected
141	k141_4632	381	MH051731.1	10766	47	188	10625	10766	5.55e-59	97.183	241	MH051731.1 Dengue virus 3 isolate MS11006729 polyprotein (POLY) gene, complete cds	|k__Viruses|p__Kitrinoviricota|c__Flasuviricetes|o__Amarillovirales|f__Flaviviridae|g__Flavivirus|s__Dengue virus 3	Erythrocebus patas;Homo sapiens;Diceromyia;Aedimorphus;Stegomyia	ssRNA(+)	381	No		1	0	0	Not-determined	Genome-fragment			0	1	no viral genes detected
142	k141_141993	438	MH051731.1	10766	289	438	10585	10735	2.34e-53	93.377	222	MH051731.1 Dengue virus 3 isolate MS11006729 polyprotein (POLY) gene, complete cds	|k__Viruses|p__Kitrinoviricota|c__Flasuviricetes|o__Amarillovirales|f__Flaviviridae|g__Flavivirus|s__Dengue virus 3	Erythrocebus patas;Homo sapiens;Diceromyia;Aedimorphus;Stegomyia	ssRNA(+)	438	No		1	0	0	Not-determined	Genome-fragment			0	1	no viral genes detected
143	k141_361580	435	MK908103.1	11209	398	435	10879	10916	8.9e-08	100	71.3	MK908103.1 Guapiacu virus strain SP08-2017 polyprotein gene, partial cds	|k__Viruses|p__Kitrinoviricota|c__Flasuviricetes|o__Amarillovirales|f__Flaviviridae|s__Guapiacu virus	-	ssRNA(+)	435	No		1	0	0	Not-determined	Genome-fragment			0	1	no viral genes detected
144	k141_197048	652	MK908103.1	11209	552	652	10999	10899	1.31e-37	97.03	171	MK908103.1 Guapiacu virus strain SP08-2017 polyprotein gene, partial cds	|k__Viruses|p__Kitrinoviricota|c__Flasuviricetes|o__Amarillovirales|f__Flaviviridae|s__Guapiacu virus	-	ssRNA(+)	652	No		1	0	0	Not-determined	Genome-fragment			0	1	no viral genes detected
146	k141_361652	503	MF094128.1	4514	3	129	160	34	1.64e-45	94.488	196	MF094128.1 High Island virus S1 gene, partial cds	|k__Viruses|p__Duplornaviricota|c__Resentoviricetes|o__Reovirales|f__Reoviridae|s__High Island virus	-	dsRNA	503	No		1	0	0	Not-determined	Genome-fragment			0	1	no viral genes detected
147	k141_389273	1021	MH051731.1	10766	307	492	10766	10579	1.57e-63	91.489	257	MH051731.1 Dengue virus 3 isolate MS11006729 polyprotein (POLY) gene, complete cds	|k__Viruses|p__Kitrinoviricota|c__Flasuviricetes|o__Amarillovirales|f__Flaviviridae|g__Flavivirus|s__Dengue virus 3	Erythrocebus patas;Homo sapiens;Diceromyia;Aedimorphus;Stegomyia	ssRNA(+)	1021	No		0	0	0	Not-determined	Genome-fragment			0	1	no viral genes detected
148	k141_334125	354	NC_038286.1	11271	299	354	5	60	3.26e-16	98.214	99	NC_038286.1 Piry virus strain BeAn2423, complete genome KU178986.1 Piry virus strain BeAn2423, complete genome	|k__Viruses|p__Negarnaviricota|c__Monjiviricetes|o__Mononegavirales|f__Rhabdoviridae|g__Vesiculovirus|s__Piry virus	Philander opossum;Gracilinanus microtarsus	ssRNA(-)	354	No		1	0	0	Not-determined	Genome-fragment			0	1	no viral genes detected
149	k141_416292	754	MH051731.1	10766	451	604	10613	10766	1.15e-58	94.805	241	MH051731.1 Dengue virus 3 isolate MS11006729 polyprotein (POLY) gene, complete cds	|k__Viruses|p__Kitrinoviricota|c__Flasuviricetes|o__Amarillovirales|f__Flaviviridae|g__Flavivirus|s__Dengue virus 3	Erythrocebus patas;Homo sapiens;Diceromyia;Aedimorphus;Stegomyia	ssRNA(+)	754	No		1	0	0	Not-determined	Genome-fragment			0	1	no viral genes detected
151	k141_251995	621	MK908103.1	11209	3	119	10945	10829	1.58e-51	100	217	MK908103.1 Guapiacu virus strain SP08-2017 polyprotein gene, partial cds	|k__Viruses|p__Kitrinoviricota|c__Flasuviricetes|o__Amarillovirales|f__Flaviviridae|s__Guapiacu virus	-	ssRNA(+)	621	No		2	0	0	Not-determined	Genome-fragment			0	1	no viral genes detected
152	k141_87398	1359	MF094128.1	4514	225	343	32	150	1.28e-50	99.16	215	MF094128.1 High Island virus S1 gene, partial cds	|k__Viruses|p__Duplornaviricota|c__Resentoviricetes|o__Reovirales|f__Reoviridae|s__High Island virus	-	dsRNA	1359	No		1	0	0	Not-determined	Genome-fragment			0	1.01	no viral genes detected
153	k141_252016	513	MK908103.1	11209	232	397	10994	10829	3.51e-67	95.783	268	MK908103.1 Guapiacu virus strain SP08-2017 polyprotein gene, partial cds	|k__Viruses|p__Kitrinoviricota|c__Flasuviricetes|o__Amarillovirales|f__Flaviviridae|s__Guapiacu virus	-	ssRNA(+)	513	No		0	0	0	Not-determined	Genome-fragment			0	1.01	no viral genes detected
155	k141_361878	988	MH051731.1	10766	395	548	10613	10766	7.1e-57	94.156	235	MH051731.1 Dengue virus 3 isolate MS11006729 polyprotein (POLY) gene, complete cds	|k__Viruses|p__Kitrinoviricota|c__Flasuviricetes|o__Amarillovirales|f__Flaviviridae|g__Flavivirus|s__Dengue virus 3	Erythrocebus patas;Homo sapiens;Diceromyia;Aedimorphus;Stegomyia	ssRNA(+)	988	No		2	0	0	Not-determined	Genome-fragment			0	1	no viral genes detected
156	k141_87604	568	MF094128.1	4514	1	98	136	39	5.24e-41	100	182	MF094128.1 High Island virus S1 gene, partial cds	|k__Viruses|p__Duplornaviricota|c__Resentoviricetes|o__Reovirales|f__Reoviridae|s__High Island virus	-	dsRNA	568	No		1	0	0	Not-determined	Genome-fragment			0	1	no viral genes detected
157	k141_278217	523	KX882831.1	2961	1	58	1901	1844	8.26e-19	100	108	KX882831.1 Wenzhou sobemo-like virus 4 strain mosZJ35391 hypothetical protein 1 and hypothetical protein 2 genes, complete cds	|k__Viruses|s__Wenzhou sobemo-like virus 4	root	-	523	No		1	0	0	Not-determined	Genome-fragment			0	1	no viral genes detected
159	k141_252498	381	MF094128.1	4514	1	78	68	145	4.47e-30	100	145	MF094128.1 High Island virus S1 gene, partial cds	|k__Viruses|p__Duplornaviricota|c__Resentoviricetes|o__Reovirales|f__Reoviridae|s__High Island virus	-	dsRNA	381	No		1	0	0	Not-determined	Genome-fragment			0	1	no viral genes detected
161	k141_362240	442	MK908103.1	11209	1	96	10900	10995	2.43e-33	95.833	156	MK908103.1 Guapiacu virus strain SP08-2017 polyprotein gene, partial cds	|k__Viruses|p__Kitrinoviricota|c__Flasuviricetes|o__Amarillovirales|f__Flaviviridae|s__Guapiacu virus	-	ssRNA(+)	442	No		1	0	0	Not-determined	Genome-fragment			0	1	no viral genes detected
162	k141_389928	451	MK908103.1	11209	3	141	10967	10829	3.1e-57	97.122	235	MK908103.1 Guapiacu virus strain SP08-2017 polyprotein gene, partial cds	|k__Viruses|p__Kitrinoviricota|c__Flasuviricetes|o__Amarillovirales|f__Flaviviridae|s__Guapiacu virus	-	ssRNA(+)	451	No		1	0	0	Not-determined	Genome-fragment			0	1	no viral genes detected
163	k141_87955	654	MH051731.1	10766	1	126	10641	10766	1.67e-51	97.619	217	MH051731.1 Dengue virus 3 isolate MS11006729 polyprotein (POLY) gene, complete cds	|k__Viruses|p__Kitrinoviricota|c__Flasuviricetes|o__Amarillovirales|f__Flaviviridae|g__Flavivirus|s__Dengue virus 3	Erythrocebus patas;Homo sapiens;Diceromyia;Aedimorphus;Stegomyia	ssRNA(+)	654	No		1	0	0	Not-determined	Genome-fragment			0	1	no viral genes detected
164	k141_334895	403	MK908103.1	11209	297	403	10829	10935	1.69e-39	96.262	176	MK908103.1 Guapiacu virus strain SP08-2017 polyprotein gene, partial cds	|k__Viruses|p__Kitrinoviricota|c__Flasuviricetes|o__Amarillovirales|f__Flaviviridae|s__Guapiacu virus	-	ssRNA(+)	403	No		1	0	0	Not-determined	Genome-fragment			0	1	no viral genes detected
166	k141_142983	720	MK908103.1	11209	573	662	10829	10918	4.14e-23	91.111	122	MK908103.1 Guapiacu virus strain SP08-2017 polyprotein gene, partial cds	|k__Viruses|p__Kitrinoviricota|c__Flasuviricetes|o__Amarillovirales|f__Flaviviridae|s__Guapiacu virus	-	ssRNA(+)	720	No		1	0	0	Not-determined	Genome-fragment			0	1.01	no viral genes detected
167	k141_252865	1270	MH051731.1	10766	755	847	10766	10674	1.58e-34	97.849	161	MH051731.1 Dengue virus 3 isolate MS11006729 polyprotein (POLY) gene, complete cds	|k__Viruses|p__Kitrinoviricota|c__Flasuviricetes|o__Amarillovirales|f__Flaviviridae|g__Flavivirus|s__Dengue virus 3	Erythrocebus patas;Homo sapiens;Diceromyia;Aedimorphus;Stegomyia	ssRNA(+)	1270	No		1	0	0	Not-determined	Genome-fragment			0	1	no viral genes detected
168	k141_417085	699	MK908103.1	11209	475	648	10825	10990	6.53e-41	86.207	182	MK908103.1 Guapiacu virus strain SP08-2017 polyprotein gene, partial cds	|k__Viruses|p__Kitrinoviricota|c__Flasuviricetes|o__Amarillovirales|f__Flaviviridae|s__Guapiacu virus	-	ssRNA(+)	699	No		1	0	0	Not-determined	Genome-fragment			0	1	no viral genes detected
169	k141_306582	776	MF094128.1	4514	659	776	145	28	5.56e-52	100	219	MF094128.1 High Island virus S1 gene, partial cds	|k__Viruses|p__Duplornaviricota|c__Resentoviricetes|o__Reovirales|f__Reoviridae|s__High Island virus	-	dsRNA	776	No		1	0	0	Not-determined	Genome-fragment			0	1	no viral genes detected
170	k141_198074	383	MK908103.1	11209	11	200	10829	11024	5.46e-74	93.878	291	MK908103.1 Guapiacu virus strain SP08-2017 polyprotein gene, partial cds	|k__Viruses|p__Kitrinoviricota|c__Flasuviricetes|o__Amarillovirales|f__Flaviviridae|s__Guapiacu virus	-	ssRNA(+)	383	No		1	0	0	Not-determined	Genome-fragment			0	1.1	no viral genes detected
171	k141_306593	490	MF094128.1	4514	373	490	145	28	3.41e-52	100	219	MF094128.1 High Island virus S1 gene, partial cds	|k__Viruses|p__Duplornaviricota|c__Resentoviricetes|o__Reovirales|f__Reoviridae|s__High Island virus	-	dsRNA	490	No		0	0	0	Not-determined	Genome-fragment			0	1	no viral genes detected
172	k141_88198	714	MH051731.1	10766	135	320	10766	10579	2.32e-65	92.021	263	MH051731.1 Dengue virus 3 isolate MS11006729 polyprotein (POLY) gene, complete cds	|k__Viruses|p__Kitrinoviricota|c__Flasuviricetes|o__Amarillovirales|f__Flaviviridae|g__Flavivirus|s__Dengue virus 3	Erythrocebus patas;Homo sapiens;Diceromyia;Aedimorphus;Stegomyia	ssRNA(+)	714	No		0	0	0	Not-determined	Genome-fragment			0	1	no viral genes detected
173	k141_60727	354	MK908103.1	11209	88	252	10830	10994	1.81e-68	96.364	272	MK908103.1 Guapiacu virus strain SP08-2017 polyprotein gene, partial cds	|k__Viruses|p__Kitrinoviricota|c__Flasuviricetes|o__Amarillovirales|f__Flaviviridae|s__Guapiacu virus	-	ssRNA(+)	354	No		1	0	0	Not-determined	Genome-fragment			0	1	no viral genes detected
174	k141_306791	503	MH051731.1	10766	48	233	10766	10579	3.48e-57	89.362	235	MH051731.1 Dengue virus 3 isolate MS11006729 polyprotein (POLY) gene, complete cds	|k__Viruses|p__Kitrinoviricota|c__Flasuviricetes|o__Amarillovirales|f__Flaviviridae|g__Flavivirus|s__Dengue virus 3	Erythrocebus patas;Homo sapiens;Diceromyia;Aedimorphus;Stegomyia	ssRNA(+)	503	No		1	0	0	Not-determined	Genome-fragment			0	1.16	no viral genes detected; low-confidence DTR
175	k141_88425	447	MH051731.1	10766	60	230	10766	10618	6.87e-29	83.626	141	MH051731.1 Dengue virus 3 isolate MS11006729 polyprotein (POLY) gene, complete cds	|k__Viruses|p__Kitrinoviricota|c__Flasuviricetes|o__Amarillovirales|f__Flaviviridae|g__Flavivirus|s__Dengue virus 3	Erythrocebus patas;Homo sapiens;Diceromyia;Aedimorphus;Stegomyia	ssRNA(+)	447	No		1	0	0	Not-determined	Genome-fragment			0	1	no viral genes detected
176	k141_362877	438	MH051731.1	10766	205	358	10766	10613	1.4e-55	93.506	230	MH051731.1 Dengue virus 3 isolate MS11006729 polyprotein (POLY) gene, complete cds	|k__Viruses|p__Kitrinoviricota|c__Flasuviricetes|o__Amarillovirales|f__Flaviviridae|g__Flavivirus|s__Dengue virus 3	Erythrocebus patas;Homo sapiens;Diceromyia;Aedimorphus;Stegomyia	ssRNA(+)	438	No		0	0	0	Not-determined	Genome-fragment			0	1	no viral genes detected
177	k141_88634	713	MK908103.1	11209	490	660	10999	10829	1.77e-76	98.246	300	MK908103.1 Guapiacu virus strain SP08-2017 polyprotein gene, partial cds	|k__Viruses|p__Kitrinoviricota|c__Flasuviricetes|o__Amarillovirales|f__Flaviviridae|s__Guapiacu virus	-	ssRNA(+)	713	No		1	0	0	Not-determined	Genome-fragment			0	1.13	no viral genes detected
178	k141_390644	572	MH051731.1	10766	177	330	10613	10766	1.85e-60	95.455	246	MH051731.1 Dengue virus 3 isolate MS11006729 polyprotein (POLY) gene, complete cds	|k__Viruses|p__Kitrinoviricota|c__Flasuviricetes|o__Amarillovirales|f__Flaviviridae|g__Flavivirus|s__Dengue virus 3	Erythrocebus patas;Homo sapiens;Diceromyia;Aedimorphus;Stegomyia	ssRNA(+)	572	No		2	0	0	Not-determined	Genome-fragment			0	1	no viral genes detected
179	k141_225993	1103	MH051731.1	10766	636	742	10660	10766	1.06e-35	94.393	165	MH051731.1 Dengue virus 3 isolate MS11006729 polyprotein (POLY) gene, complete cds	|k__Viruses|p__Kitrinoviricota|c__Flasuviricetes|o__Amarillovirales|f__Flaviviridae|g__Flavivirus|s__Dengue virus 3	Erythrocebus patas;Homo sapiens;Diceromyia;Aedimorphus;Stegomyia	ssRNA(+)	1103	No		0	0	0	Not-determined	Genome-fragment			0	1	no viral genes detected
180	k141_6275	520	JN819305.1	10692	45	110	73	9	2.32e-09	87.879	76.8	JN819305.1 West Nile virus isolate WNV-1/BID-V5030, complete genome	|k__Viruses|p__Kitrinoviricota|c__Flasuviricetes|o__Amarillovirales|f__Flaviviridae|g__Flavivirus|s__West Nile virus	Aedes;Alligator;Aves;Homo sapiens;Equus caballus;Ovis aries;Amblyomma variegatum;Hyalomma marginatum;Rhipicephalus;Sciurus niger;Culex;Mansonia uniformis;Mimomyia	ssRNA(+)	520	No		1	0	0	Not-determined	Genome-fragment			0	1	no viral genes detected
181	k141_88771	518	MK908103.1	11209	119	283	10994	10829	2.76e-63	94.578	255	MK908103.1 Guapiacu virus strain SP08-2017 polyprotein gene, partial cds	|k__Viruses|p__Kitrinoviricota|c__Flasuviricetes|o__Amarillovirales|f__Flaviviridae|s__Guapiacu virus	-	ssRNA(+)	518	No		1	0	0	Not-determined	Genome-fragment			0	1	no viral genes detected
182	k141_61171	616	MK908103.1	11209	344	505	10829	10990	1.56e-56	92.593	233	MK908103.1 Guapiacu virus strain SP08-2017 polyprotein gene, partial cds	|k__Viruses|p__Kitrinoviricota|c__Flasuviricetes|o__Amarillovirales|f__Flaviviridae|s__Guapiacu virus	-	ssRNA(+)	616	No		2	0	0	Not-determined	Genome-fragment			0	1	no viral genes detected
183	k141_170944	575	MK908103.1	11209	230	400	10999	10829	1.44e-61	92.982	250	MK908103.1 Guapiacu virus strain SP08-2017 polyprotein gene, partial cds	|k__Viruses|p__Kitrinoviricota|c__Flasuviricetes|o__Amarillovirales|f__Flaviviridae|s__Guapiacu virus	-	ssRNA(+)	575	No		1	0	0	Not-determined	Genome-fragment			0	1	no viral genes detected
184	k141_226187	312	MK908103.1	11209	239	312	10829	10902	2.79e-26	98.649	132	MK908103.1 Guapiacu virus strain SP08-2017 polyprotein gene, partial cds	|k__Viruses|p__Kitrinoviricota|c__Flasuviricetes|o__Amarillovirales|f__Flaviviridae|s__Guapiacu virus	-	ssRNA(+)	312	No		1	0	0	Not-determined	Genome-fragment			0	1.05	no viral genes detected
185	k141_143935	483	MK908103.1	11209	266	464	10825	11030	1.54e-60	88.835	246	MK908103.1 Guapiacu virus strain SP08-2017 polyprotein gene, partial cds	|k__Viruses|p__Kitrinoviricota|c__Flasuviricetes|o__Amarillovirales|f__Flaviviridae|s__Guapiacu virus	-	ssRNA(+)	483	No		0	0	0	Not-determined	Genome-fragment			0	1	no viral genes detected
187	k141_61505	677	MK908103.1	11209	199	365	10829	10999	4.75e-62	93.567	252	MK908103.1 Guapiacu virus strain SP08-2017 polyprotein gene, partial cds	|k__Viruses|p__Kitrinoviricota|c__Flasuviricetes|o__Amarillovirales|f__Flaviviridae|s__Guapiacu virus	-	ssRNA(+)	677	No		1	0	0	Not-determined	Genome-fragment			0	1.01	no viral genes detected
188	k141_61523	571	MK908103.1	11209	198	368	10829	10999	1.4e-76	98.246	300	MK908103.1 Guapiacu virus strain SP08-2017 polyprotein gene, partial cds	|k__Viruses|p__Kitrinoviricota|c__Flasuviricetes|o__Amarillovirales|f__Flaviviridae|s__Guapiacu virus	-	ssRNA(+)	571	No		1	0	0	Not-determined	Genome-fragment			0	1	no viral genes detected
189	k141_6721	591	MF094128.1	4514	1	58	88	145	9.42e-19	100	108	MF094128.1 High Island virus S1 gene, partial cds	|k__Viruses|p__Duplornaviricota|c__Resentoviricetes|o__Reovirales|f__Reoviridae|s__High Island virus	-	dsRNA	591	No		1	0	0	Not-determined	Genome-fragment			0	1	no viral genes detected
190	k141_391257	303	MK908103.1	11209	93	263	10999	10829	3.25e-75	97.661	294	MK908103.1 Guapiacu virus strain SP08-2017 polyprotein gene, partial cds	|k__Viruses|p__Kitrinoviricota|c__Flasuviricetes|o__Amarillovirales|f__Flaviviridae|s__Guapiacu virus	-	ssRNA(+)	303	No		1	0	0	Not-determined	Genome-fragment			0	1	no viral genes detected
191	k141_307667	470	MT096519.1	2961	5	234	823	592	2.36e-98	95.69	372	MT096519.1 Wenzhou sobemo-like virus 4 isolate FTA1-5, complete genome	|k__Viruses|s__Wenzhou sobemo-like virus 4	root	-	470	No		2	0	0	Not-determined	Genome-fragment			0	1.18	no viral genes detected
192	k141_171301	673	NC_038286.1	11271	1	63	67	5	1.81e-16	95.238	100	NC_038286.1 Piry virus strain BeAn2423, complete genome KU178986.1 Piry virus strain BeAn2423, complete genome	|k__Viruses|p__Negarnaviricota|c__Monjiviricetes|o__Mononegavirales|f__Rhabdoviridae|g__Vesiculovirus|s__Piry virus	Philander opossum;Gracilinanus microtarsus	ssRNA(-)	673	No		1	0	0	Not-determined	Genome-fragment			0	1	no viral genes detected
194	k141_254144	852	KT966486.1	2612	197	365	2379	2563	1.05e-34	83.871	161	KT966486.1 Guato virus strain BrMS-MQ10 putative glycoprotein gene, partial cds	|k__Viruses|s__Guato virus	-	-	852	No		1	0	0	Not-determined	Genome-fragment			0	1	no viral genes detected
195	k141_391371	322	MK908103.1	11209	1	60	10942	10883	3.76e-20	100	111	MK908103.1 Guapiacu virus strain SP08-2017 polyprotein gene, partial cds	|k__Viruses|p__Kitrinoviricota|c__Flasuviricetes|o__Amarillovirales|f__Flaviviridae|s__Guapiacu virus	-	ssRNA(+)	322	No		1	0	0	Not-determined	Genome-fragment			0	1	no viral genes detected
196	k141_61719	1717	MK908103.1	11209	1066	1217	10992	10829	7.76e-34	85.366	159	MK908103.1 Guapiacu virus strain SP08-2017 polyprotein gene, partial cds	|k__Viruses|p__Kitrinoviricota|c__Flasuviricetes|o__Amarillovirales|f__Flaviviridae|s__Guapiacu virus	-	ssRNA(+)	1717	No		2	0	0	Not-determined	Genome-fragment			0	1	no viral genes detected
197	k141_171503	453	MK908103.1	11209	162	332	10829	10999	2.35e-73	97.076	289	MK908103.1 Guapiacu virus strain SP08-2017 polyprotein gene, partial cds	|k__Viruses|p__Kitrinoviricota|c__Flasuviricetes|o__Amarillovirales|f__Flaviviridae|s__Guapiacu virus	-	ssRNA(+)	453	No		1	0	0	Not-determined	Genome-fragment			0	1	no viral genes detected
198	k141_199371	624	MF094128.1	4514	507	624	28	145	4.42e-52	100	219	MF094128.1 High Island virus S1 gene, partial cds	|k__Viruses|p__Duplornaviricota|c__Resentoviricetes|o__Reovirales|f__Reoviridae|s__High Island virus	-	dsRNA	624	No		1	0	0	Not-determined	Genome-fragment			0	1	no viral genes detected
200	k141_363909	447	MH051731.1	10766	170	323	10613	10766	3.07e-57	94.156	235	MH051731.1 Dengue virus 3 isolate MS11006729 polyprotein (POLY) gene, complete cds	|k__Viruses|p__Kitrinoviricota|c__Flasuviricetes|o__Amarillovirales|f__Flaviviridae|g__Flavivirus|s__Dengue virus 3	Erythrocebus patas;Homo sapiens;Diceromyia;Aedimorphus;Stegomyia	ssRNA(+)	447	No		1	0	0	Not-determined	Genome-fragment			0	1	no viral genes detected
201	k141_363924	847	MH051731.1	10766	157	313	10610	10766	1.3e-58	94.268	241	MH051731.1 Dengue virus 3 isolate MS11006729 polyprotein (POLY) gene, complete cds	|k__Viruses|p__Kitrinoviricota|c__Flasuviricetes|o__Amarillovirales|f__Flaviviridae|g__Flavivirus|s__Dengue virus 3	Erythrocebus patas;Homo sapiens;Diceromyia;Aedimorphus;Stegomyia	ssRNA(+)	847	No		2	0	0	Not-determined	Genome-fragment			0	1.13	no viral genes detected
202	k141_254365	1077	MH051731.1	10766	1	128	10639	10766	4.7e-49	96.094	209	MH051731.1 Dengue virus 3 isolate MS11006729 polyprotein (POLY) gene, complete cds	|k__Viruses|p__Kitrinoviricota|c__Flasuviricetes|o__Amarillovirales|f__Flaviviridae|g__Flavivirus|s__Dengue virus 3	Erythrocebus patas;Homo sapiens;Diceromyia;Aedimorphus;Stegomyia	ssRNA(+)	1077	No		1	0	0	Not-determined	Genome-fragment			0	1.03	no viral genes detected
203	k141_336409	224	MK908103.1	11209	112	224	10999	10887	8.55e-50	100	209	MK908103.1 Guapiacu virus strain SP08-2017 polyprotein gene, partial cds	|k__Viruses|p__Kitrinoviricota|c__Flasuviricetes|o__Amarillovirales|f__Flaviviridae|s__Guapiacu virus	-	ssRNA(+)	224	No		1	0	0	Not-determined	Genome-fragment			0	1	no viral genes detected
204	k141_89628	359	MF094128.1	4514	1	118	216	99	3.15e-51	99.153	215	MF094128.1 High Island virus S1 gene, partial cds	|k__Viruses|p__Duplornaviricota|c__Resentoviricetes|o__Reovirales|f__Reoviridae|s__High Island virus	-	dsRNA	359	No		1	0	0	Not-determined	Genome-fragment			0	1	no viral genes detected
205	k141_391698	407	MH051731.1	10766	2	137	10629	10764	2.9e-27	84.559	135	MH051731.1 Dengue virus 3 isolate MS11006729 polyprotein (POLY) gene, complete cds	|k__Viruses|p__Kitrinoviricota|c__Flasuviricetes|o__Amarillovirales|f__Flaviviridae|g__Flavivirus|s__Dengue virus 3	Erythrocebus patas;Homo sapiens;Diceromyia;Aedimorphus;Stegomyia	ssRNA(+)	407	No		0	0	0	Not-determined	Genome-fragment			0	1	no viral genes detected
206	k141_391713	630	MH051731.1	10766	507	595	10701	10613	2.76e-29	95.506	143	MH051731.1 Dengue virus 3 isolate MS11006729 polyprotein (POLY) gene, complete cds	|k__Viruses|p__Kitrinoviricota|c__Flasuviricetes|o__Amarillovirales|f__Flaviviridae|g__Flavivirus|s__Dengue virus 3	Erythrocebus patas;Homo sapiens;Diceromyia;Aedimorphus;Stegomyia	ssRNA(+)	630	No		1	0	0	Not-determined	Genome-fragment			0	1	no viral genes detected
207	k141_226977	456	KT966484.1	2730	106	264	1741	1898	8.83e-48	89.937	204	KT966484.1 Guato virus strain BrMS-MQ10 putative glycoprotein gene, partial cds	|k__Viruses|s__Guato virus	-	-	456	No		1	0	0	Not-determined	Genome-fragment			0	1	no viral genes detected
208	k141_227007	426	MK908103.1	11209	228	398	10829	10999	4.92e-50	88.889	211	MK908103.1 Guapiacu virus strain SP08-2017 polyprotein gene, partial cds	|k__Viruses|p__Kitrinoviricota|c__Flasuviricetes|o__Amarillovirales|f__Flaviviridae|s__Guapiacu virus	-	ssRNA(+)	426	No		1	0	0	Not-determined	Genome-fragment			0	1	no viral genes detected
209	k141_117250	386	MH051731.1	10766	143	325	10766	10583	4.29e-70	94.022	278	MH051731.1 Dengue virus 3 isolate MS11006729 polyprotein (POLY) gene, complete cds	|k__Viruses|p__Kitrinoviricota|c__Flasuviricetes|o__Amarillovirales|f__Flaviviridae|g__Flavivirus|s__Dengue virus 3	Erythrocebus patas;Homo sapiens;Diceromyia;Aedimorphus;Stegomyia	ssRNA(+)	386	No		1	0	0	Not-determined	Genome-fragment			0	1	no viral genes detected
210	k141_171788	679	MH051731.1	10766	137	290	10613	10766	1.02e-63	96.753	257	MH051731.1 Dengue virus 3 isolate MS11006729 polyprotein (POLY) gene, complete cds	|k__Viruses|p__Kitrinoviricota|c__Flasuviricetes|o__Amarillovirales|f__Flaviviridae|g__Flavivirus|s__Dengue virus 3	Erythrocebus patas;Homo sapiens;Diceromyia;Aedimorphus;Stegomyia	ssRNA(+)	679	No		1	0	0	Not-determined	Genome-fragment			0	1.15	no viral genes detected
211	k141_391873	302	MH051731.1	10766	1	77	10679	10766	2.12e-12	86.364	86.1	MH051731.1 Dengue virus 3 isolate MS11006729 polyprotein (POLY) gene, complete cds	|k__Viruses|p__Kitrinoviricota|c__Flasuviricetes|o__Amarillovirales|f__Flaviviridae|g__Flavivirus|s__Dengue virus 3	Erythrocebus patas;Homo sapiens;Diceromyia;Aedimorphus;Stegomyia	ssRNA(+)	302	No		0	0	0	Not-determined	Genome-fragment			0	1	no viral genes detected
212	k141_171834	608	MF094128.1	4514	511	608	47	144	5.64e-41	100	182	MF094128.1 High Island virus S1 gene, partial cds	|k__Viruses|p__Duplornaviricota|c__Resentoviricetes|o__Reovirales|f__Reoviridae|s__High Island virus	-	dsRNA	608	No		1	0	0	Not-determined	Genome-fragment			0	1	no viral genes detected
213	k141_89873	584	KX883688.1	11081	2	584	4370	3788	0	97.599	1000	KX883688.1 Hubei picorna-like virus 82 strain spider133992 hypothetical protein 1, hypothetical protein 2, and hypothetical protein 3 genes, complete cds	|k__Viruses|p__Pisuviricota|c__Pisoniviricetes|o__Picornavirales|f__Polycipiviridae|g__Chipolycivirus|s__Hubei picorna-like virus 82	root	ssRNA(+)	584	No		1	0	0	Not-determined	Genome-fragment			0	1	no viral genes detected
214	k141_62179	646	MH051731.1	10766	31	183	10614	10766	1.68e-36	86.275	167	MH051731.1 Dengue virus 3 isolate MS11006729 polyprotein (POLY) gene, complete cds	|k__Viruses|p__Kitrinoviricota|c__Flasuviricetes|o__Amarillovirales|f__Flaviviridae|g__Flavivirus|s__Dengue virus 3	Erythrocebus patas;Homo sapiens;Diceromyia;Aedimorphus;Stegomyia	ssRNA(+)	646	No		1	0	0	Not-determined	Genome-fragment			0	1	no viral genes detected
215	k141_62199	726	MH051731.1	10766	11	198	10579	10766	6.56e-66	92.021	265	MH051731.1 Dengue virus 3 isolate MS11006729 polyprotein (POLY) gene, complete cds	|k__Viruses|p__Kitrinoviricota|c__Flasuviricetes|o__Amarillovirales|f__Flaviviridae|g__Flavivirus|s__Dengue virus 3	Erythrocebus patas;Homo sapiens;Diceromyia;Aedimorphus;Stegomyia	ssRNA(+)	726	No		1	0	0	Not-determined	Genome-fragment			0	1	no viral genes detected
217	k141_199868	610	NC_038286.1	11271	1	55	1	55	2.11e-15	98.182	97.1	NC_038286.1 Piry virus strain BeAn2423, complete genome KU178986.1 Piry virus strain BeAn2423, complete genome	|k__Viruses|p__Negarnaviricota|c__Monjiviricetes|o__Mononegavirales|f__Rhabdoviridae|g__Vesiculovirus|s__Piry virus	Philander opossum;Gracilinanus microtarsus	ssRNA(-)	610	No		0	0	0	Not-determined	Genome-fragment			0	1	no viral genes detected
218	k141_7522	934	NC_040795.1	4962	175	279	2170	2274	5.33e-38	96.19	172	NC_040795.1 Shinobi tetravirus RNA, complete genome, strain: shinobi LC270813.1 Shinobi tetravirus RNA, complete genome, strain: shinobi	|k__Viruses|s__Shinobi tetravirus	Aedes albopictus	-	934	No		1	0	0	Not-determined	Genome-fragment			0	1.08	no viral genes detected
219	k141_255011	335	MF094128.1	4514	1	100	45	144	2.29e-42	100	185	MF094128.1 High Island virus S1 gene, partial cds	|k__Viruses|p__Duplornaviricota|c__Resentoviricetes|o__Reovirales|f__Reoviridae|s__High Island virus	-	dsRNA	335	No		1	0	0	Not-determined	Genome-fragment			0	1	no viral genes detected
220	k141_90110	462	KT966490.1	1326	10	55	1076	1030	7.33e-09	95.745	75	KT966490.1 Guato virus strain BrMS-MQ10 putative glycoprotein gene, partial cds	|k__Viruses|s__Guato virus	-	-	462	No		1	0	0	Not-determined	Genome-fragment			0	1	no viral genes detected
221	k141_90137	239	MK908103.1	11209	173	239	10999	10933	1.61e-17	94.03	102	MK908103.1 Guapiacu virus strain SP08-2017 polyprotein gene, partial cds	|k__Viruses|p__Kitrinoviricota|c__Flasuviricetes|o__Amarillovirales|f__Flaviviridae|s__Guapiacu virus	-	ssRNA(+)	239	No		0	0	0	Not-determined	Genome-fragment			0	1	no viral genes detected
222	k141_172158	625	MF094128.1	4514	519	625	97	203	7.46e-45	99.065	195	MF094128.1 High Island virus S1 gene, partial cds	|k__Viruses|p__Duplornaviricota|c__Resentoviricetes|o__Reovirales|f__Reoviridae|s__High Island virus	-	dsRNA	625	No		1	0	0	Not-determined	Genome-fragment			0	1	no viral genes detected
223	k141_255144	704	MF094128.1	4514	607	704	217	120	8.52e-40	98.98	178	MF094128.1 High Island virus S1 gene, partial cds	|k__Viruses|p__Duplornaviricota|c__Resentoviricetes|o__Reovirales|f__Reoviridae|s__High Island virus	-	dsRNA	704	No		1	0	0	Not-determined	Genome-fragment			0	1	no viral genes detected
224	k141_200239	422	MK908103.1	11209	1	114	10886	10999	2.26e-48	99.123	206	MK908103.1 Guapiacu virus strain SP08-2017 polyprotein gene, partial cds	|k__Viruses|p__Kitrinoviricota|c__Flasuviricetes|o__Amarillovirales|f__Flaviviridae|s__Guapiacu virus	-	ssRNA(+)	422	No		0	0	0	Not-determined	Genome-fragment			0	1	no viral genes detected
225	k141_172441	720	MF094128.1	4514	1	125	218	94	8.54e-55	99.2	228	MF094128.1 High Island virus S1 gene, partial cds	|k__Viruses|p__Duplornaviricota|c__Resentoviricetes|o__Reovirales|f__Reoviridae|s__High Island virus	-	dsRNA	720	No		1	0	0	Not-determined	Genome-fragment			0	1	no viral genes detected
226	k141_364907	429	MK908103.1	11209	224	419	11030	10829	1.32e-80	95.05	313	MK908103.1 Guapiacu virus strain SP08-2017 polyprotein gene, partial cds	|k__Viruses|p__Kitrinoviricota|c__Flasuviricetes|o__Amarillovirales|f__Flaviviridae|s__Guapiacu virus	-	ssRNA(+)	429	No		1	0	0	Not-determined	Genome-fragment			0	1	no viral genes detected
227	k141_36600	480	MK908103.1	11209	337	478	10829	10958	1.61e-25	84.507	130	MK908103.1 Guapiacu virus strain SP08-2017 polyprotein gene, partial cds	|k__Viruses|p__Kitrinoviricota|c__Flasuviricetes|o__Amarillovirales|f__Flaviviridae|s__Guapiacu virus	-	ssRNA(+)	480	No		0	0	0	Not-determined	Genome-fragment			0	1	no viral genes detected
228	k141_365047	274	MF094128.1	4514	135	274	64	203	1.37e-63	99.286	255	MF094128.1 High Island virus S1 gene, partial cds	|k__Viruses|p__Duplornaviricota|c__Resentoviricetes|o__Reovirales|f__Reoviridae|s__High Island virus	-	dsRNA	274	No		1	0	0	Not-determined	Genome-fragment			0	1	no viral genes detected
229	k141_62961	850	MH051731.1	10766	796	849	10766	10713	2.31e-16	100	100	MH051731.1 Dengue virus 3 isolate MS11006729 polyprotein (POLY) gene, complete cds	|k__Viruses|p__Kitrinoviricota|c__Flasuviricetes|o__Amarillovirales|f__Flaviviridae|g__Flavivirus|s__Dengue virus 3	Erythrocebus patas;Homo sapiens;Diceromyia;Aedimorphus;Stegomyia	ssRNA(+)	850	No		0	0	0	Not-determined	Genome-fragment			0	1.02	no viral genes detected
230	k141_227925	441	MK908103.1	11209	183	354	11000	10829	6.46e-64	93.605	257	MK908103.1 Guapiacu virus strain SP08-2017 polyprotein gene, partial cds	|k__Viruses|p__Kitrinoviricota|c__Flasuviricetes|o__Amarillovirales|f__Flaviviridae|s__Guapiacu virus	-	ssRNA(+)	441	No		1	0	0	Not-determined	Genome-fragment			0	1	no viral genes detected
231	k141_63009	420	MK908103.1	11209	102	272	10829	10996	2.85e-62	93.605	252	MK908103.1 Guapiacu virus strain SP08-2017 polyprotein gene, partial cds	|k__Viruses|p__Kitrinoviricota|c__Flasuviricetes|o__Amarillovirales|f__Flaviviridae|s__Guapiacu virus	-	ssRNA(+)	420	No		1	0	0	Not-determined	Genome-fragment			0	1	no viral genes detected
232	k141_36870	390	MK908103.1	11209	109	263	10829	10983	3.38e-66	97.419	265	MK908103.1 Guapiacu virus strain SP08-2017 polyprotein gene, partial cds	|k__Viruses|p__Kitrinoviricota|c__Flasuviricetes|o__Amarillovirales|f__Flaviviridae|s__Guapiacu virus	-	ssRNA(+)	390	No		1	0	0	Not-determined	Genome-fragment			0	1	no viral genes detected
233	k141_337615	640	MK908103.1	11209	400	595	11030	10829	4.38e-77	94.059	302	MK908103.1 Guapiacu virus strain SP08-2017 polyprotein gene, partial cds	|k__Viruses|p__Kitrinoviricota|c__Flasuviricetes|o__Amarillovirales|f__Flaviviridae|s__Guapiacu virus	-	ssRNA(+)	640	No		1	0	0	Not-determined	Genome-fragment			0	1	no viral genes detected
234	k141_63143	828	MK908103.1	11209	380	561	10850	11030	5.99e-47	87.234	202	MK908103.1 Guapiacu virus strain SP08-2017 polyprotein gene, partial cds	|k__Viruses|p__Kitrinoviricota|c__Flasuviricetes|o__Amarillovirales|f__Flaviviridae|s__Guapiacu virus	-	ssRNA(+)	828	No		0	0	0	Not-determined	Genome-fragment			0	1	no viral genes detected
235	k141_63182	676	MK908103.1	11209	238	407	10829	10999	2.83e-64	94.152	259	MK908103.1 Guapiacu virus strain SP08-2017 polyprotein gene, partial cds	|k__Viruses|p__Kitrinoviricota|c__Flasuviricetes|o__Amarillovirales|f__Flaviviridae|s__Guapiacu virus	-	ssRNA(+)	676	No		1	0	0	Not-determined	Genome-fragment			0	1	no viral genes detected
237	k141_63229	493	MK908103.1	11209	362	486	10829	10954	2.07e-49	96.825	209	MK908103.1 Guapiacu virus strain SP08-2017 polyprotein gene, partial cds	|k__Viruses|p__Kitrinoviricota|c__Flasuviricetes|o__Amarillovirales|f__Flaviviridae|s__Guapiacu virus	-	ssRNA(+)	493	No		1	0	0	Not-determined	Genome-fragment			0	1	no viral genes detected
238	k141_255949	624	MK908103.1	11209	1	46	10881	10836	2.17e-10	97.826	80.5	MK908103.1 Guapiacu virus strain SP08-2017 polyprotein gene, partial cds	|k__Viruses|p__Kitrinoviricota|c__Flasuviricetes|o__Amarillovirales|f__Flaviviridae|s__Guapiacu virus	-	ssRNA(+)	624	No		0	0	0	Not-determined	Genome-fragment			0	1	no viral genes detected
239	k141_8405	1064	MK908103.1	11209	75	234	10829	10988	7.55e-67	96.875	268	MK908103.1 Guapiacu virus strain SP08-2017 polyprotein gene, partial cds	|k__Viruses|p__Kitrinoviricota|c__Flasuviricetes|o__Amarillovirales|f__Flaviviridae|s__Guapiacu virus	-	ssRNA(+)	1064	No		1	0	0	Not-determined	Genome-fragment			0	1	no viral genes detected
240	k141_37165	341	MK908103.1	11209	215	341	10999	10873	2.28e-57	100	235	MK908103.1 Guapiacu virus strain SP08-2017 polyprotein gene, partial cds	|k__Viruses|p__Kitrinoviricota|c__Flasuviricetes|o__Amarillovirales|f__Flaviviridae|s__Guapiacu virus	-	ssRNA(+)	341	No		0	0	0	Not-determined	Genome-fragment			0	1	no viral genes detected
241	k141_145969	456	MK908103.1	11209	338	424	10829	10915	5.47e-25	93.103	128	MK908103.1 Guapiacu virus strain SP08-2017 polyprotein gene, partial cds	|k__Viruses|p__Kitrinoviricota|c__Flasuviricetes|o__Amarillovirales|f__Flaviviridae|s__Guapiacu virus	-	ssRNA(+)	456	No		1	0	0	Not-determined	Genome-fragment			0	1	no viral genes detected
242	k141_228396	1043	MH051731.1	10766	342	504	10607	10766	2.12e-47	89.571	204	MH051731.1 Dengue virus 3 isolate MS11006729 polyprotein (POLY) gene, complete cds	|k__Viruses|p__Kitrinoviricota|c__Flasuviricetes|o__Amarillovirales|f__Flaviviridae|g__Flavivirus|s__Dengue virus 3	Erythrocebus patas;Homo sapiens;Diceromyia;Aedimorphus;Stegomyia	ssRNA(+)	1043	No		1	0	0	Not-determined	Genome-fragment			0	1	no viral genes detected
243	k141_309816	416	MH051731.1	10766	195	308	10652	10765	4.82e-45	97.368	195	MH051731.1 Dengue virus 3 isolate MS11006729 polyprotein (POLY) gene, complete cds	|k__Viruses|p__Kitrinoviricota|c__Flasuviricetes|o__Amarillovirales|f__Flaviviridae|g__Flavivirus|s__Dengue virus 3	Erythrocebus patas;Homo sapiens;Diceromyia;Aedimorphus;Stegomyia	ssRNA(+)	416	No		1	0	0	Not-determined	Genome-fragment			0	1	no viral genes detected
244	k141_37442	2056	MK908103.1	11209	1687	1857	10999	10829	1.14e-72	97.076	289	MK908103.1 Guapiacu virus strain SP08-2017 polyprotein gene, partial cds	|k__Viruses|p__Kitrinoviricota|c__Flasuviricetes|o__Amarillovirales|f__Flaviviridae|s__Guapiacu virus	-	ssRNA(+)	2056	No		1	0	0	Not-determined	Genome-fragment			0	1	no viral genes detected
245	k141_420190	898	MH051731.1	10766	211	399	10766	10579	1.78e-62	91.005	254	MH051731.1 Dengue virus 3 isolate MS11006729 polyprotein (POLY) gene, complete cds	|k__Viruses|p__Kitrinoviricota|c__Flasuviricetes|o__Amarillovirales|f__Flaviviridae|g__Flavivirus|s__Dengue virus 3	Erythrocebus patas;Homo sapiens;Diceromyia;Aedimorphus;Stegomyia	ssRNA(+)	898	No		0	0	0	Not-determined	Genome-fragment			0	1	no viral genes detected
247	k141_338119	525	MF094128.1	4514	1	110	34	143	1.03e-47	100	204	MF094128.1 High Island virus S1 gene, partial cds	|k__Viruses|p__Duplornaviricota|c__Resentoviricetes|o__Reovirales|f__Reoviridae|s__High Island virus	-	dsRNA	525	No		2	0	0	Not-determined	Genome-fragment			0	1.01	no viral genes detected
248	k141_119052	905	MH051731.1	10766	1	91	10708	10618	1.45e-28	94.505	141	MH051731.1 Dengue virus 3 isolate MS11006729 polyprotein (POLY) gene, complete cds	|k__Viruses|p__Kitrinoviricota|c__Flasuviricetes|o__Amarillovirales|f__Flaviviridae|g__Flavivirus|s__Dengue virus 3	Erythrocebus patas;Homo sapiens;Diceromyia;Aedimorphus;Stegomyia	ssRNA(+)	905	No		0	0	0	Not-determined	Genome-fragment			0	1	no viral genes detected
249	k141_338168	647	MF094128.1	4514	1	117	34	150	1.65e-51	100	217	MF094128.1 High Island virus S1 gene, partial cds	|k__Viruses|p__Duplornaviricota|c__Resentoviricetes|o__Reovirales|f__Reoviridae|s__High Island virus	-	dsRNA	647	No		1	0	0	Not-determined	Genome-fragment			0	1	no viral genes detected
250	k141_63708	402	MK908103.1	11209	126	292	10831	10997	3.52e-61	93.413	248	MK908103.1 Guapiacu virus strain SP08-2017 polyprotein gene, partial cds	|k__Viruses|p__Kitrinoviricota|c__Flasuviricetes|o__Amarillovirales|f__Flaviviridae|s__Guapiacu virus	-	ssRNA(+)	402	No		0	0	0	Not-determined	Genome-fragment			0	1	no viral genes detected
252	k141_146308	719	NC_040795.1	4962	1	80	3973	3894	6.88e-26	96.25	132	NC_040795.1 Shinobi tetravirus RNA, complete genome, strain: shinobi LC270813.1 Shinobi tetravirus RNA, complete genome, strain: shinobi	|k__Viruses|s__Shinobi tetravirus	Aedes albopictus	-	719	No		1	0	0	Not-determined	Genome-fragment			0	1	no viral genes detected
253	k141_256491	394	MH051731.1	10766	2	80	10703	10625	2.81e-22	93.671	119	MH051731.1 Dengue virus 3 isolate MS11006729 polyprotein (POLY) gene, complete cds	|k__Viruses|p__Kitrinoviricota|c__Flasuviricetes|o__Amarillovirales|f__Flaviviridae|g__Flavivirus|s__Dengue virus 3	Erythrocebus patas;Homo sapiens;Diceromyia;Aedimorphus;Stegomyia	ssRNA(+)	394	No		0	0	0	Not-determined	Genome-fragment			0	1	no viral genes detected
254	k141_228713	603	MH051731.1	10766	128	312	10766	10579	3.27e-58	90	239	MH051731.1 Dengue virus 3 isolate MS11006729 polyprotein (POLY) gene, complete cds	|k__Viruses|p__Kitrinoviricota|c__Flasuviricetes|o__Amarillovirales|f__Flaviviridae|g__Flavivirus|s__Dengue virus 3	Erythrocebus patas;Homo sapiens;Diceromyia;Aedimorphus;Stegomyia	ssRNA(+)	603	No		0	0	0	Not-determined	Genome-fragment			0	1	no viral genes detected
255	k141_393783	347	MK908103.1	11209	141	309	11030	10856	1.08e-60	92.571	246	MK908103.1 Guapiacu virus strain SP08-2017 polyprotein gene, partial cds	|k__Viruses|p__Kitrinoviricota|c__Flasuviricetes|o__Amarillovirales|f__Flaviviridae|s__Guapiacu virus	-	ssRNA(+)	347	No		1	0	0	Not-determined	Genome-fragment			0	1.04	no viral genes detected
256	k141_146447	1114	MH051731.1	10766	1	58	10709	10766	8.5e-17	98.276	102	MH051731.1 Dengue virus 3 isolate MS11006729 polyprotein (POLY) gene, complete cds	|k__Viruses|p__Kitrinoviricota|c__Flasuviricetes|o__Amarillovirales|f__Flaviviridae|g__Flavivirus|s__Dengue virus 3	Erythrocebus patas;Homo sapiens;Diceromyia;Aedimorphus;Stegomyia	ssRNA(+)	1114	No		1	0	0	Not-determined	Genome-fragment			0	1	no viral genes detected
257	k141_338362	312	MF094128.1	4514	239	312	209	136	7.75e-27	98.649	134	MF094128.1 High Island virus S1 gene, partial cds	|k__Viruses|p__Duplornaviricota|c__Resentoviricetes|o__Reovirales|f__Reoviridae|s__High Island virus	-	dsRNA	312	No		1	0	0	Not-determined	Genome-fragment			0	1	no viral genes detected
258	k141_173618	1110	MH051731.1	10766	53	206	10613	10766	7.95e-62	96.104	252	MH051731.1 Dengue virus 3 isolate MS11006729 polyprotein (POLY) gene, complete cds	|k__Viruses|p__Kitrinoviricota|c__Flasuviricetes|o__Amarillovirales|f__Flaviviridae|g__Flavivirus|s__Dengue virus 3	Erythrocebus patas;Homo sapiens;Diceromyia;Aedimorphus;Stegomyia	ssRNA(+)	1110	No		1	0	0	Not-determined	Genome-fragment			0	1	no viral genes detected
259	k141_63901	897	MH051731.1	10766	328	481	10766	10613	1.38e-58	94.805	241	MH051731.1 Dengue virus 3 isolate MS11006729 polyprotein (POLY) gene, complete cds	|k__Viruses|p__Kitrinoviricota|c__Flasuviricetes|o__Amarillovirales|f__Flaviviridae|g__Flavivirus|s__Dengue virus 3	Erythrocebus patas;Homo sapiens;Diceromyia;Aedimorphus;Stegomyia	ssRNA(+)	897	No		0	0	0	Not-determined	Genome-fragment			0	1	no viral genes detected
260	k141_280957	643	NC_038286.1	11271	1	38	39	76	1.35e-07	100	71.3	NC_038286.1 Piry virus strain BeAn2423, complete genome KU178986.1 Piry virus strain BeAn2423, complete genome	|k__Viruses|p__Negarnaviricota|c__Monjiviricetes|o__Mononegavirales|f__Rhabdoviridae|g__Vesiculovirus|s__Piry virus	Philander opossum;Gracilinanus microtarsus	ssRNA(-)	643	No		1	0	0	Not-determined	Genome-fragment			0	1	no viral genes detected
261	k141_173668	432	MK908103.1	11209	181	284	10896	10999	3.94e-36	95.192	165	MK908103.1 Guapiacu virus strain SP08-2017 polyprotein gene, partial cds	|k__Viruses|p__Kitrinoviricota|c__Flasuviricetes|o__Amarillovirales|f__Flaviviridae|s__Guapiacu virus	-	ssRNA(+)	432	No		1	0	0	Not-determined	Genome-fragment			0	1	no viral genes detected
262	k141_420527	1510	KT966484.1	2730	576	767	2066	2255	3.1e-47	86.082	204	KT966484.1 Guato virus strain BrMS-MQ10 putative glycoprotein gene, partial cds	|k__Viruses|s__Guato virus	-	-	1510	No		1	0	0	Not-determined	Genome-fragment			0	1.01	no viral genes detected
263	k141_201471	550	MF094128.1	4514	477	550	156	83	1.12e-22	95.946	121	MF094128.1 High Island virus S1 gene, partial cds	|k__Viruses|p__Duplornaviricota|c__Resentoviricetes|o__Reovirales|f__Reoviridae|s__High Island virus	-	dsRNA	550	No		1	0	0	Not-determined	Genome-fragment			0	1	no viral genes detected
264	k141_173740	590	MF094128.1	4514	1	139	84	222	1.14e-62	99.281	254	MF094128.1 High Island virus S1 gene, partial cds	|k__Viruses|p__Duplornaviricota|c__Resentoviricetes|o__Reovirales|f__Reoviridae|s__High Island virus	-	dsRNA	590	No		1	0	0	Not-determined	Genome-fragment			0	1	no viral genes detected
265	k141_146681	458	MK908103.1	11209	2	59	10942	10999	7.16e-19	100	108	MK908103.1 Guapiacu virus strain SP08-2017 polyprotein gene, partial cds	|k__Viruses|p__Kitrinoviricota|c__Flasuviricetes|o__Amarillovirales|f__Flaviviridae|s__Guapiacu virus	-	ssRNA(+)	458	No		1	0	0	Not-determined	Genome-fragment			0	1	no viral genes detected
266	k141_173909	528	MH051731.1	10766	1	122	10645	10766	4.78e-51	98.361	215	MH051731.1 Dengue virus 3 isolate MS11006729 polyprotein (POLY) gene, complete cds	|k__Viruses|p__Kitrinoviricota|c__Flasuviricetes|o__Amarillovirales|f__Flaviviridae|g__Flavivirus|s__Dengue virus 3	Erythrocebus patas;Homo sapiens;Diceromyia;Aedimorphus;Stegomyia	ssRNA(+)	528	No		1	0	0	Not-determined	Genome-fragment			0	1	no viral genes detected
267	k141_38121	509	KT966484.1	2730	84	509	2063	1650	2.42e-143	89.227	521	KT966484.1 Guato virus strain BrMS-MQ10 putative glycoprotein gene, partial cds	|k__Viruses|s__Guato virus	-	-	509	No		1	0	0	Not-determined	Genome-fragment			0	1	no viral genes detected
268	k141_64491	559	KT966486.1	2612	183	463	2521	2227	6.13e-100	90.508	377	KT966486.1 Guato virus strain BrMS-MQ10 putative glycoprotein gene, partial cds	|k__Viruses|s__Guato virus	-	-	559	No		0	0	0	Not-determined	Genome-fragment			0	1	no viral genes detected
269	k141_38564	457	MK908103.1	11209	267	437	10999	10829	1.1e-76	98.246	300	MK908103.1 Guapiacu virus strain SP08-2017 polyprotein gene, partial cds	|k__Viruses|p__Kitrinoviricota|c__Flasuviricetes|o__Amarillovirales|f__Flaviviridae|s__Guapiacu virus	-	ssRNA(+)	457	No		0	0	0	Not-determined	Genome-fragment			0	1	no viral genes detected
270	k141_147204	1001	MH051731.1	10766	423	552	10637	10766	7.24e-52	96.923	219	MH051731.1 Dengue virus 3 isolate MS11006729 polyprotein (POLY) gene, complete cds	|k__Viruses|p__Kitrinoviricota|c__Flasuviricetes|o__Amarillovirales|f__Flaviviridae|g__Flavivirus|s__Dengue virus 3	Erythrocebus patas;Homo sapiens;Diceromyia;Aedimorphus;Stegomyia	ssRNA(+)	1001	No		0	0	0	Not-determined	Genome-fragment			0	1	no viral genes detected
271	k141_257421	515	MK908103.1	11209	9	153	10973	10829	3.6e-52	93.793	219	MK908103.1 Guapiacu virus strain SP08-2017 polyprotein gene, partial cds	|k__Viruses|p__Kitrinoviricota|c__Flasuviricetes|o__Amarillovirales|f__Flaviviridae|s__Guapiacu virus	-	ssRNA(+)	515	No		1	0	0	Not-determined	Genome-fragment			0	1	no viral genes detected
272	k141_147228	1109	MH051731.1	10766	476	661	10766	10579	1.68e-73	94.681	291	MH051731.1 Dengue virus 3 isolate MS11006729 polyprotein (POLY) gene, complete cds	|k__Viruses|p__Kitrinoviricota|c__Flasuviricetes|o__Amarillovirales|f__Flaviviridae|g__Flavivirus|s__Dengue virus 3	Erythrocebus patas;Homo sapiens;Diceromyia;Aedimorphus;Stegomyia	ssRNA(+)	1109	No		1	0	0	Not-determined	Genome-fragment			0	1	no viral genes detected
273	k141_38693	498	MF094128.1	4514	1	56	154	209	1.31e-16	98.214	100	MF094128.1 High Island virus S1 gene, partial cds	|k__Viruses|p__Duplornaviricota|c__Resentoviricetes|o__Reovirales|f__Reoviridae|s__High Island virus	-	dsRNA	498	No		1	0	0	Not-determined	Genome-fragment			0	1	no viral genes detected
274	k141_64764	488	KT966486.1	2612	1	333	1741	1408	4.86e-160	97.904	577	KT966486.1 Guato virus strain BrMS-MQ10 putative glycoprotein gene, partial cds	|k__Viruses|s__Guato virus	-	-	488	No		1	0	0	Not-determined	Genome-fragment			0	1	no viral genes detected
275	k141_38778	1262	MK908103.1	11209	629	794	10994	10829	9.14e-57	92.169	235	MK908103.1 Guapiacu virus strain SP08-2017 polyprotein gene, partial cds	|k__Viruses|p__Kitrinoviricota|c__Flasuviricetes|o__Amarillovirales|f__Flaviviridae|s__Guapiacu virus	-	ssRNA(+)	1262	No		2	0	0	Not-determined	Genome-fragment			0	1	no viral genes detected
276	k141_366926	409	KT966486.1	2612	18	173	1750	1599	2.83e-47	90.446	202	KT966486.1 Guato virus strain BrMS-MQ10 putative glycoprotein gene, partial cds	|k__Viruses|s__Guato virus	-	-	409	No		1	0	0	Not-determined	Genome-fragment			0	1	no viral genes detected
277	k141_394946	752	MK908103.1	11209	69	264	10829	11030	2.43e-70	92.079	279	MK908103.1 Guapiacu virus strain SP08-2017 polyprotein gene, partial cds	|k__Viruses|p__Kitrinoviricota|c__Flasuviricetes|o__Amarillovirales|f__Flaviviridae|s__Guapiacu virus	-	ssRNA(+)	752	No		1	0	0	Not-determined	Genome-fragment			0	1	no viral genes detected
278	k141_120430	731	MH051731.1	10766	53	203	10763	10613	1.11e-58	95.364	241	MH051731.1 Dengue virus 3 isolate MS11006729 polyprotein (POLY) gene, complete cds	|k__Viruses|p__Kitrinoviricota|c__Flasuviricetes|o__Amarillovirales|f__Flaviviridae|g__Flavivirus|s__Dengue virus 3	Erythrocebus patas;Homo sapiens;Diceromyia;Aedimorphus;Stegomyia	ssRNA(+)	731	No		1	0	0	Not-determined	Genome-fragment			0	1	no viral genes detected
279	k141_120443	464	MH051731.1	10766	53	191	10763	10625	3.19e-57	97.122	235	MH051731.1 Dengue virus 3 isolate MS11006729 polyprotein (POLY) gene, complete cds	|k__Viruses|p__Kitrinoviricota|c__Flasuviricetes|o__Amarillovirales|f__Flaviviridae|g__Flavivirus|s__Dengue virus 3	Erythrocebus patas;Homo sapiens;Diceromyia;Aedimorphus;Stegomyia	ssRNA(+)	464	No		0	0	0	Not-determined	Genome-fragment			0	1.08	no viral genes detected; low-confidence DTR
280	k141_367074	641	MH051731.1	10766	200	352	10766	10614	7.55e-55	93.464	228	MH051731.1 Dengue virus 3 isolate MS11006729 polyprotein (POLY) gene, complete cds	|k__Viruses|p__Kitrinoviricota|c__Flasuviricetes|o__Amarillovirales|f__Flaviviridae|g__Flavivirus|s__Dengue virus 3	Erythrocebus patas;Homo sapiens;Diceromyia;Aedimorphus;Stegomyia	ssRNA(+)	641	No		0	0	0	Not-determined	Genome-fragment			0	1	no viral genes detected
281	k141_367122	436	MK908103.1	11209	124	294	10829	10999	1.05e-71	96.491	283	MK908103.1 Guapiacu virus strain SP08-2017 polyprotein gene, partial cds	|k__Viruses|p__Kitrinoviricota|c__Flasuviricetes|o__Amarillovirales|f__Flaviviridae|s__Guapiacu virus	-	ssRNA(+)	436	No		1	0	0	Not-determined	Genome-fragment			0	1	no viral genes detected
282	k141_120565	523	MK908103.1	11209	69	173	10902	10996	3.84e-17	85.714	102	MK908103.1 Guapiacu virus strain SP08-2017 polyprotein gene, partial cds	|k__Viruses|p__Kitrinoviricota|c__Flasuviricetes|o__Amarillovirales|f__Flaviviridae|s__Guapiacu virus	-	ssRNA(+)	523	No		1	0	0	Not-determined	Genome-fragment			0	1	no viral genes detected
283	k141_120647	865	MH051731.1	10766	416	569	10613	10766	2.86e-60	95.455	246	MH051731.1 Dengue virus 3 isolate MS11006729 polyprotein (POLY) gene, complete cds	|k__Viruses|p__Kitrinoviricota|c__Flasuviricetes|o__Amarillovirales|f__Flaviviridae|g__Flavivirus|s__Dengue virus 3	Erythrocebus patas;Homo sapiens;Diceromyia;Aedimorphus;Stegomyia	ssRNA(+)	865	No		1	0	0	Not-determined	Genome-fragment			0	1	no viral genes detected
285	k141_311707	566	KT966486.1	2612	210	488	2144	2420	4.83e-96	90.323	364	KT966486.1 Guato virus strain BrMS-MQ10 putative glycoprotein gene, partial cds	|k__Viruses|s__Guato virus	-	-	566	No		1	0	0	Not-determined	Genome-fragment			0	1	no viral genes detected
286	k141_367452	480	KT966486.1	2612	169	407	1593	1845	1.15e-81	90.119	316	KT966486.1 Guato virus strain BrMS-MQ10 putative glycoprotein gene, partial cds	|k__Viruses|s__Guato virus	-	-	480	No		0	0	0	Not-determined	Genome-fragment			0	1	no viral genes detected
287	k141_311834	498	MK908103.1	11209	1	89	10967	10879	4.62e-31	96.629	148	MK908103.1 Guapiacu virus strain SP08-2017 polyprotein gene, partial cds	|k__Viruses|p__Kitrinoviricota|c__Flasuviricetes|o__Amarillovirales|f__Flaviviridae|s__Guapiacu virus	-	ssRNA(+)	498	No		1	0	0	Not-determined	Genome-fragment			0	1	no viral genes detected
288	k141_39489	316	MK908103.1	11209	209	313	10829	10939	1.69e-28	90.09	139	MK908103.1 Guapiacu virus strain SP08-2017 polyprotein gene, partial cds	|k__Viruses|p__Kitrinoviricota|c__Flasuviricetes|o__Amarillovirales|f__Flaviviridae|s__Guapiacu virus	-	ssRNA(+)	316	No		1	0	0	Not-determined	Genome-fragment			0	1	no viral genes detected
289	k141_148080	618	KT966484.1	2730	187	411	1712	1941	1.2e-62	87.179	254	KT966484.1 Guato virus strain BrMS-MQ10 putative glycoprotein gene, partial cds	|k__Viruses|s__Guato virus	-	-	618	No		1	0	0	Not-determined	Genome-fragment			0	1	no viral genes detected
290	k141_340000	363	MF094128.1	4514	101	237	207	71	4.07e-60	98.54	244	MF094128.1 High Island virus S1 gene, partial cds	|k__Viruses|p__Duplornaviricota|c__Resentoviricetes|o__Reovirales|f__Reoviridae|s__High Island virus	-	dsRNA	363	No		0	0	0	Not-determined	Genome-fragment			0	1	no viral genes detected
291	k141_10612	591	NC_038286.1	11271	520	591	76	5	3.36e-23	97.222	122	NC_038286.1 Piry virus strain BeAn2423, complete genome KU178986.1 Piry virus strain BeAn2423, complete genome	|k__Viruses|p__Negarnaviricota|c__Monjiviricetes|o__Mononegavirales|f__Rhabdoviridae|g__Vesiculovirus|s__Piry virus	Philander opossum;Gracilinanus microtarsus	ssRNA(-)	591	No		1	0	0	Not-determined	Genome-fragment			0	1	no viral genes detected
292	k141_258398	541	MF094128.1	4514	504	541	109	146	1.12e-07	100	71.3	MF094128.1 High Island virus S1 gene, partial cds	|k__Viruses|p__Duplornaviricota|c__Resentoviricetes|o__Reovirales|f__Reoviridae|s__High Island virus	-	dsRNA	541	No		1	0	0	Not-determined	Genome-fragment			0	1	no viral genes detected
293	k141_422018	993	NC_038286.1	11271	1	58	59	2	7.55e-17	98.276	102	NC_038286.1 Piry virus strain BeAn2423, complete genome KU178986.1 Piry virus strain BeAn2423, complete genome	|k__Viruses|p__Negarnaviricota|c__Monjiviricetes|o__Mononegavirales|f__Rhabdoviridae|g__Vesiculovirus|s__Piry virus	Philander opossum;Gracilinanus microtarsus	ssRNA(-)	993	No		1	0	0	Not-determined	Genome-fragment			0	1	no viral genes detected
294	k141_340053	969	MH051731.1	10766	839	969	10766	10634	2.57e-36	89.474	167	MH051731.1 Dengue virus 3 isolate MS11006729 polyprotein (POLY) gene, complete cds	|k__Viruses|p__Kitrinoviricota|c__Flasuviricetes|o__Amarillovirales|f__Flaviviridae|g__Flavivirus|s__Dengue virus 3	Erythrocebus patas;Homo sapiens;Diceromyia;Aedimorphus;Stegomyia	ssRNA(+)	969	No		2	0	0	Not-determined	Genome-fragment			0	1	no viral genes detected
295	k141_10733	271	MH051731.1	10766	133	271	10766	10628	1.76e-57	97.122	235	MH051731.1 Dengue virus 3 isolate MS11006729 polyprotein (POLY) gene, complete cds	|k__Viruses|p__Kitrinoviricota|c__Flasuviricetes|o__Amarillovirales|f__Flaviviridae|g__Flavivirus|s__Dengue virus 3	Erythrocebus patas;Homo sapiens;Diceromyia;Aedimorphus;Stegomyia	ssRNA(+)	271	No		0	0	0	Not-determined	Genome-fragment			0	1	no viral genes detected
296	k141_230701	705	MK908103.1	11209	585	701	10883	10999	8.47e-45	96.581	195	MK908103.1 Guapiacu virus strain SP08-2017 polyprotein gene, partial cds	|k__Viruses|p__Kitrinoviricota|c__Flasuviricetes|o__Amarillovirales|f__Flaviviridae|s__Guapiacu virus	-	ssRNA(+)	705	No		2	0	0	Not-determined	Genome-fragment			0	1	no viral genes detected
297	k141_148403	697	MK908103.1	11209	509	679	10999	10829	1.72e-76	98.246	300	MK908103.1 Guapiacu virus strain SP08-2017 polyprotein gene, partial cds	|k__Viruses|p__Kitrinoviricota|c__Flasuviricetes|o__Amarillovirales|f__Flaviviridae|s__Guapiacu virus	-	ssRNA(+)	697	No		1	0	0	Not-determined	Genome-fragment			0	1	no viral genes detected
298	k141_65850	914	MH051731.1	10766	253	440	10766	10579	3.83e-74	94.681	292	MH051731.1 Dengue virus 3 isolate MS11006729 polyprotein (POLY) gene, complete cds	|k__Viruses|p__Kitrinoviricota|c__Flasuviricetes|o__Amarillovirales|f__Flaviviridae|g__Flavivirus|s__Dengue virus 3	Erythrocebus patas;Homo sapiens;Diceromyia;Aedimorphus;Stegomyia	ssRNA(+)	914	No		0	0	0	Not-determined	Genome-fragment			0	1	no viral genes detected
301	k141_93486	823	KT966486.1	2612	89	369	2144	2420	4.32e-93	89.68	355	KT966486.1 Guato virus strain BrMS-MQ10 putative glycoprotein gene, partial cds	|k__Viruses|s__Guato virus	-	-	823	No		0	0	0	Not-determined	Genome-fragment			0	1.01	no viral genes detected
302	k141_93501	512	KT966486.1	2612	203	321	2302	2420	2.2e-34	90.756	159	KT966486.1 Guato virus strain BrMS-MQ10 putative glycoprotein gene, partial cds	|k__Viruses|s__Guato virus	-	-	512	No		1	0	0	Not-determined	Genome-fragment			0	1	no viral genes detected
303	k141_93508	976	MF094128.1	4514	851	976	34	159	2.52e-56	100	233	MF094128.1 High Island virus S1 gene, partial cds	|k__Viruses|p__Duplornaviricota|c__Resentoviricetes|o__Reovirales|f__Reoviridae|s__High Island virus	-	dsRNA	976	No		1	0	0	Not-determined	Genome-fragment			0	1	no viral genes detected
304	k141_230934	417	MH051731.1	10766	1	65	10697	10766	3.04e-12	90	86.1	MH051731.1 Dengue virus 3 isolate MS11006729 polyprotein (POLY) gene, complete cds	|k__Viruses|p__Kitrinoviricota|c__Flasuviricetes|o__Amarillovirales|f__Flaviviridae|g__Flavivirus|s__Dengue virus 3	Erythrocebus patas;Homo sapiens;Diceromyia;Aedimorphus;Stegomyia	ssRNA(+)	417	No		1	0	0	Not-determined	Genome-fragment			0	1	no viral genes detected
305	k141_66010	534	MK908103.1	11209	1	135	10861	10999	2.25e-49	94.245	209	MK908103.1 Guapiacu virus strain SP08-2017 polyprotein gene, partial cds	|k__Viruses|p__Kitrinoviricota|c__Flasuviricetes|o__Amarillovirales|f__Flaviviridae|s__Guapiacu virus	-	ssRNA(+)	534	No		1	0	0	Not-determined	Genome-fragment			0	1	no viral genes detected
306	k141_148594	673	KT966490.1	1326	563	673	708	818	8.06e-45	98.198	195	KT966490.1 Guato virus strain BrMS-MQ10 putative glycoprotein gene, partial cds	|k__Viruses|s__Guato virus	-	-	673	No		1	0	0	Not-determined	Genome-fragment			0	1	no viral genes detected
307	k141_203594	516	MK908103.1	11209	195	360	10829	10994	3.66e-42	86.747	185	MK908103.1 Guapiacu virus strain SP08-2017 polyprotein gene, partial cds	|k__Viruses|p__Kitrinoviricota|c__Flasuviricetes|o__Amarillovirales|f__Flaviviridae|s__Guapiacu virus	-	ssRNA(+)	516	No		1	0	0	Not-determined	Genome-fragment			0	1	no viral genes detected
308	k141_175775	647	MH051731.1	10766	522	647	10766	10641	1.65e-51	97.619	217	MH051731.1 Dengue virus 3 isolate MS11006729 polyprotein (POLY) gene, complete cds	|k__Viruses|p__Kitrinoviricota|c__Flasuviricetes|o__Amarillovirales|f__Flaviviridae|g__Flavivirus|s__Dengue virus 3	Erythrocebus patas;Homo sapiens;Diceromyia;Aedimorphus;Stegomyia	ssRNA(+)	647	No		1	0	0	Not-determined	Genome-fragment			0	1	no viral genes detected
309	k141_259050	744	MK908103.1	11209	343	509	10829	10999	1.13e-63	94.152	257	MK908103.1 Guapiacu virus strain SP08-2017 polyprotein gene, partial cds	|k__Viruses|p__Kitrinoviricota|c__Flasuviricetes|o__Amarillovirales|f__Flaviviridae|s__Guapiacu virus	-	ssRNA(+)	744	No		1	0	0	Not-determined	Genome-fragment			0	1	no viral genes detected
310	k141_422716	1911	MH051731.1	10766	247	399	10615	10766	8.35e-59	95.425	243	MH051731.1 Dengue virus 3 isolate MS11006729 polyprotein (POLY) gene, complete cds	|k__Viruses|p__Kitrinoviricota|c__Flasuviricetes|o__Amarillovirales|f__Flaviviridae|g__Flavivirus|s__Dengue virus 3	Erythrocebus patas;Homo sapiens;Diceromyia;Aedimorphus;Stegomyia	ssRNA(+)	1911	No		2	0	0	Not-determined	Genome-fragment			0	1	no viral genes detected
311	k141_368396	1044	MF094128.1	4514	924	1044	85	205	9.78e-51	98.347	215	MF094128.1 High Island virus S1 gene, partial cds	|k__Viruses|p__Duplornaviricota|c__Resentoviricetes|o__Reovirales|f__Reoviridae|s__High Island virus	-	dsRNA	1044	No		1	0	0	Not-determined	Genome-fragment			0	1	no viral genes detected
312	k141_121968	281	MF094128.1	4514	1	140	70	209	1.41e-63	99.286	255	MF094128.1 High Island virus S1 gene, partial cds	|k__Viruses|p__Duplornaviricota|c__Resentoviricetes|o__Reovirales|f__Reoviridae|s__High Island virus	-	dsRNA	281	No		1	0	0	Not-determined	Genome-fragment			0	1	no viral genes detected
313	k141_312916	401	MK908103.1	11209	183	336	10983	10831	9.75e-62	96.104	250	MK908103.1 Guapiacu virus strain SP08-2017 polyprotein gene, partial cds	|k__Viruses|p__Kitrinoviricota|c__Flasuviricetes|o__Amarillovirales|f__Flaviviridae|s__Guapiacu virus	-	ssRNA(+)	401	No		1	0	0	Not-determined	Genome-fragment			0	1	no viral genes detected
314	k141_396604	2943	MH051731.1	10766	1	125	10642	10766	6.07e-52	98.4	220	MH051731.1 Dengue virus 3 isolate MS11006729 polyprotein (POLY) gene, complete cds	|k__Viruses|p__Kitrinoviricota|c__Flasuviricetes|o__Amarillovirales|f__Flaviviridae|g__Flavivirus|s__Dengue virus 3	Erythrocebus patas;Homo sapiens;Diceromyia;Aedimorphus;Stegomyia	ssRNA(+)	2943	No		1	0	0	Not-determined	Genome-fragment			0	1.01	no viral genes detected
315	k141_312997	663	KT966486.1	2612	281	637	2562	2191	9.3e-114	88	424	KT966486.1 Guato virus strain BrMS-MQ10 putative glycoprotein gene, partial cds	|k__Viruses|s__Guato virus	-	-	663	No		0	0	0	Not-determined	Genome-fragment			0	1	no viral genes detected
316	k141_149032	424	MK908103.1	11209	92	202	10829	10952	5.07e-25	87.097	128	MK908103.1 Guapiacu virus strain SP08-2017 polyprotein gene, partial cds	|k__Viruses|p__Kitrinoviricota|c__Flasuviricetes|o__Amarillovirales|f__Flaviviridae|s__Guapiacu virus	-	ssRNA(+)	424	No		0	0	0	Not-determined	Genome-fragment			0	1	no viral genes detected
317	k141_203905	340	MK908103.1	11209	153	302	10849	10999	1.77e-53	93.377	222	MK908103.1 Guapiacu virus strain SP08-2017 polyprotein gene, partial cds	|k__Viruses|p__Kitrinoviricota|c__Flasuviricetes|o__Amarillovirales|f__Flaviviridae|s__Guapiacu virus	-	ssRNA(+)	340	No		1	0	0	Not-determined	Genome-fragment			0	1	no viral genes detected
318	k141_396804	476	NC_038286.1	11271	1	55	59	5	3.47e-17	100	102	NC_038286.1 Piry virus strain BeAn2423, complete genome KU178986.1 Piry virus strain BeAn2423, complete genome	|k__Viruses|p__Negarnaviricota|c__Monjiviricetes|o__Mononegavirales|f__Rhabdoviridae|g__Vesiculovirus|s__Piry virus	Philander opossum;Gracilinanus microtarsus	ssRNA(-)	476	No		1	0	0	Not-determined	Genome-fragment			0	1	no viral genes detected
319	k141_94085	373	MK908103.1	11209	244	373	10999	10870	5.42e-59	100	241	MK908103.1 Guapiacu virus strain SP08-2017 polyprotein gene, partial cds	|k__Viruses|p__Kitrinoviricota|c__Flasuviricetes|o__Amarillovirales|f__Flaviviridae|s__Guapiacu virus	-	ssRNA(+)	373	No		1	0	0	Not-determined	Genome-fragment			0	1	no viral genes detected
320	k141_204065	594	MK908103.1	11209	4	171	10996	10829	6.92e-60	93.023	244	MK908103.1 Guapiacu virus strain SP08-2017 polyprotein gene, partial cds	|k__Viruses|p__Kitrinoviricota|c__Flasuviricetes|o__Amarillovirales|f__Flaviviridae|s__Guapiacu virus	-	ssRNA(+)	594	No		1	0	0	Not-determined	Genome-fragment			0	1	no viral genes detected
321	k141_149287	598	MK908103.1	11209	199	364	10994	10829	9.14e-49	89.157	207	MK908103.1 Guapiacu virus strain SP08-2017 polyprotein gene, partial cds	|k__Viruses|p__Kitrinoviricota|c__Flasuviricetes|o__Amarillovirales|f__Flaviviridae|s__Guapiacu virus	-	ssRNA(+)	598	No		1	0	0	Not-determined	Genome-fragment			0	1	no viral genes detected
322	k141_231598	364	MH051731.1	10766	1	118	10750	10633	1.16e-45	96.61	196	MH051731.1 Dengue virus 3 isolate MS11006729 polyprotein (POLY) gene, complete cds	|k__Viruses|p__Kitrinoviricota|c__Flasuviricetes|o__Amarillovirales|f__Flaviviridae|g__Flavivirus|s__Dengue virus 3	Erythrocebus patas;Homo sapiens;Diceromyia;Aedimorphus;Stegomyia	ssRNA(+)	364	No		1	0	0	Not-determined	Genome-fragment			0	1	no viral genes detected
323	k141_341128	634	MK908103.1	11209	156	327	11000	10829	2.03e-70	95.93	279	MK908103.1 Guapiacu virus strain SP08-2017 polyprotein gene, partial cds	|k__Viruses|p__Kitrinoviricota|c__Flasuviricetes|o__Amarillovirales|f__Flaviviridae|s__Guapiacu virus	-	ssRNA(+)	634	No		1	0	0	Not-determined	Genome-fragment			0	1	no viral genes detected
324	k141_94174	1260	MF094128.1	4514	1165	1260	221	126	2.02e-38	98.958	174	MF094128.1 High Island virus S1 gene, partial cds	|k__Viruses|p__Duplornaviricota|c__Resentoviricetes|o__Reovirales|f__Reoviridae|s__High Island virus	-	dsRNA	1260	No		2	0	0	Not-determined	Genome-fragment			0	1.02	no viral genes detected
325	k141_282983	509	MF094128.1	4514	443	509	34	100	7.97e-24	100	124	MF094128.1 High Island virus S1 gene, partial cds	|k__Viruses|p__Duplornaviricota|c__Resentoviricetes|o__Reovirales|f__Reoviridae|s__High Island virus	-	dsRNA	509	No		1	0	0	Not-determined	Genome-fragment			0	1	no viral genes detected
326	k141_282997	573	MF094128.1	4514	150	237	151	64	1.92e-35	100	163	MF094128.1 High Island virus S1 gene, partial cds	|k__Viruses|p__Duplornaviricota|c__Resentoviricetes|o__Reovirales|f__Reoviridae|s__High Island virus	-	dsRNA	573	No		0	0	0	Not-determined	Genome-fragment			0	1.04	no viral genes detected
327	k141_204267	2597	MK908103.1	11209	2285	2455	10999	10829	3.1e-74	97.661	294	MK908103.1 Guapiacu virus strain SP08-2017 polyprotein gene, partial cds	|k__Viruses|p__Kitrinoviricota|c__Flasuviricetes|o__Amarillovirales|f__Flaviviridae|s__Guapiacu virus	-	ssRNA(+)	2597	No		3	0	0	Not-determined	Genome-fragment			0	1	no viral genes detected
328	k141_397094	278	MF094128.1	4514	162	278	85	201	8.49e-51	99.145	213	MF094128.1 High Island virus S1 gene, partial cds	|k__Viruses|p__Duplornaviricota|c__Resentoviricetes|o__Reovirales|f__Reoviridae|s__High Island virus	-	dsRNA	278	No		1	0	0	Not-determined	Genome-fragment			0	1	no viral genes detected
330	k141_369000	1324	MH051731.1	10766	522	616	10766	10672	5.9e-39	100	176	MH051731.1 Dengue virus 3 isolate MS11006729 polyprotein (POLY) gene, complete cds	|k__Viruses|p__Kitrinoviricota|c__Flasuviricetes|o__Amarillovirales|f__Flaviviridae|g__Flavivirus|s__Dengue virus 3	Erythrocebus patas;Homo sapiens;Diceromyia;Aedimorphus;Stegomyia	ssRNA(+)	1324	No		1	0	0	Not-determined	Genome-fragment			0	1	no viral genes detected
331	k141_259916	403	MF094128.1	4514	1	98	130	33	3.63e-41	100	182	MF094128.1 High Island virus S1 gene, partial cds	|k__Viruses|p__Duplornaviricota|c__Resentoviricetes|o__Reovirales|f__Reoviridae|s__High Island virus	-	dsRNA	403	No		1	0	0	Not-determined	Genome-fragment			0	1	no viral genes detected
332	k141_397224	573	NC_038286.1	11271	1	73	74	2	9.05e-24	97.26	124	NC_038286.1 Piry virus strain BeAn2423, complete genome KU178986.1 Piry virus strain BeAn2423, complete genome	|k__Viruses|p__Negarnaviricota|c__Monjiviricetes|o__Mononegavirales|f__Rhabdoviridae|g__Vesiculovirus|s__Piry virus	Philander opossum;Gracilinanus microtarsus	ssRNA(-)	573	No		1	0	0	Not-determined	Genome-fragment			0	1	no viral genes detected
333	k141_67111	301	MK908103.1	11209	1	129	10859	10999	1.58e-38	90.071	172	MK908103.1 Guapiacu virus strain SP08-2017 polyprotein gene, partial cds	|k__Viruses|p__Kitrinoviricota|c__Flasuviricetes|o__Amarillovirales|f__Flaviviridae|s__Guapiacu virus	-	ssRNA(+)	301	No		1	0	0	Not-determined	Genome-fragment			0	1	no viral genes detected
334	k141_12078	431	KT966486.1	2612	1	398	2168	2564	0	98.995	712	KT966486.1 Guato virus strain BrMS-MQ10 putative glycoprotein gene, partial cds	|k__Viruses|s__Guato virus	-	-	431	No		1	0	0	Not-determined	Genome-fragment			0	1	no viral genes detected
335	k141_341576	662	MK908103.1	11209	200	307	10829	10936	3.71e-38	95.37	172	MK908103.1 Guapiacu virus strain SP08-2017 polyprotein gene, partial cds	|k__Viruses|p__Kitrinoviricota|c__Flasuviricetes|o__Amarillovirales|f__Flaviviridae|s__Guapiacu virus	-	ssRNA(+)	662	No		1	0	0	Not-determined	Genome-fragment			0	1	no viral genes detected
336	k141_232045	532	MH051731.1	10766	182	335	10766	10613	1.72e-55	93.506	230	MH051731.1 Dengue virus 3 isolate MS11006729 polyprotein (POLY) gene, complete cds	|k__Viruses|p__Kitrinoviricota|c__Flasuviricetes|o__Amarillovirales|f__Flaviviridae|g__Flavivirus|s__Dengue virus 3	Erythrocebus patas;Homo sapiens;Diceromyia;Aedimorphus;Stegomyia	ssRNA(+)	532	No		1	0	0	Not-determined	Genome-fragment			0	1	no viral genes detected
337	k141_369264	418	MF094128.1	4514	1	136	174	39	3.67e-61	99.265	248	MF094128.1 High Island virus S1 gene, partial cds	|k__Viruses|p__Duplornaviricota|c__Resentoviricetes|o__Reovirales|f__Reoviridae|s__High Island virus	-	dsRNA	418	No		1	0	0	Not-determined	Genome-fragment			0	1	no viral genes detected
338	k141_149809	305	MF094128.1	4514	1	125	29	153	1.21e-54	99.2	226	MF094128.1 High Island virus S1 gene, partial cds	|k__Viruses|p__Duplornaviricota|c__Resentoviricetes|o__Reovirales|f__Reoviridae|s__High Island virus	-	dsRNA	305	No		0	0	0	Not-determined	Genome-fragment			0	1	no viral genes detected
339	k141_12216	438	MF094128.1	4514	1	58	191	134	8.85e-18	98.276	104	MF094128.1 High Island virus S1 gene, partial cds	|k__Viruses|p__Duplornaviricota|c__Resentoviricetes|o__Reovirales|f__Reoviridae|s__High Island virus	-	dsRNA	438	No		0	0	0	Not-determined	Genome-fragment			0	1	no viral genes detected
340	k141_283328	594	MH051731.1	10766	157	309	10766	10613	6.96e-55	93.506	228	MH051731.1 Dengue virus 3 isolate MS11006729 polyprotein (POLY) gene, complete cds	|k__Viruses|p__Kitrinoviricota|c__Flasuviricetes|o__Amarillovirales|f__Flaviviridae|g__Flavivirus|s__Dengue virus 3	Erythrocebus patas;Homo sapiens;Diceromyia;Aedimorphus;Stegomyia	ssRNA(+)	594	No		0	0	0	Not-determined	Genome-fragment			0	1	no viral genes detected
341	k141_12267	476	MF094128.1	4514	1	58	83	140	7.46e-19	100	108	MF094128.1 High Island virus S1 gene, partial cds	|k__Viruses|p__Duplornaviricota|c__Resentoviricetes|o__Reovirales|f__Reoviridae|s__High Island virus	-	dsRNA	476	No		1	0	0	Not-determined	Genome-fragment			0	1	no viral genes detected
342	k141_41574	627	NC_038286.1	11271	1	58	20	77	4.66e-17	98.276	102	NC_038286.1 Piry virus strain BeAn2423, complete genome KU178986.1 Piry virus strain BeAn2423, complete genome	|k__Viruses|p__Negarnaviricota|c__Monjiviricetes|o__Mononegavirales|f__Rhabdoviridae|g__Vesiculovirus|s__Piry virus	Philander opossum;Gracilinanus microtarsus	ssRNA(-)	627	No		1	0	0	Not-determined	Genome-fragment			0	1	no viral genes detected
343	k141_67437	493	MF094128.1	4514	1	82	123	42	3.53e-32	100	152	MF094128.1 High Island virus S1 gene, partial cds	|k__Viruses|p__Duplornaviricota|c__Resentoviricetes|o__Reovirales|f__Reoviridae|s__High Island virus	-	dsRNA	493	No		1	0	0	Not-determined	Genome-fragment			0	1	no viral genes detected
344	k141_283426	933	MK908103.1	11209	527	677	10994	10844	6.79e-47	90.728	202	MK908103.1 Guapiacu virus strain SP08-2017 polyprotein gene, partial cds	|k__Viruses|p__Kitrinoviricota|c__Flasuviricetes|o__Amarillovirales|f__Flaviviridae|s__Guapiacu virus	-	ssRNA(+)	933	No		1	0	0	Not-determined	Genome-fragment			0	1	no viral genes detected
345	k141_397700	489	MF094128.1	4514	368	489	151	31	3.4e-52	99.18	219	MF094128.1 High Island virus S1 gene, partial cds	|k__Viruses|p__Duplornaviricota|c__Resentoviricetes|o__Reovirales|f__Reoviridae|s__High Island virus	-	dsRNA	489	No		1	0	0	Not-determined	Genome-fragment			0	1	no viral genes detected
346	k141_94898	558	MF094128.1	4514	421	558	34	171	3.87e-62	99.275	252	MF094128.1 High Island virus S1 gene, partial cds	|k__Viruses|p__Duplornaviricota|c__Resentoviricetes|o__Reovirales|f__Reoviridae|s__High Island virus	-	dsRNA	558	No		0	0	0	Not-determined	Genome-fragment			0	1	no viral genes detected
347	k141_150215	752	MK908103.1	11209	636	752	10999	10883	1.93e-51	100	217	MK908103.1 Guapiacu virus strain SP08-2017 polyprotein gene, partial cds	|k__Viruses|p__Kitrinoviricota|c__Flasuviricetes|o__Amarillovirales|f__Flaviviridae|s__Guapiacu virus	-	ssRNA(+)	752	No		1	0	0	Not-determined	Genome-fragment			0	1	no viral genes detected
348	k141_397865	489	MF094128.1	4514	1	125	91	216	1.22e-51	97.619	217	MF094128.1 High Island virus S1 gene, partial cds	|k__Viruses|p__Duplornaviricota|c__Resentoviricetes|o__Reovirales|f__Reoviridae|s__High Island virus	-	dsRNA	489	No		1	0	0	Not-determined	Genome-fragment			0	1	no viral genes detected
349	k141_94995	352	MK908103.1	11209	81	251	10829	10999	1.8e-68	95.322	272	MK908103.1 Guapiacu virus strain SP08-2017 polyprotein gene, partial cds	|k__Viruses|p__Kitrinoviricota|c__Flasuviricetes|o__Amarillovirales|f__Flaviviridae|s__Guapiacu virus	-	ssRNA(+)	352	No		1	0	0	Not-determined	Genome-fragment			0	1	no viral genes detected
350	k141_67707	584	LC496783.1	4448	256	432	4435	4260	5.29e-56	90.395	231	LC496783.1 Aedes aegypti virga-like virus GH115 genes for hypothetical protein 1, hypothetical protein 2, complete cds	|k__Viruses|s__Aedes aegypti virga-like virus	-	-	584	No		1	0	0	Not-determined	Genome-fragment			0	1	no viral genes detected
351	k141_12646	307	MK908103.1	11209	34	83	10924	10973	2.8e-11	96	82.4	MK908103.1 Guapiacu virus strain SP08-2017 polyprotein gene, partial cds	|k__Viruses|p__Kitrinoviricota|c__Flasuviricetes|o__Amarillovirales|f__Flaviviridae|s__Guapiacu virus	-	ssRNA(+)	307	No		0	0	0	Not-determined	Genome-fragment			0	1	no viral genes detected
352	k141_67759	393	KX882831.1	2961	1	393	1597	1989	0	98.219	688	KX882831.1 Wenzhou sobemo-like virus 4 strain mosZJ35391 hypothetical protein 1 and hypothetical protein 2 genes, complete cds	|k__Viruses|s__Wenzhou sobemo-like virus 4	root	-	393	No		2	0	0	Not-determined	Genome-fragment			0	1	no viral genes detected
353	k141_123563	739	MH051731.1	10766	131	314	10579	10766	1.87e-61	90.957	250	MH051731.1 Dengue virus 3 isolate MS11006729 polyprotein (POLY) gene, complete cds	|k__Viruses|p__Kitrinoviricota|c__Flasuviricetes|o__Amarillovirales|f__Flaviviridae|g__Flavivirus|s__Dengue virus 3	Erythrocebus patas;Homo sapiens;Diceromyia;Aedimorphus;Stegomyia	ssRNA(+)	739	No		1	0	0	Not-determined	Genome-fragment			0	1	no viral genes detected
354	k141_95169	1503	MH051731.1	10766	820	1003	10766	10583	2.32e-68	93.478	274	MH051731.1 Dengue virus 3 isolate MS11006729 polyprotein (POLY) gene, complete cds	|k__Viruses|p__Kitrinoviricota|c__Flasuviricetes|o__Amarillovirales|f__Flaviviridae|g__Flavivirus|s__Dengue virus 3	Erythrocebus patas;Homo sapiens;Diceromyia;Aedimorphus;Stegomyia	ssRNA(+)	1503	No		1	0	0	Not-determined	Genome-fragment			0	1	no viral genes detected
355	k141_232694	437	MK100569.1	4064	1	37	4060	4024	3.22e-07	100	69.4	MK100569.1 Skunk River virus isolate SkRV-IA07 VP1 gene, complete cds	|k__Viruses|p__Duplornaviricota|c__Resentoviricetes|o__Reovirales|f__Reoviridae|g__Orbivirus|s__Skunk River virus	-	dsRNA	437	No		1	0	0	Not-determined	Genome-fragment			0	1	no viral genes detected
356	k141_42125	344	NC_038286.1	11271	1	60	61	2	8.77e-17	96.667	100	NC_038286.1 Piry virus strain BeAn2423, complete genome KU178986.1 Piry virus strain BeAn2423, complete genome	|k__Viruses|p__Negarnaviricota|c__Monjiviricetes|o__Mononegavirales|f__Rhabdoviridae|g__Vesiculovirus|s__Piry virus	Philander opossum;Gracilinanus microtarsus	ssRNA(-)	344	No		1	0	0	Not-determined	Genome-fragment			0	1	no viral genes detected
357	k141_95235	518	MF094128.1	4514	336	518	22	204	7.46e-84	98.361	324	MF094128.1 High Island virus S1 gene, partial cds	|k__Viruses|p__Duplornaviricota|c__Resentoviricetes|o__Reovirales|f__Reoviridae|s__High Island virus	-	dsRNA	518	No		1	0	0	Not-determined	Genome-fragment			0	1	no viral genes detected
359	k141_177628	569	MK908103.1	11209	466	569	10829	10932	2.43e-44	100	193	MK908103.1 Guapiacu virus strain SP08-2017 polyprotein gene, partial cds	|k__Viruses|p__Kitrinoviricota|c__Flasuviricetes|o__Amarillovirales|f__Flaviviridae|s__Guapiacu virus	-	ssRNA(+)	569	No		1	0	0	Not-determined	Genome-fragment			0	1	no viral genes detected
360	k141_424340	417	MK908103.1	11209	169	339	10829	10999	1e-71	96.491	283	MK908103.1 Guapiacu virus strain SP08-2017 polyprotein gene, partial cds	|k__Viruses|p__Kitrinoviricota|c__Flasuviricetes|o__Amarillovirales|f__Flaviviridae|s__Guapiacu virus	-	ssRNA(+)	417	No		1	0	0	Not-determined	Genome-fragment			0	1	no viral genes detected
361	k141_398263	444	MK908103.1	11209	52	247	11030	10829	2.97e-77	94.059	302	MK908103.1 Guapiacu virus strain SP08-2017 polyprotein gene, partial cds	|k__Viruses|p__Kitrinoviricota|c__Flasuviricetes|o__Amarillovirales|f__Flaviviridae|s__Guapiacu virus	-	ssRNA(+)	444	No		1	0	0	Not-determined	Genome-fragment			0	1	no viral genes detected
362	k141_370224	404	MK908103.1	11209	145	315	10829	10999	4.48e-75	97.661	294	MK908103.1 Guapiacu virus strain SP08-2017 polyprotein gene, partial cds	|k__Viruses|p__Kitrinoviricota|c__Flasuviricetes|o__Amarillovirales|f__Flaviviridae|s__Guapiacu virus	-	ssRNA(+)	404	No		0	0	0	Not-determined	Genome-fragment			0	1	no viral genes detected
363	k141_150751	352	MK908103.1	11209	160	329	10999	10829	2.97e-76	98.246	298	MK908103.1 Guapiacu virus strain SP08-2017 polyprotein gene, partial cds	|k__Viruses|p__Kitrinoviricota|c__Flasuviricetes|o__Amarillovirales|f__Flaviviridae|s__Guapiacu virus	-	ssRNA(+)	352	No		1	0	0	Not-determined	Genome-fragment			0	1	no viral genes detected
366	k141_42651	557	MH051731.1	10766	13	164	10766	10614	1.1e-47	90.85	204	MH051731.1 Dengue virus 3 isolate MS11006729 polyprotein (POLY) gene, complete cds	|k__Viruses|p__Kitrinoviricota|c__Flasuviricetes|o__Amarillovirales|f__Flaviviridae|g__Flavivirus|s__Dengue virus 3	Erythrocebus patas;Homo sapiens;Diceromyia;Aedimorphus;Stegomyia	ssRNA(+)	557	No		0	0	0	Not-determined	Genome-fragment			0	1	no viral genes detected
367	k141_398607	431	MH051731.1	10766	359	430	10766	10695	1.11e-26	100	134	MH051731.1 Dengue virus 3 isolate MS11006729 polyprotein (POLY) gene, complete cds	|k__Viruses|p__Kitrinoviricota|c__Flasuviricetes|o__Amarillovirales|f__Flaviviridae|g__Flavivirus|s__Dengue virus 3	Erythrocebus patas;Homo sapiens;Diceromyia;Aedimorphus;Stegomyia	ssRNA(+)	431	No		0	0	0	Not-determined	Genome-fragment			0	1	no viral genes detected
368	k141_150870	604	MK908103.1	11209	409	579	10999	10829	3.23e-68	95.322	272	MK908103.1 Guapiacu virus strain SP08-2017 polyprotein gene, partial cds	|k__Viruses|p__Kitrinoviricota|c__Flasuviricetes|o__Amarillovirales|f__Flaviviridae|s__Guapiacu virus	-	ssRNA(+)	604	No		1	0	0	Not-determined	Genome-fragment			0	1	no viral genes detected
369	k141_205703	997	MF094128.1	4514	1	49	165	213	7.63e-12	97.959	86.1	MF094128.1 High Island virus S1 gene, partial cds	|k__Viruses|p__Duplornaviricota|c__Resentoviricetes|o__Reovirales|f__Reoviridae|s__High Island virus	-	dsRNA	997	No		1	0	0	Not-determined	Genome-fragment			0	1	no viral genes detected
370	k141_150878	336	MK908103.1	11209	26	196	10829	10999	3.63e-80	99.415	311	MK908103.1 Guapiacu virus strain SP08-2017 polyprotein gene, partial cds	|k__Viruses|p__Kitrinoviricota|c__Flasuviricetes|o__Amarillovirales|f__Flaviviridae|s__Guapiacu virus	-	ssRNA(+)	336	No		0	0	0	Not-determined	Genome-fragment			0	1	no viral genes detected
371	k141_424685	551	MF094128.1	4514	434	551	71	188	5e-51	99.153	215	MF094128.1 High Island virus S1 gene, partial cds	|k__Viruses|p__Duplornaviricota|c__Resentoviricetes|o__Reovirales|f__Reoviridae|s__High Island virus	-	dsRNA	551	No		2	0	0	Not-determined	Genome-fragment			0	1.01	no viral genes detected
372	k141_314986	548	MK908103.1	11209	58	159	10883	10984	6.57e-35	95.098	161	MK908103.1 Guapiacu virus strain SP08-2017 polyprotein gene, partial cds	|k__Viruses|p__Kitrinoviricota|c__Flasuviricetes|o__Amarillovirales|f__Flaviviridae|s__Guapiacu virus	-	ssRNA(+)	548	No		0	0	0	Not-determined	Genome-fragment			0	1	no viral genes detected
373	k141_233205	1255	MK908103.1	11209	61	231	10999	10829	6.83e-78	98.83	305	MK908103.1 Guapiacu virus strain SP08-2017 polyprotein gene, partial cds	|k__Viruses|p__Kitrinoviricota|c__Flasuviricetes|o__Amarillovirales|f__Flaviviridae|s__Guapiacu virus	-	ssRNA(+)	1255	No		1	0	0	Not-determined	Genome-fragment			0	1	no viral genes detected
374	k141_68581	632	MK908103.1	11209	371	548	11030	10846	9.49e-64	92.432	257	MK908103.1 Guapiacu virus strain SP08-2017 polyprotein gene, partial cds	|k__Viruses|p__Kitrinoviricota|c__Flasuviricetes|o__Amarillovirales|f__Flaviviridae|s__Guapiacu virus	-	ssRNA(+)	632	No		1	0	0	Not-determined	Genome-fragment			0	1.01	no viral genes detected
375	k141_261501	782	MF094128.1	4514	1	78	176	99	1.25e-28	98.718	141	MF094128.1 High Island virus S1 gene, partial cds	|k__Viruses|p__Duplornaviricota|c__Resentoviricetes|o__Reovirales|f__Reoviridae|s__High Island virus	-	dsRNA	782	No		1	0	0	Not-determined	Genome-fragment			0	1	no viral genes detected
376	k141_261616	375	KT966484.1	2730	87	374	1947	1659	8.5e-107	91.724	399	KT966484.1 Guato virus strain BrMS-MQ10 putative glycoprotein gene, partial cds	|k__Viruses|s__Guato virus	-	-	375	No		0	0	0	Not-determined	Genome-fragment			0	1	no viral genes detected
377	k141_261652	1001	MH051731.1	10766	820	965	10613	10766	5.64e-48	91.558	206	MH051731.1 Dengue virus 3 isolate MS11006729 polyprotein (POLY) gene, complete cds	|k__Viruses|p__Kitrinoviricota|c__Flasuviricetes|o__Amarillovirales|f__Flaviviridae|g__Flavivirus|s__Dengue virus 3	Erythrocebus patas;Homo sapiens;Diceromyia;Aedimorphus;Stegomyia	ssRNA(+)	1001	No		0	0	0	Not-determined	Genome-fragment			0	1	no viral genes detected
378	k141_95911	309	MK908103.1	11209	29	192	10829	10992	1.2e-74	98.78	292	MK908103.1 Guapiacu virus strain SP08-2017 polyprotein gene, partial cds	|k__Viruses|p__Kitrinoviricota|c__Flasuviricetes|o__Amarillovirales|f__Flaviviridae|s__Guapiacu virus	-	ssRNA(+)	309	No		0	0	0	Not-determined	Genome-fragment			0	1	no viral genes detected
379	k141_261695	476	MK908103.1	11209	189	359	10999	10829	2.56e-53	90.058	222	MK908103.1 Guapiacu virus strain SP08-2017 polyprotein gene, partial cds	|k__Viruses|p__Kitrinoviricota|c__Flasuviricetes|o__Amarillovirales|f__Flaviviridae|s__Guapiacu virus	-	ssRNA(+)	476	No		1	0	0	Not-determined	Genome-fragment			0	1	no viral genes detected
380	k141_370726	504	NC_038286.1	11271	465	504	5	44	3.75e-07	97.5	69.4	NC_038286.1 Piry virus strain BeAn2423, complete genome KU178986.1 Piry virus strain BeAn2423, complete genome	|k__Viruses|p__Negarnaviricota|c__Monjiviricetes|o__Mononegavirales|f__Rhabdoviridae|g__Vesiculovirus|s__Piry virus	Philander opossum;Gracilinanus microtarsus	ssRNA(-)	504	No		1	0	0	Not-determined	Genome-fragment			0	1	no viral genes detected
381	k141_233538	612	MK908103.1	11209	136	306	10829	10999	1.5e-76	98.246	300	MK908103.1 Guapiacu virus strain SP08-2017 polyprotein gene, partial cds	|k__Viruses|p__Kitrinoviricota|c__Flasuviricetes|o__Amarillovirales|f__Flaviviridae|s__Guapiacu virus	-	ssRNA(+)	612	No		1	0	0	Not-determined	Genome-fragment			0	1.12	no viral genes detected
383	k141_206127	561	MK908103.1	11209	261	431	10829	10999	6.46e-65	94.152	261	MK908103.1 Guapiacu virus strain SP08-2017 polyprotein gene, partial cds	|k__Viruses|p__Kitrinoviricota|c__Flasuviricetes|o__Amarillovirales|f__Flaviviridae|s__Guapiacu virus	-	ssRNA(+)	561	No		1	0	0	Not-determined	Genome-fragment			0	1	no viral genes detected
384	k141_43127	392	MH051731.1	10766	23	176	10766	10613	5.68e-64	96.753	257	MH051731.1 Dengue virus 3 isolate MS11006729 polyprotein (POLY) gene, complete cds	|k__Viruses|p__Kitrinoviricota|c__Flasuviricetes|o__Amarillovirales|f__Flaviviridae|g__Flavivirus|s__Dengue virus 3	Erythrocebus patas;Homo sapiens;Diceromyia;Aedimorphus;Stegomyia	ssRNA(+)	392	No		0	0	0	Not-determined	Genome-fragment			0	1	no viral genes detected
385	k141_261862	214	MK908103.1	11209	70	214	10993	10849	2.85e-64	98.621	257	MK908103.1 Guapiacu virus strain SP08-2017 polyprotein gene, partial cds	|k__Viruses|p__Kitrinoviricota|c__Flasuviricetes|o__Amarillovirales|f__Flaviviridae|s__Guapiacu virus	-	ssRNA(+)	214	No		1	0	0	Not-determined	Genome-fragment			0	1	no viral genes detected
386	k141_425153	1591	NC_005064.1	11375	663	913	1699	1949	1.58e-20	75.486	115	NC_005064.1 Kamiti River virus, complete genome AY149905.1 Kamiti River virus isolate SR-82 polyprotein precursor, gene, complete cds	|k__Viruses|p__Kitrinoviricota|c__Flasuviricetes|o__Amarillovirales|f__Flaviviridae|g__Flavivirus|s__Kamiti River virus	Aedes	ssRNA(+)	1591	No		3	0	0	Not-determined	Genome-fragment			0	1	no viral genes detected
387	k141_370853	767	NC_038286.1	11271	715	767	5	57	3.47e-14	98.113	93.5	NC_038286.1 Piry virus strain BeAn2423, complete genome KU178986.1 Piry virus strain BeAn2423, complete genome	|k__Viruses|p__Negarnaviricota|c__Monjiviricetes|o__Mononegavirales|f__Rhabdoviridae|g__Vesiculovirus|s__Piry virus	Philander opossum;Gracilinanus microtarsus	ssRNA(-)	767	No		1	0	0	Not-determined	Genome-fragment			0	1	no viral genes detected
388	k141_233668	1632	KT966486.1	2612	481	908	2564	2122	3.69e-161	90.971	582	KT966486.1 Guato virus strain BrMS-MQ10 putative glycoprotein gene, partial cds	|k__Viruses|s__Guato virus	-	-	1632	No		1	0	0	Not-determined	Genome-fragment			0	1	no viral genes detected
389	k141_124733	652	MH051731.1	10766	100	260	10743	10583	1.27e-62	95.031	254	MH051731.1 Dengue virus 3 isolate MS11006729 polyprotein (POLY) gene, complete cds	|k__Viruses|p__Kitrinoviricota|c__Flasuviricetes|o__Amarillovirales|f__Flaviviridae|g__Flavivirus|s__Dengue virus 3	Erythrocebus patas;Homo sapiens;Diceromyia;Aedimorphus;Stegomyia	ssRNA(+)	652	No		1	0	0	Not-determined	Genome-fragment			0	1	no viral genes detected
390	k141_206256	640	MK908103.1	11209	148	308	10829	10989	2.69e-59	93.789	243	MK908103.1 Guapiacu virus strain SP08-2017 polyprotein gene, partial cds	|k__Viruses|p__Kitrinoviricota|c__Flasuviricetes|o__Amarillovirales|f__Flaviviridae|s__Guapiacu virus	-	ssRNA(+)	640	No		1	0	0	Not-determined	Genome-fragment			0	1	no viral genes detected
391	k141_96193	696	MK908103.1	11209	412	607	10829	11030	2.26e-65	90.594	263	MK908103.1 Guapiacu virus strain SP08-2017 polyprotein gene, partial cds	|k__Viruses|p__Kitrinoviricota|c__Flasuviricetes|o__Amarillovirales|f__Flaviviridae|s__Guapiacu virus	-	ssRNA(+)	696	No		1	0	0	Not-determined	Genome-fragment			0	1	no viral genes detected
392	k141_69115	308	MH051731.1	10766	160	308	10766	10618	2.62e-61	96.644	248	MH051731.1 Dengue virus 3 isolate MS11006729 polyprotein (POLY) gene, complete cds	|k__Viruses|p__Kitrinoviricota|c__Flasuviricetes|o__Amarillovirales|f__Flaviviridae|g__Flavivirus|s__Dengue virus 3	Erythrocebus patas;Homo sapiens;Diceromyia;Aedimorphus;Stegomyia	ssRNA(+)	308	No		1	0	0	Not-determined	Genome-fragment			0	1	no viral genes detected
393	k141_262011	408	MK908103.1	11209	1	150	10850	10999	2.12e-68	99.333	272	MK908103.1 Guapiacu virus strain SP08-2017 polyprotein gene, partial cds	|k__Viruses|p__Kitrinoviricota|c__Flasuviricetes|o__Amarillovirales|f__Flaviviridae|s__Guapiacu virus	-	ssRNA(+)	408	No		1	0	0	Not-determined	Genome-fragment			0	1	no viral genes detected
394	k141_43381	377	MK908103.1	11209	182	344	10833	11000	4.24e-60	93.452	244	MK908103.1 Guapiacu virus strain SP08-2017 polyprotein gene, partial cds	|k__Viruses|p__Kitrinoviricota|c__Flasuviricetes|o__Amarillovirales|f__Flaviviridae|s__Guapiacu virus	-	ssRNA(+)	377	No		1	0	0	Not-determined	Genome-fragment			0	1	no viral genes detected
395	k141_69228	458	MF094128.1	4514	29	150	38	159	4.13e-46	95.902	198	MF094128.1 High Island virus S1 gene, partial cds	|k__Viruses|p__Duplornaviricota|c__Resentoviricetes|o__Reovirales|f__Reoviridae|s__High Island virus	-	dsRNA	458	No		0	0	0	Not-determined	Genome-fragment			0	1	no viral genes detected
396	k141_14057	530	MF094128.1	4514	381	500	149	30	6.25e-45	95.833	195	MF094128.1 High Island virus S1 gene, partial cds	|k__Viruses|p__Duplornaviricota|c__Resentoviricetes|o__Reovirales|f__Reoviridae|s__High Island virus	-	dsRNA	530	No		1	0	0	Not-determined	Genome-fragment			0	1	no viral genes detected
397	k141_315764	414	MK908103.1	11209	249	397	10829	10977	8.03e-43	89.262	187	MK908103.1 Guapiacu virus strain SP08-2017 polyprotein gene, partial cds	|k__Viruses|p__Kitrinoviricota|c__Flasuviricetes|o__Amarillovirales|f__Flaviviridae|s__Guapiacu virus	-	ssRNA(+)	414	No		1	0	0	Not-determined	Genome-fragment			0	1	no viral genes detected
398	k141_178911	578	MK908103.1	11209	60	230	10829	10999	1.41e-76	98.246	300	MK908103.1 Guapiacu virus strain SP08-2017 polyprotein gene, partial cds	|k__Viruses|p__Kitrinoviricota|c__Flasuviricetes|o__Amarillovirales|f__Flaviviridae|s__Guapiacu virus	-	ssRNA(+)	578	No		1	0	0	Not-determined	Genome-fragment			0	1	no viral genes detected
399	k141_425582	500	MK908103.1	11209	161	267	11030	10918	1e-27	89.381	137	MK908103.1 Guapiacu virus strain SP08-2017 polyprotein gene, partial cds	|k__Viruses|p__Kitrinoviricota|c__Flasuviricetes|o__Amarillovirales|f__Flaviviridae|s__Guapiacu virus	-	ssRNA(+)	500	No		1	0	0	Not-determined	Genome-fragment			0	1	no viral genes detected
400	k141_343703	947	MK908103.1	11209	1	79	10871	10949	3.28e-30	100	147	MK908103.1 Guapiacu virus strain SP08-2017 polyprotein gene, partial cds	|k__Viruses|p__Kitrinoviricota|c__Flasuviricetes|o__Amarillovirales|f__Flaviviridae|s__Guapiacu virus	-	ssRNA(+)	947	No		1	0	0	Not-determined	Genome-fragment			0	1	no viral genes detected
401	k141_425629	465	KT966484.1	2730	95	465	2534	2163	7.51e-178	97.581	636	KT966484.1 Guato virus strain BrMS-MQ10 putative glycoprotein gene, partial cds	|k__Viruses|s__Guato virus	-	-	465	No		1	0	0	Not-determined	Genome-fragment			0	1	no viral genes detected
402	k141_96568	1161	MK908103.1	11209	967	1096	10977	10848	4.04e-30	86.923	147	MK908103.1 Guapiacu virus strain SP08-2017 polyprotein gene, partial cds	|k__Viruses|p__Kitrinoviricota|c__Flasuviricetes|o__Amarillovirales|f__Flaviviridae|s__Guapiacu virus	-	ssRNA(+)	1161	No		2	0	0	Not-determined	Genome-fragment			0	1	no viral genes detected
403	k141_371296	553	MK908103.1	11209	354	524	10999	10829	2.9e-78	98.83	305	MK908103.1 Guapiacu virus strain SP08-2017 polyprotein gene, partial cds	|k__Viruses|p__Kitrinoviricota|c__Flasuviricetes|o__Amarillovirales|f__Flaviviridae|s__Guapiacu virus	-	ssRNA(+)	553	No		1	0	0	Not-determined	Genome-fragment			0	1	no viral genes detected
404	k141_343733	1022	NC_038286.1	11271	1	75	79	5	2.76e-26	98.667	134	NC_038286.1 Piry virus strain BeAn2423, complete genome KU178986.1 Piry virus strain BeAn2423, complete genome	|k__Viruses|p__Negarnaviricota|c__Monjiviricetes|o__Mononegavirales|f__Rhabdoviridae|g__Vesiculovirus|s__Piry virus	Philander opossum;Gracilinanus microtarsus	ssRNA(-)	1022	No		1	0	0	Not-determined	Genome-fragment			0	1	no viral genes detected
405	k141_234131	480	MH051731.1	10766	296	338	10765	10723	1.64e-10	100	80.5	MH051731.1 Dengue virus 3 isolate MS11006729 polyprotein (POLY) gene, complete cds	|k__Viruses|p__Kitrinoviricota|c__Flasuviricetes|o__Amarillovirales|f__Flaviviridae|g__Flavivirus|s__Dengue virus 3	Erythrocebus patas;Homo sapiens;Diceromyia;Aedimorphus;Stegomyia	ssRNA(+)	480	No		1	0	0	Not-determined	Genome-fragment			0	1	no viral genes detected
406	k141_96611	366	MK908103.1	11209	232	363	10999	10868	1.92e-53	96.97	222	MK908103.1 Guapiacu virus strain SP08-2017 polyprotein gene, partial cds	|k__Viruses|p__Kitrinoviricota|c__Flasuviricetes|o__Amarillovirales|f__Flaviviridae|s__Guapiacu virus	-	ssRNA(+)	366	No		0	0	0	Not-determined	Genome-fragment			0	1	no viral genes detected
407	k141_316015	682	MK908103.1	11209	301	472	10829	11000	2.21e-65	94.186	263	MK908103.1 Guapiacu virus strain SP08-2017 polyprotein gene, partial cds	|k__Viruses|p__Kitrinoviricota|c__Flasuviricetes|o__Amarillovirales|f__Flaviviridae|s__Guapiacu virus	-	ssRNA(+)	682	No		1	0	0	Not-determined	Genome-fragment			0	1.08	no viral genes detected
408	k141_125264	723	MH051731.1	10766	118	305	10579	10765	1.08e-73	94.681	291	MH051731.1 Dengue virus 3 isolate MS11006729 polyprotein (POLY) gene, complete cds	|k__Viruses|p__Kitrinoviricota|c__Flasuviricetes|o__Amarillovirales|f__Flaviviridae|g__Flavivirus|s__Dengue virus 3	Erythrocebus patas;Homo sapiens;Diceromyia;Aedimorphus;Stegomyia	ssRNA(+)	723	No		0	0	0	Not-determined	Genome-fragment			0	1	no viral genes detected
409	k141_343777	431	MF094128.1	4514	289	431	33	175	2.27e-63	98.601	255	MF094128.1 High Island virus S1 gene, partial cds	|k__Viruses|p__Duplornaviricota|c__Resentoviricetes|o__Reovirales|f__Reoviridae|s__High Island virus	-	dsRNA	431	No		1	0	0	Not-determined	Genome-fragment			0	1	no viral genes detected
410	k141_69557	467	MK908103.1	11209	244	414	10999	10829	5.19e-80	99.415	311	MK908103.1 Guapiacu virus strain SP08-2017 polyprotein gene, partial cds	|k__Viruses|p__Kitrinoviricota|c__Flasuviricetes|o__Amarillovirales|f__Flaviviridae|s__Guapiacu virus	-	ssRNA(+)	467	No		1	0	0	Not-determined	Genome-fragment			0	1	no viral genes detected
411	k141_399781	348	NC_038286.1	11271	288	348	3	64	2.47e-17	96.774	102	NC_038286.1 Piry virus strain BeAn2423, complete genome KU178986.1 Piry virus strain BeAn2423, complete genome	|k__Viruses|p__Negarnaviricota|c__Monjiviricetes|o__Mononegavirales|f__Rhabdoviridae|g__Vesiculovirus|s__Piry virus	Philander opossum;Gracilinanus microtarsus	ssRNA(-)	348	No		1	0	0	Not-determined	Genome-fragment			0	1	no viral genes detected
412	k141_262593	542	JN819305.1	10692	71	114	20	63	2.42e-09	97.727	76.8	JN819305.1 West Nile virus isolate WNV-1/BID-V5030, complete genome	|k__Viruses|p__Kitrinoviricota|c__Flasuviricetes|o__Amarillovirales|f__Flaviviridae|g__Flavivirus|s__West Nile virus	Aedes;Alligator;Aves;Homo sapiens;Equus caballus;Ovis aries;Amblyomma variegatum;Hyalomma marginatum;Rhipicephalus;Sciurus niger;Culex;Mansonia uniformis;Mimomyia	ssRNA(+)	542	No		0	0	0	Not-determined	Genome-fragment			0	1.06	no viral genes detected
413	k141_14519	369	MK908103.1	11209	198	368	10999	10829	4.02e-80	99.415	311	MK908103.1 Guapiacu virus strain SP08-2017 polyprotein gene, partial cds	|k__Viruses|p__Kitrinoviricota|c__Flasuviricetes|o__Amarillovirales|f__Flaviviridae|s__Guapiacu virus	-	ssRNA(+)	369	No		0	0	0	Not-determined	Genome-fragment			0	1	no viral genes detected
414	k141_234307	676	MH051731.1	10766	402	544	10766	10623	1.33e-57	96.528	237	MH051731.1 Dengue virus 3 isolate MS11006729 polyprotein (POLY) gene, complete cds	|k__Viruses|p__Kitrinoviricota|c__Flasuviricetes|o__Amarillovirales|f__Flaviviridae|g__Flavivirus|s__Dengue virus 3	Erythrocebus patas;Homo sapiens;Diceromyia;Aedimorphus;Stegomyia	ssRNA(+)	676	No		0	0	0	Not-determined	Genome-fragment			0	1	no viral genes detected
415	k141_96802	856	MF094128.1	4514	1	58	71	128	1.39e-18	100	108	MF094128.1 High Island virus S1 gene, partial cds	|k__Viruses|p__Duplornaviricota|c__Resentoviricetes|o__Reovirales|f__Reoviridae|s__High Island virus	-	dsRNA	856	No		1	0	0	Not-determined	Genome-fragment			0	1	no viral genes detected
416	k141_399886	809	MK908103.1	11209	68	238	10829	10999	9.38e-75	97.661	294	MK908103.1 Guapiacu virus strain SP08-2017 polyprotein gene, partial cds	|k__Viruses|p__Kitrinoviricota|c__Flasuviricetes|o__Amarillovirales|f__Flaviviridae|s__Guapiacu virus	-	ssRNA(+)	809	No		2	0	0	Not-determined	Genome-fragment			0	1	no viral genes detected
417	k141_371578	572	MK908103.1	11209	196	366	10829	10999	1.41e-71	96.491	283	MK908103.1 Guapiacu virus strain SP08-2017 polyprotein gene, partial cds	|k__Viruses|p__Kitrinoviricota|c__Flasuviricetes|o__Amarillovirales|f__Flaviviridae|s__Guapiacu virus	-	ssRNA(+)	572	No		2	0	0	Not-determined	Genome-fragment			0	1	no viral genes detected
419	k141_344008	876	MF094128.1	4514	767	876	136	27	1.77e-47	100	204	MF094128.1 High Island virus S1 gene, partial cds	|k__Viruses|p__Duplornaviricota|c__Resentoviricetes|o__Reovirales|f__Reoviridae|s__High Island virus	-	dsRNA	876	No		1	0	0	Not-determined	Genome-fragment			0	1	no viral genes detected
420	k141_344017	1001	MH051731.1	10766	596	783	10766	10579	4.27e-64	91.489	259	MH051731.1 Dengue virus 3 isolate MS11006729 polyprotein (POLY) gene, complete cds	|k__Viruses|p__Kitrinoviricota|c__Flasuviricetes|o__Amarillovirales|f__Flaviviridae|g__Flavivirus|s__Dengue virus 3	Erythrocebus patas;Homo sapiens;Diceromyia;Aedimorphus;Stegomyia	ssRNA(+)	1001	No		0	0	0	Not-determined	Genome-fragment			0	1	no viral genes detected
421	k141_371614	1046	MK908103.1	11209	196	366	10829	10999	2.63e-76	98.246	300	MK908103.1 Guapiacu virus strain SP08-2017 polyprotein gene, partial cds	|k__Viruses|p__Kitrinoviricota|c__Flasuviricetes|o__Amarillovirales|f__Flaviviridae|s__Guapiacu virus	-	ssRNA(+)	1046	No		1	0	0	Not-determined	Genome-fragment			0	1	no viral genes detected
422	k141_344070	455	MH051731.1	10766	112	159	10766	10719	2.57e-13	100	89.8	MH051731.1 Dengue virus 3 isolate MS11006729 polyprotein (POLY) gene, complete cds	|k__Viruses|p__Kitrinoviricota|c__Flasuviricetes|o__Amarillovirales|f__Flaviviridae|g__Flavivirus|s__Dengue virus 3	Erythrocebus patas;Homo sapiens;Diceromyia;Aedimorphus;Stegomyia	ssRNA(+)	455	No		0	0	0	Not-determined	Genome-fragment			0	1	no viral genes detected
423	k141_152153	2088	MH051731.1	10766	1746	1930	10763	10579	9.01e-69	93.514	276	MH051731.1 Dengue virus 3 isolate MS11006729 polyprotein (POLY) gene, complete cds	|k__Viruses|p__Kitrinoviricota|c__Flasuviricetes|o__Amarillovirales|f__Flaviviridae|g__Flavivirus|s__Dengue virus 3	Erythrocebus patas;Homo sapiens;Diceromyia;Aedimorphus;Stegomyia	ssRNA(+)	2088	No		2	0	0	Not-determined	Genome-fragment			0	1	no viral genes detected
424	k141_344083	468	MK908103.1	11209	135	344	11030	10829	9.02e-53	86.574	220	MK908103.1 Guapiacu virus strain SP08-2017 polyprotein gene, partial cds	|k__Viruses|p__Kitrinoviricota|c__Flasuviricetes|o__Amarillovirales|f__Flaviviridae|s__Guapiacu virus	-	ssRNA(+)	468	No		2	0	0	Not-determined	Genome-fragment			0	1	no viral genes detected
425	k141_179512	503	MK908103.1	11209	150	316	10999	10829	1.59e-70	96.491	279	MK908103.1 Guapiacu virus strain SP08-2017 polyprotein gene, partial cds	|k__Viruses|p__Kitrinoviricota|c__Flasuviricetes|o__Amarillovirales|f__Flaviviridae|s__Guapiacu virus	-	ssRNA(+)	503	No		1	0	0	Not-determined	Genome-fragment			0	1	no viral genes detected
426	k141_316355	740	MK908103.1	11209	568	740	10829	10996	1.45e-62	93.678	254	MK908103.1 Guapiacu virus strain SP08-2017 polyprotein gene, partial cds	|k__Viruses|p__Kitrinoviricota|c__Flasuviricetes|o__Amarillovirales|f__Flaviviridae|s__Guapiacu virus	-	ssRNA(+)	740	No		1	0	0	Not-determined	Genome-fragment			0	1	no viral genes detected
427	k141_44167	695	MK908103.1	11209	344	476	10829	10963	1.38e-52	96.296	220	MK908103.1 Guapiacu virus strain SP08-2017 polyprotein gene, partial cds	|k__Viruses|p__Kitrinoviricota|c__Flasuviricetes|o__Amarillovirales|f__Flaviviridae|s__Guapiacu virus	-	ssRNA(+)	695	No		1	0	0	Not-determined	Genome-fragment			0	1	no viral genes detected
428	k141_125684	433	MK908103.1	11209	214	309	10982	10887	5.11e-35	96.875	161	MK908103.1 Guapiacu virus strain SP08-2017 polyprotein gene, partial cds	|k__Viruses|p__Kitrinoviricota|c__Flasuviricetes|o__Amarillovirales|f__Flaviviridae|s__Guapiacu virus	-	ssRNA(+)	433	No		1	0	0	Not-determined	Genome-fragment			0	1	no viral genes detected
429	k141_262953	1121	JN819305.1	10692	987	1051	20	84	1.11e-15	93.846	99	JN819305.1 West Nile virus isolate WNV-1/BID-V5030, complete genome	|k__Viruses|p__Kitrinoviricota|c__Flasuviricetes|o__Amarillovirales|f__Flaviviridae|g__Flavivirus|s__West Nile virus	Aedes;Alligator;Aves;Homo sapiens;Equus caballus;Ovis aries;Amblyomma variegatum;Hyalomma marginatum;Rhipicephalus;Sciurus niger;Culex;Mansonia uniformis;Mimomyia	ssRNA(+)	1121	No		1	0	0	Not-determined	Genome-fragment			0	1.06	no viral genes detected
431	k141_70110	566	MH051731.1	10766	403	566	10583	10746	1.1e-57	92.683	237	MH051731.1 Dengue virus 3 isolate MS11006729 polyprotein (POLY) gene, complete cds	|k__Viruses|p__Kitrinoviricota|c__Flasuviricetes|o__Amarillovirales|f__Flaviviridae|g__Flavivirus|s__Dengue virus 3	Erythrocebus patas;Homo sapiens;Diceromyia;Aedimorphus;Stegomyia	ssRNA(+)	566	No		0	0	0	Not-determined	Genome-fragment			0	1	no viral genes detected
432	k141_344304	312	MH051731.1	10766	275	312	10764	10727	6.17e-08	100	71.3	MH051731.1 Dengue virus 3 isolate MS11006729 polyprotein (POLY) gene, complete cds	|k__Viruses|p__Kitrinoviricota|c__Flasuviricetes|o__Amarillovirales|f__Flaviviridae|g__Flavivirus|s__Dengue virus 3	Erythrocebus patas;Homo sapiens;Diceromyia;Aedimorphus;Stegomyia	ssRNA(+)	312	No		1	0	0	Not-determined	Genome-fragment			0	1	no viral genes detected
433	k141_344347	970	MK908103.1	11209	295	460	10829	10994	3.24e-55	91.566	230	MK908103.1 Guapiacu virus strain SP08-2017 polyprotein gene, partial cds	|k__Viruses|p__Kitrinoviricota|c__Flasuviricetes|o__Amarillovirales|f__Flaviviridae|s__Guapiacu virus	-	ssRNA(+)	970	No		1	0	0	Not-determined	Genome-fragment			0	1	no viral genes detected
434	k141_70289	649	KT966486.1	2612	591	649	2522	2464	1.35e-17	98.305	104	KT966486.1 Guato virus strain BrMS-MQ10 putative glycoprotein gene, partial cds	|k__Viruses|s__Guato virus	-	-	649	No		1	0	0	Not-determined	Genome-fragment			0	1	no viral genes detected
435	k141_372150	710	MK908103.1	11209	550	710	10829	10989	1.37e-72	98.758	287	MK908103.1 Guapiacu virus strain SP08-2017 polyprotein gene, partial cds	|k__Viruses|p__Kitrinoviricota|c__Flasuviricetes|o__Amarillovirales|f__Flaviviridae|s__Guapiacu virus	-	ssRNA(+)	710	No		1	0	0	Not-determined	Genome-fragment			0	1	no viral genes detected
436	k141_44626	840	NC_038286.1	11271	1	55	59	5	2.95e-15	98.182	97.1	NC_038286.1 Piry virus strain BeAn2423, complete genome KU178986.1 Piry virus strain BeAn2423, complete genome	|k__Viruses|p__Negarnaviricota|c__Monjiviricetes|o__Mononegavirales|f__Rhabdoviridae|g__Vesiculovirus|s__Piry virus	Philander opossum;Gracilinanus microtarsus	ssRNA(-)	840	No		1	0	0	Not-determined	Genome-fragment			0	1	no viral genes detected
437	k141_97459	415	MK908103.1	11209	106	276	10999	10829	2.15e-73	97.076	289	MK908103.1 Guapiacu virus strain SP08-2017 polyprotein gene, partial cds	|k__Viruses|p__Kitrinoviricota|c__Flasuviricetes|o__Amarillovirales|f__Flaviviridae|s__Guapiacu virus	-	ssRNA(+)	415	No		0	0	0	Not-determined	Genome-fragment			0	1	no viral genes detected
438	k141_97473	417	MK908103.1	11209	153	323	10829	10999	2.16e-73	97.076	289	MK908103.1 Guapiacu virus strain SP08-2017 polyprotein gene, partial cds	|k__Viruses|p__Kitrinoviricota|c__Flasuviricetes|o__Amarillovirales|f__Flaviviridae|s__Guapiacu virus	-	ssRNA(+)	417	No		1	0	0	Not-determined	Genome-fragment			0	1	no viral genes detected
439	k141_180071	382	MH051731.1	10766	1	109	10658	10766	5.72e-39	95.413	174	MH051731.1 Dengue virus 3 isolate MS11006729 polyprotein (POLY) gene, complete cds	|k__Viruses|p__Kitrinoviricota|c__Flasuviricetes|o__Amarillovirales|f__Flaviviridae|g__Flavivirus|s__Dengue virus 3	Erythrocebus patas;Homo sapiens;Diceromyia;Aedimorphus;Stegomyia	ssRNA(+)	382	No		1	0	0	Not-determined	Genome-fragment			0	1	no viral genes detected
440	k141_44740	421	MH051731.1	10766	25	119	10766	10672	1.77e-39	100	176	MH051731.1 Dengue virus 3 isolate MS11006729 polyprotein (POLY) gene, complete cds	|k__Viruses|p__Kitrinoviricota|c__Flasuviricetes|o__Amarillovirales|f__Flaviviridae|g__Flavivirus|s__Dengue virus 3	Erythrocebus patas;Homo sapiens;Diceromyia;Aedimorphus;Stegomyia	ssRNA(+)	421	No		0	0	0	Not-determined	Genome-fragment			0	1	no viral genes detected
441	k141_426613	632	MH051731.1	10766	559	632	10766	10693	1.29e-27	100	137	MH051731.1 Dengue virus 3 isolate MS11006729 polyprotein (POLY) gene, complete cds	|k__Viruses|p__Kitrinoviricota|c__Flasuviricetes|o__Amarillovirales|f__Flaviviridae|g__Flavivirus|s__Dengue virus 3	Erythrocebus patas;Homo sapiens;Diceromyia;Aedimorphus;Stegomyia	ssRNA(+)	632	No		0	0	0	Not-determined	Genome-fragment			0	1	no viral genes detected
442	k141_152834	867	MK908103.1	11209	755	867	10999	10887	3.76e-49	100	209	MK908103.1 Guapiacu virus strain SP08-2017 polyprotein gene, partial cds	|k__Viruses|p__Kitrinoviricota|c__Flasuviricetes|o__Amarillovirales|f__Flaviviridae|s__Guapiacu virus	-	ssRNA(+)	867	No		1	0	0	Not-determined	Genome-fragment			0	1	no viral genes detected
443	k141_70513	614	MK908103.1	11209	446	575	11030	10894	4.47e-32	87.591	152	MK908103.1 Guapiacu virus strain SP08-2017 polyprotein gene, partial cds	|k__Viruses|p__Kitrinoviricota|c__Flasuviricetes|o__Amarillovirales|f__Flaviviridae|s__Guapiacu virus	-	ssRNA(+)	614	No		1	0	0	Not-determined	Genome-fragment			0	1	no viral genes detected
444	k141_126272	434	MK908103.1	11209	1	114	10886	10999	2.33e-48	99.123	206	MK908103.1 Guapiacu virus strain SP08-2017 polyprotein gene, partial cds	|k__Viruses|p__Kitrinoviricota|c__Flasuviricetes|o__Amarillovirales|f__Flaviviridae|s__Guapiacu virus	-	ssRNA(+)	434	No		1	0	0	Not-determined	Genome-fragment			0	1	no viral genes detected
445	k141_316977	683	MK908103.1	11209	378	516	10999	10861	1.05e-48	93.525	207	MK908103.1 Guapiacu virus strain SP08-2017 polyprotein gene, partial cds	|k__Viruses|p__Kitrinoviricota|c__Flasuviricetes|o__Amarillovirales|f__Flaviviridae|s__Guapiacu virus	-	ssRNA(+)	683	No		1	0	0	Not-determined	Genome-fragment			0	1	no viral genes detected
446	k141_317032	562	KT966486.1	2612	61	321	2293	2564	4.93e-76	87.226	298	KT966486.1 Guato virus strain BrMS-MQ10 putative glycoprotein gene, partial cds	|k__Viruses|s__Guato virus	-	-	562	No		0	0	0	Not-determined	Genome-fragment			0	1	no viral genes detected
447	k141_15413	1452	MK908103.1	11209	476	628	10825	10977	1.83e-29	83.66	145	MK908103.1 Guapiacu virus strain SP08-2017 polyprotein gene, partial cds	|k__Viruses|p__Kitrinoviricota|c__Flasuviricetes|o__Amarillovirales|f__Flaviviridae|s__Guapiacu virus	-	ssRNA(+)	1452	No		1	0	0	Not-determined	Genome-fragment			0	1	no viral genes detected
448	k141_70650	331	KP642119.1	3246	1	82	83	2	2.29e-32	100	152	KP642119.1 Narnaviridae environmental sample clone sraf.cpip_contig2643 RNA-dependent RNA polymerase gene, complete cds	|k__Viruses|p__Lenarviricota|c__Amabiliviricetes|o__Wolframvirales|f__Narnaviridae|s__Narnaviridae environmental sample	-	ssRNA(+)	331	No		0	0	0	Not-determined	Genome-fragment			0	1	no viral genes detected
450	k141_263650	384	KT966486.1	2612	139	382	1584	1834	1.16e-85	90.837	329	KT966486.1 Guato virus strain BrMS-MQ10 putative glycoprotein gene, partial cds	|k__Viruses|s__Guato virus	-	-	384	No		0	0	0	Not-determined	Genome-fragment			0	1	no viral genes detected
451	k141_317211	420	MK908103.1	11209	102	297	10829	11030	6.04e-74	93.069	291	MK908103.1 Guapiacu virus strain SP08-2017 polyprotein gene, partial cds	|k__Viruses|p__Kitrinoviricota|c__Flasuviricetes|o__Amarillovirales|f__Flaviviridae|s__Guapiacu virus	-	ssRNA(+)	420	No		1	0	0	Not-determined	Genome-fragment			0	1	no viral genes detected
452	k141_207938	1394	MH051731.1	10766	613	789	10579	10766	2.85e-47	87.234	204	MH051731.1 Dengue virus 3 isolate MS11006729 polyprotein (POLY) gene, complete cds	|k__Viruses|p__Kitrinoviricota|c__Flasuviricetes|o__Amarillovirales|f__Flaviviridae|g__Flavivirus|s__Dengue virus 3	Erythrocebus patas;Homo sapiens;Diceromyia;Aedimorphus;Stegomyia	ssRNA(+)	1394	No		1	0	0	Not-determined	Genome-fragment			0	1	no viral genes detected
453	k141_263843	834	MK908103.1	11209	734	834	10999	10899	1.69e-42	100	187	MK908103.1 Guapiacu virus strain SP08-2017 polyprotein gene, partial cds	|k__Viruses|p__Kitrinoviricota|c__Flasuviricetes|o__Amarillovirales|f__Flaviviridae|s__Guapiacu virus	-	ssRNA(+)	834	No		1	0	0	Not-determined	Genome-fragment			0	1.11	no viral genes detected
454	k141_153406	591	MK908103.1	11209	3	80	10908	10831	3.39e-18	91.026	106	MK908103.1 Guapiacu virus strain SP08-2017 polyprotein gene, partial cds	|k__Viruses|p__Kitrinoviricota|c__Flasuviricetes|o__Amarillovirales|f__Flaviviridae|s__Guapiacu virus	-	ssRNA(+)	591	No		2	0	0	Not-determined	Genome-fragment			0	1	no viral genes detected
456	k141_45466	639	MH051731.1	10766	153	306	10766	10613	2.08e-60	95.455	246	MH051731.1 Dengue virus 3 isolate MS11006729 polyprotein (POLY) gene, complete cds	|k__Viruses|p__Kitrinoviricota|c__Flasuviricetes|o__Amarillovirales|f__Flaviviridae|g__Flavivirus|s__Dengue virus 3	Erythrocebus patas;Homo sapiens;Diceromyia;Aedimorphus;Stegomyia	ssRNA(+)	639	No		1	0	0	Not-determined	Genome-fragment			0	1	no viral genes detected
457	k141_372901	619	MK908103.1	11209	155	283	10957	10829	7.33e-50	96.124	211	MK908103.1 Guapiacu virus strain SP08-2017 polyprotein gene, partial cds	|k__Viruses|p__Kitrinoviricota|c__Flasuviricetes|o__Amarillovirales|f__Flaviviridae|s__Guapiacu virus	-	ssRNA(+)	619	No		1	0	0	Not-determined	Genome-fragment			0	1	no viral genes detected
458	k141_45491	1233	MH051731.1	10766	751	904	10766	10613	4.09e-65	97.403	263	MH051731.1 Dengue virus 3 isolate MS11006729 polyprotein (POLY) gene, complete cds	|k__Viruses|p__Kitrinoviricota|c__Flasuviricetes|o__Amarillovirales|f__Flaviviridae|g__Flavivirus|s__Dengue virus 3	Erythrocebus patas;Homo sapiens;Diceromyia;Aedimorphus;Stegomyia	ssRNA(+)	1233	No		0	0	0	Not-determined	Genome-fragment			0	1.04	no viral genes detected
459	k141_317695	515	MK908103.1	11209	347	509	10829	10999	4.62e-56	91.86	231	MK908103.1 Guapiacu virus strain SP08-2017 polyprotein gene, partial cds	|k__Viruses|p__Kitrinoviricota|c__Flasuviricetes|o__Amarillovirales|f__Flaviviridae|s__Guapiacu virus	-	ssRNA(+)	515	No		1	0	0	Not-determined	Genome-fragment			0	1	no viral genes detected
460	k141_317761	338	NC_038286.1	11271	1	75	79	5	8.48e-27	98.667	134	NC_038286.1 Piry virus strain BeAn2423, complete genome KU178986.1 Piry virus strain BeAn2423, complete genome	|k__Viruses|p__Negarnaviricota|c__Monjiviricetes|o__Mononegavirales|f__Rhabdoviridae|g__Vesiculovirus|s__Piry virus	Philander opossum;Gracilinanus microtarsus	ssRNA(-)	338	No		1	0	0	Not-determined	Genome-fragment			0	1	no viral genes detected
461	k141_208456	374	KT966486.1	2612	171	374	2064	2264	2.55e-52	86.341	219	KT966486.1 Guato virus strain BrMS-MQ10 putative glycoprotein gene, partial cds	|k__Viruses|s__Guato virus	-	-	374	No		1	0	0	Not-determined	Genome-fragment			0	1	no viral genes detected
462	k141_16089	368	NC_038286.1	11271	313	368	5	60	7.31e-18	100	104	NC_038286.1 Piry virus strain BeAn2423, complete genome KU178986.1 Piry virus strain BeAn2423, complete genome	|k__Viruses|p__Negarnaviricota|c__Monjiviricetes|o__Mononegavirales|f__Rhabdoviridae|g__Vesiculovirus|s__Piry virus	Philander opossum;Gracilinanus microtarsus	ssRNA(-)	368	No		1	0	0	Not-determined	Genome-fragment			0	1	no viral genes detected
463	k141_401669	953	MF094128.1	4514	1	114	467	580	1.16e-44	97.368	195	MF094128.1 High Island virus S1 gene, partial cds	|k__Viruses|p__Duplornaviricota|c__Resentoviricetes|o__Reovirales|f__Reoviridae|s__High Island virus	-	dsRNA	953	No		1	0	0	Not-determined	Genome-fragment			0	1	no viral genes detected
464	k141_286029	537	MH051731.1	10766	134	321	10766	10579	1.03e-62	90.957	254	MH051731.1 Dengue virus 3 isolate MS11006729 polyprotein (POLY) gene, complete cds	|k__Viruses|p__Kitrinoviricota|c__Flasuviricetes|o__Amarillovirales|f__Flaviviridae|g__Flavivirus|s__Dengue virus 3	Erythrocebus patas;Homo sapiens;Diceromyia;Aedimorphus;Stegomyia	ssRNA(+)	537	No		1	0	0	Not-determined	Genome-fragment			0	1	no viral genes detected
465	k141_16262	735	KT966486.1	2612	23	206	2379	2561	3.92e-78	96.739	305	KT966486.1 Guato virus strain BrMS-MQ10 putative glycoprotein gene, partial cds	|k__Viruses|s__Guato virus	-	-	735	No		1	0	0	Not-determined	Genome-fragment			0	1	no viral genes detected
466	k141_45948	446	MH051731.1	10766	130	282	10766	10613	5.08e-60	95.455	244	MH051731.1 Dengue virus 3 isolate MS11006729 polyprotein (POLY) gene, complete cds	|k__Viruses|p__Kitrinoviricota|c__Flasuviricetes|o__Amarillovirales|f__Flaviviridae|g__Flavivirus|s__Dengue virus 3	Erythrocebus patas;Homo sapiens;Diceromyia;Aedimorphus;Stegomyia	ssRNA(+)	446	No		0	0	0	Not-determined	Genome-fragment			0	1	no viral genes detected
467	k141_16322	579	MK908103.1	11209	500	578	10825	10903	4.26e-22	93.671	119	MK908103.1 Guapiacu virus strain SP08-2017 polyprotein gene, partial cds	|k__Viruses|p__Kitrinoviricota|c__Flasuviricetes|o__Amarillovirales|f__Flaviviridae|s__Guapiacu virus	-	ssRNA(+)	579	No		2	0	0	Not-determined	Genome-fragment			0	1	no viral genes detected
469	k141_154001	2639	MK908103.1	11209	2589	2639	10934	10884	3.43e-14	100	95.3	MK908103.1 Guapiacu virus strain SP08-2017 polyprotein gene, partial cds	|k__Viruses|p__Kitrinoviricota|c__Flasuviricetes|o__Amarillovirales|f__Flaviviridae|s__Guapiacu virus	-	ssRNA(+)	2639	No		1	0	0	Not-determined	Genome-fragment			0	1	no viral genes detected
470	k141_181171	517	KX882873.1	3072	1	517	1860	1344	0	99.807	950	KX882873.1 Hubei mosquito virus 2 strain spider133708 segment 1 hypothetical protein 1 and hypothetical protein 2 genes, complete cds	|k__Viruses|s__Hubei mosquito virus 2	root	-	517	No		1	0	0	Not-determined	Genome-fragment			0	1	no viral genes detected
471	k141_154013	568	MK908103.1	11209	1	117	10884	11000	3.11e-48	98.291	206	MK908103.1 Guapiacu virus strain SP08-2017 polyprotein gene, partial cds	|k__Viruses|p__Kitrinoviricota|c__Flasuviricetes|o__Amarillovirales|f__Flaviviridae|s__Guapiacu virus	-	ssRNA(+)	568	No		1	0	0	Not-determined	Genome-fragment			0	1	no viral genes detected
473	k141_154054	474	MH051731.1	10766	78	170	10705	10613	1.23e-26	92.473	134	MH051731.1 Dengue virus 3 isolate MS11006729 polyprotein (POLY) gene, complete cds	|k__Viruses|p__Kitrinoviricota|c__Flasuviricetes|o__Amarillovirales|f__Flaviviridae|g__Flavivirus|s__Dengue virus 3	Erythrocebus patas;Homo sapiens;Diceromyia;Aedimorphus;Stegomyia	ssRNA(+)	474	No		0	0	0	Not-determined	Genome-fragment			0	1	no viral genes detected
474	k141_98673	693	MK908103.1	11209	246	407	10838	10999	3.79e-58	93.21	239	MK908103.1 Guapiacu virus strain SP08-2017 polyprotein gene, partial cds	|k__Viruses|p__Kitrinoviricota|c__Flasuviricetes|o__Amarillovirales|f__Flaviviridae|s__Guapiacu virus	-	ssRNA(+)	693	No		1	0	0	Not-determined	Genome-fragment			0	1	no viral genes detected
475	k141_71706	392	MF094128.1	4514	1	85	218	134	7.67e-33	98.824	154	MF094128.1 High Island virus S1 gene, partial cds	|k__Viruses|p__Duplornaviricota|c__Resentoviricetes|o__Reovirales|f__Reoviridae|s__High Island virus	-	dsRNA	392	No		1	0	0	Not-determined	Genome-fragment			0	1	no viral genes detected
476	k141_181356	2790	MH051731.1	10766	2528	2620	10705	10613	3.56e-29	94.624	145	MH051731.1 Dengue virus 3 isolate MS11006729 polyprotein (POLY) gene, complete cds	|k__Viruses|p__Kitrinoviricota|c__Flasuviricetes|o__Amarillovirales|f__Flaviviridae|g__Flavivirus|s__Dengue virus 3	Erythrocebus patas;Homo sapiens;Diceromyia;Aedimorphus;Stegomyia	ssRNA(+)	2790	No		5	0	0	Not-determined	Genome-fragment			0	1	no viral genes detected
477	k141_208950	739	MF094128.1	4514	1	97	122	218	3.22e-39	98.969	176	MF094128.1 High Island virus S1 gene, partial cds	|k__Viruses|p__Duplornaviricota|c__Resentoviricetes|o__Reovirales|f__Reoviridae|s__High Island virus	-	dsRNA	739	No		1	0	0	Not-determined	Genome-fragment			0	1	no viral genes detected
478	k141_346046	849	MK908103.1	11209	1	152	10848	10999	7.73e-66	98.026	265	MK908103.1 Guapiacu virus strain SP08-2017 polyprotein gene, partial cds	|k__Viruses|p__Kitrinoviricota|c__Flasuviricetes|o__Amarillovirales|f__Flaviviridae|s__Guapiacu virus	-	ssRNA(+)	849	No		1	0	0	Not-determined	Genome-fragment			0	1	no viral genes detected
479	k141_127771	542	MK908103.1	11209	61	231	10999	10829	6.1e-80	99.415	311	MK908103.1 Guapiacu virus strain SP08-2017 polyprotein gene, partial cds	|k__Viruses|p__Kitrinoviricota|c__Flasuviricetes|o__Amarillovirales|f__Flaviviridae|s__Guapiacu virus	-	ssRNA(+)	542	No		1	0	0	Not-determined	Genome-fragment			0	1	no viral genes detected
480	k141_373685	687	MF094128.1	4514	424	586	189	27	1.32e-72	98.16	287	MF094128.1 High Island virus S1 gene, partial cds	|k__Viruses|p__Duplornaviricota|c__Resentoviricetes|o__Reovirales|f__Reoviridae|s__High Island virus	-	dsRNA	687	No		1	0	0	Not-determined	Genome-fragment			0	1	no viral genes detected
481	k141_346139	486	MF094128.1	4514	344	486	75	217	2.58e-63	98.601	255	MF094128.1 High Island virus S1 gene, partial cds	|k__Viruses|p__Duplornaviricota|c__Resentoviricetes|o__Reovirales|f__Reoviridae|s__High Island virus	-	dsRNA	486	No		0	0	0	Not-determined	Genome-fragment			0	1	no viral genes detected
482	k141_16692	768	MK908103.1	11209	522	688	10829	10995	1.51e-62	94.012	254	MK908103.1 Guapiacu virus strain SP08-2017 polyprotein gene, partial cds	|k__Viruses|p__Kitrinoviricota|c__Flasuviricetes|o__Amarillovirales|f__Flaviviridae|s__Guapiacu virus	-	ssRNA(+)	768	No		1	0	0	Not-determined	Genome-fragment			0	1	no viral genes detected
484	k141_318539	624	MF094128.1	4514	1	111	99	209	4.45e-47	99.099	202	MF094128.1 High Island virus S1 gene, partial cds	|k__Viruses|p__Duplornaviricota|c__Resentoviricetes|o__Reovirales|f__Reoviridae|s__High Island virus	-	dsRNA	624	No		1	0	0	Not-determined	Genome-fragment			0	1	no viral genes detected
485	k141_428013	548	MK908103.1	11209	45	234	11030	10829	8.21e-59	89.109	241	MK908103.1 Guapiacu virus strain SP08-2017 polyprotein gene, partial cds	|k__Viruses|p__Kitrinoviricota|c__Flasuviricetes|o__Amarillovirales|f__Flaviviridae|s__Guapiacu virus	-	ssRNA(+)	548	No		1	0	0	Not-determined	Genome-fragment			0	1	no viral genes detected
486	k141_318543	635	MH051731.1	10766	248	435	10766	10579	2.61e-74	94.681	292	MH051731.1 Dengue virus 3 isolate MS11006729 polyprotein (POLY) gene, complete cds	|k__Viruses|p__Kitrinoviricota|c__Flasuviricetes|o__Amarillovirales|f__Flaviviridae|g__Flavivirus|s__Dengue virus 3	Erythrocebus patas;Homo sapiens;Diceromyia;Aedimorphus;Stegomyia	ssRNA(+)	635	No		1	0	0	Not-determined	Genome-fragment			0	1	no viral genes detected
487	k141_264956	972	KT966486.1	2612	1	113	2332	2444	2.01e-32	91.15	154	KT966486.1 Guato virus strain BrMS-MQ10 putative glycoprotein gene, partial cds	|k__Viruses|s__Guato virus	-	-	972	No		1	0	0	Not-determined	Genome-fragment			0	1	no viral genes detected
488	k141_346233	653	MK908103.1	11209	402	572	10829	10999	1.63e-66	94.737	267	MK908103.1 Guapiacu virus strain SP08-2017 polyprotein gene, partial cds	|k__Viruses|p__Kitrinoviricota|c__Flasuviricetes|o__Amarillovirales|f__Flaviviridae|s__Guapiacu virus	-	ssRNA(+)	653	No		1	0	0	Not-determined	Genome-fragment			0	1	no viral genes detected
489	k141_127931	864	KT966484.1	2730	28	135	1946	1839	5.02e-23	87.156	122	KT966484.1 Guato virus strain BrMS-MQ10 putative glycoprotein gene, partial cds	|k__Viruses|s__Guato virus	-	-	864	No		1	0	0	Not-determined	Genome-fragment			0	1	no viral genes detected
490	k141_99053	344	MF094128.1	4514	244	344	145	45	6.55e-43	100	187	MF094128.1 High Island virus S1 gene, partial cds	|k__Viruses|p__Duplornaviricota|c__Resentoviricetes|o__Reovirales|f__Reoviridae|s__High Island virus	-	dsRNA	344	No		1	0	0	Not-determined	Genome-fragment			0	1	no viral genes detected
491	k141_346288	911	NC_038286.1	11271	1	62	68	7	4.13e-19	98.387	110	NC_038286.1 Piry virus strain BeAn2423, complete genome KU178986.1 Piry virus strain BeAn2423, complete genome	|k__Viruses|p__Negarnaviricota|c__Monjiviricetes|o__Mononegavirales|f__Rhabdoviridae|g__Vesiculovirus|s__Piry virus	Philander opossum;Gracilinanus microtarsus	ssRNA(-)	911	No		1	0	0	Not-determined	Genome-fragment			0	1	no viral genes detected
492	k141_286544	583	MK908103.1	11209	49	207	10999	10841	1.45e-66	96.855	267	MK908103.1 Guapiacu virus strain SP08-2017 polyprotein gene, partial cds	|k__Viruses|p__Kitrinoviricota|c__Flasuviricetes|o__Amarillovirales|f__Flaviviridae|s__Guapiacu virus	-	ssRNA(+)	583	No		1	0	0	Not-determined	Genome-fragment			0	1	no viral genes detected
493	k141_209209	893	MH051731.1	10766	314	490	10766	10579	1.82e-42	85.638	187	MH051731.1 Dengue virus 3 isolate MS11006729 polyprotein (POLY) gene, complete cds	|k__Viruses|p__Kitrinoviricota|c__Flasuviricetes|o__Amarillovirales|f__Flaviviridae|g__Flavivirus|s__Dengue virus 3	Erythrocebus patas;Homo sapiens;Diceromyia;Aedimorphus;Stegomyia	ssRNA(+)	893	No		1	0	0	Not-determined	Genome-fragment			0	1	no viral genes detected
494	k141_318710	311	MH051731.1	10766	1	69	10682	10614	1.68e-18	94.203	106	MH051731.1 Dengue virus 3 isolate MS11006729 polyprotein (POLY) gene, complete cds	|k__Viruses|p__Kitrinoviricota|c__Flasuviricetes|o__Amarillovirales|f__Flaviviridae|g__Flavivirus|s__Dengue virus 3	Erythrocebus patas;Homo sapiens;Diceromyia;Aedimorphus;Stegomyia	ssRNA(+)	311	No		1	0	0	Not-determined	Genome-fragment			0	1	no viral genes detected
495	k141_154610	384	MH051731.1	10766	6	173	10599	10766	9.5e-47	88.095	200	MH051731.1 Dengue virus 3 isolate MS11006729 polyprotein (POLY) gene, complete cds	|k__Viruses|p__Kitrinoviricota|c__Flasuviricetes|o__Amarillovirales|f__Flaviviridae|g__Flavivirus|s__Dengue virus 3	Erythrocebus patas;Homo sapiens;Diceromyia;Aedimorphus;Stegomyia	ssRNA(+)	384	No		1	0	0	Not-determined	Genome-fragment			0	1	no viral genes detected
496	k141_286601	627	MK908103.1	11209	390	440	10879	10829	1.69e-11	96.078	84.2	MK908103.1 Guapiacu virus strain SP08-2017 polyprotein gene, partial cds	|k__Viruses|p__Kitrinoviricota|c__Flasuviricetes|o__Amarillovirales|f__Flaviviridae|s__Guapiacu virus	-	ssRNA(+)	627	No		1	0	0	Not-determined	Genome-fragment			0	1	no viral genes detected
497	k141_428189	669	MF094128.1	4514	1	54	218	165	1.8e-16	100	100	MF094128.1 High Island virus S1 gene, partial cds	|k__Viruses|p__Duplornaviricota|c__Resentoviricetes|o__Reovirales|f__Reoviridae|s__High Island virus	-	dsRNA	669	No		1	0	0	Not-determined	Genome-fragment			0	1	no viral genes detected
498	k141_16949	459	MF094128.1	4514	1	58	91	34	7.18e-19	100	108	MF094128.1 High Island virus S1 gene, partial cds	|k__Viruses|p__Duplornaviricota|c__Resentoviricetes|o__Reovirales|f__Reoviridae|s__High Island virus	-	dsRNA	459	No		0	0	0	Not-determined	Genome-fragment			0	1	no viral genes detected
500	k141_99293	787	MK908103.1	11209	501	671	10999	10829	4.21e-78	98.83	305	MK908103.1 Guapiacu virus strain SP08-2017 polyprotein gene, partial cds	|k__Viruses|p__Kitrinoviricota|c__Flasuviricetes|o__Amarillovirales|f__Flaviviridae|s__Guapiacu virus	-	ssRNA(+)	787	No		1	0	0	Not-determined	Genome-fragment			0	1	no viral genes detected
501	k141_286688	754	MK908103.1	11209	376	546	10999	10829	8.71e-75	97.661	294	MK908103.1 Guapiacu virus strain SP08-2017 polyprotein gene, partial cds	|k__Viruses|p__Kitrinoviricota|c__Flasuviricetes|o__Amarillovirales|f__Flaviviridae|s__Guapiacu virus	-	ssRNA(+)	754	No		1	0	0	Not-determined	Genome-fragment			0	1	no viral genes detected
502	k141_17036	470	JN819305.1	10692	83	188	1	106	3.47e-07	78.505	69.4	JN819305.1 West Nile virus isolate WNV-1/BID-V5030, complete genome	|k__Viruses|p__Kitrinoviricota|c__Flasuviricetes|o__Amarillovirales|f__Flaviviridae|g__Flavivirus|s__West Nile virus	Aedes;Alligator;Aves;Homo sapiens;Equus caballus;Ovis aries;Amblyomma variegatum;Hyalomma marginatum;Rhipicephalus;Sciurus niger;Culex;Mansonia uniformis;Mimomyia	ssRNA(+)	470	No		1	0	0	Not-determined	Genome-fragment			0	1.28	no viral genes detected
503	k141_17050	829	JN819305.1	10692	778	820	108	66	6.35e-07	95.349	69.4	JN819305.1 West Nile virus isolate WNV-1/BID-V5030, complete genome	|k__Viruses|p__Kitrinoviricota|c__Flasuviricetes|o__Amarillovirales|f__Flaviviridae|g__Flavivirus|s__West Nile virus	Aedes;Alligator;Aves;Homo sapiens;Equus caballus;Ovis aries;Amblyomma variegatum;Hyalomma marginatum;Rhipicephalus;Sciurus niger;Culex;Mansonia uniformis;Mimomyia	ssRNA(+)	829	No		1	0	0	Not-determined	Genome-fragment			0	1.24	no viral genes detected
504	k141_286708	2283	MF094128.1	4514	2160	2283	36	159	3.63e-53	99.194	224	MF094128.1 High Island virus S1 gene, partial cds	|k__Viruses|p__Duplornaviricota|c__Resentoviricetes|o__Reovirales|f__Reoviridae|s__High Island virus	-	dsRNA	2283	No		2	0	0	Not-determined	Genome-fragment			0	1	no viral genes detected
505	k141_374235	580	MK908103.1	11209	269	428	10999	10829	1.47e-51	90.643	217	MK908103.1 Guapiacu virus strain SP08-2017 polyprotein gene, partial cds	|k__Viruses|p__Kitrinoviricota|c__Flasuviricetes|o__Amarillovirales|f__Flaviviridae|s__Guapiacu virus	-	ssRNA(+)	580	No		1	0	0	Not-determined	Genome-fragment			0	1	no viral genes detected
506	k141_209516	357	MK908103.1	11209	235	353	10830	10949	3.2e-36	91.667	165	MK908103.1 Guapiacu virus strain SP08-2017 polyprotein gene, partial cds	|k__Viruses|p__Kitrinoviricota|c__Flasuviricetes|o__Amarillovirales|f__Flaviviridae|s__Guapiacu virus	-	ssRNA(+)	357	No		1	0	0	Not-determined	Genome-fragment			0	1	no viral genes detected
507	k141_346657	697	MF094128.1	4514	580	697	34	151	4.97e-52	100	219	MF094128.1 High Island virus S1 gene, partial cds	|k__Viruses|p__Duplornaviricota|c__Resentoviricetes|o__Reovirales|f__Reoviridae|s__High Island virus	-	dsRNA	697	No		1	0	0	Not-determined	Genome-fragment			0	1	no viral genes detected
508	k141_402534	845	MK908103.1	11209	250	360	11090	11199	1.75e-27	89.189	137	MK908103.1 Guapiacu virus strain SP08-2017 polyprotein gene, partial cds	|k__Viruses|p__Kitrinoviricota|c__Flasuviricetes|o__Amarillovirales|f__Flaviviridae|s__Guapiacu virus	-	ssRNA(+)	845	No		2	0	0	Not-determined	Genome-fragment			0	1	no viral genes detected
509	k141_72475	589	MH051731.1	10766	313	461	10765	10618	8.87e-59	95.973	241	MH051731.1 Dengue virus 3 isolate MS11006729 polyprotein (POLY) gene, complete cds	|k__Viruses|p__Kitrinoviricota|c__Flasuviricetes|o__Amarillovirales|f__Flaviviridae|g__Flavivirus|s__Dengue virus 3	Erythrocebus patas;Homo sapiens;Diceromyia;Aedimorphus;Stegomyia	ssRNA(+)	589	No		1	0	0	Not-determined	Genome-fragment			0	1	no viral genes detected
510	k141_374260	817	MF094128.1	4514	1	78	105	28	1.01e-29	100	145	MF094128.1 High Island virus S1 gene, partial cds	|k__Viruses|p__Duplornaviricota|c__Resentoviricetes|o__Reovirales|f__Reoviridae|s__High Island virus	-	dsRNA	817	No		1	0	0	Not-determined	Genome-fragment			0	1	no viral genes detected
512	k141_236974	301	KX882831.1	2961	1	290	2457	2168	1.14e-89	87.931	342	KX882831.1 Wenzhou sobemo-like virus 4 strain mosZJ35391 hypothetical protein 1 and hypothetical protein 2 genes, complete cds	|k__Viruses|s__Wenzhou sobemo-like virus 4	root	-	301	No		1	0	0	Not-determined	Genome-fragment			0	1	no viral genes detected
513	k141_72533	617	MK908103.1	11209	332	504	10997	10825	5.53e-66	94.253	265	MK908103.1 Guapiacu virus strain SP08-2017 polyprotein gene, partial cds	|k__Viruses|p__Kitrinoviricota|c__Flasuviricetes|o__Amarillovirales|f__Flaviviridae|s__Guapiacu virus	-	ssRNA(+)	617	No		0	0	0	Not-determined	Genome-fragment			0	1	no viral genes detected
514	k141_72627	1568	MF094128.1	4514	1	69	33	101	1.99e-24	100	128	MF094128.1 High Island virus S1 gene, partial cds	|k__Viruses|p__Duplornaviricota|c__Resentoviricetes|o__Reovirales|f__Reoviridae|s__High Island virus	-	dsRNA	1568	No		2	0	0	Not-determined	Genome-fragment			0	1.03	no viral genes detected
515	k141_346846	570	NC_038286.1	11271	513	570	5	62	9.06e-19	100	108	NC_038286.1 Piry virus strain BeAn2423, complete genome KU178986.1 Piry virus strain BeAn2423, complete genome	|k__Viruses|p__Negarnaviricota|c__Monjiviricetes|o__Mononegavirales|f__Rhabdoviridae|g__Vesiculovirus|s__Piry virus	Philander opossum;Gracilinanus microtarsus	ssRNA(-)	570	No		1	0	0	Not-determined	Genome-fragment			0	1	no viral genes detected
516	k141_99641	711	MF094128.1	4514	1	148	62	209	6.42e-66	98.649	265	MF094128.1 High Island virus S1 gene, partial cds	|k__Viruses|p__Duplornaviricota|c__Resentoviricetes|o__Reovirales|f__Reoviridae|s__High Island virus	-	dsRNA	711	No		1	0	0	Not-determined	Genome-fragment			0	1	no viral genes detected
517	k141_209729	651	MH051731.1	10766	123	191	10766	10698	3.73e-23	98.551	122	MH051731.1 Dengue virus 3 isolate MS11006729 polyprotein (POLY) gene, complete cds	|k__Viruses|p__Kitrinoviricota|c__Flasuviricetes|o__Amarillovirales|f__Flaviviridae|g__Flavivirus|s__Dengue virus 3	Erythrocebus patas;Homo sapiens;Diceromyia;Aedimorphus;Stegomyia	ssRNA(+)	651	No		1	0	0	Not-determined	Genome-fragment			0	1	no viral genes detected
518	k141_72698	1176	MF094128.1	4514	1	103	218	116	2.41e-42	99.029	187	MF094128.1 High Island virus S1 gene, partial cds	|k__Viruses|p__Duplornaviricota|c__Resentoviricetes|o__Reovirales|f__Reoviridae|s__High Island virus	-	dsRNA	1176	No		3	0	0	Not-determined	Genome-fragment			0	1	no viral genes detected
519	k141_17420	519	MK908103.1	11209	247	397	10849	10999	7.69e-64	97.351	257	MK908103.1 Guapiacu virus strain SP08-2017 polyprotein gene, partial cds	|k__Viruses|p__Kitrinoviricota|c__Flasuviricetes|o__Amarillovirales|f__Flaviviridae|s__Guapiacu virus	-	ssRNA(+)	519	No		1	0	0	Not-determined	Genome-fragment			0	1	no viral genes detected
520	k141_155182	350	MT096519.1	2961	1	119	2506	2388	6.63e-48	97.479	204	MT096519.1 Wenzhou sobemo-like virus 4 isolate FTA1-5, complete genome	|k__Viruses|s__Wenzhou sobemo-like virus 4	root	-	350	No		1	0	0	Not-determined	Genome-fragment			0	1	no viral genes detected
521	k141_209775	334	KT966486.1	2612	112	253	1756	1615	4.83e-54	95.105	224	KT966486.1 Guato virus strain BrMS-MQ10 putative glycoprotein gene, partial cds	|k__Viruses|s__Guato virus	-	-	334	No		0	0	0	Not-determined	Genome-fragment			0	1	no viral genes detected
522	k141_182340	566	MH051731.1	10766	27	180	10613	10766	1.81e-65	97.403	263	MH051731.1 Dengue virus 3 isolate MS11006729 polyprotein (POLY) gene, complete cds	|k__Viruses|p__Kitrinoviricota|c__Flasuviricetes|o__Amarillovirales|f__Flaviviridae|g__Flavivirus|s__Dengue virus 3	Erythrocebus patas;Homo sapiens;Diceromyia;Aedimorphus;Stegomyia	ssRNA(+)	566	No		0	0	0	Not-determined	Genome-fragment			0	1	no viral genes detected
523	k141_265809	408	MK908103.1	11209	194	337	10856	10999	4.69e-50	93.056	211	MK908103.1 Guapiacu virus strain SP08-2017 polyprotein gene, partial cds	|k__Viruses|p__Kitrinoviricota|c__Flasuviricetes|o__Amarillovirales|f__Flaviviridae|s__Guapiacu virus	-	ssRNA(+)	408	No		1	0	0	Not-determined	Genome-fragment			0	1	no viral genes detected
524	k141_128807	303	MK908103.1	11209	133	298	10988	10829	9.5e-41	86.747	180	MK908103.1 Guapiacu virus strain SP08-2017 polyprotein gene, partial cds	|k__Viruses|p__Kitrinoviricota|c__Flasuviricetes|o__Amarillovirales|f__Flaviviridae|s__Guapiacu virus	-	ssRNA(+)	303	No		1	0	0	Not-determined	Genome-fragment			0	1	no viral genes detected
525	k141_374715	694	MH051731.1	10766	412	553	10625	10766	2.27e-60	97.887	246	MH051731.1 Dengue virus 3 isolate MS11006729 polyprotein (POLY) gene, complete cds	|k__Viruses|p__Kitrinoviricota|c__Flasuviricetes|o__Amarillovirales|f__Flaviviridae|g__Flavivirus|s__Dengue virus 3	Erythrocebus patas;Homo sapiens;Diceromyia;Aedimorphus;Stegomyia	ssRNA(+)	694	No		0	0	0	Not-determined	Genome-fragment			0	1	no viral genes detected
526	k141_182450	573	MH051731.1	10766	172	324	10766	10614	1.44e-56	94.118	233	MH051731.1 Dengue virus 3 isolate MS11006729 polyprotein (POLY) gene, complete cds	|k__Viruses|p__Kitrinoviricota|c__Flasuviricetes|o__Amarillovirales|f__Flaviviridae|g__Flavivirus|s__Dengue virus 3	Erythrocebus patas;Homo sapiens;Diceromyia;Aedimorphus;Stegomyia	ssRNA(+)	573	No		1	0	0	Not-determined	Genome-fragment			0	1	no viral genes detected
527	k141_128919	1099	MK908103.1	11209	1	177	10852	11030	1.71e-53	89.617	224	MK908103.1 Guapiacu virus strain SP08-2017 polyprotein gene, partial cds	|k__Viruses|p__Kitrinoviricota|c__Flasuviricetes|o__Amarillovirales|f__Flaviviridae|s__Guapiacu virus	-	ssRNA(+)	1099	No		1	0	0	Not-determined	Genome-fragment			0	1	no viral genes detected
528	k141_47462	317	KT966490.1	1326	280	317	711	748	6.28e-08	100	71.3	KT966490.1 Guato virus strain BrMS-MQ10 putative glycoprotein gene, partial cds	|k__Viruses|s__Guato virus	-	-	317	No		1	0	0	Not-determined	Genome-fragment			0	1	no viral genes detected
529	k141_319556	623	MF094128.1	4514	1	140	186	47	3.36e-63	99.286	255	MF094128.1 High Island virus S1 gene, partial cds	|k__Viruses|p__Duplornaviricota|c__Resentoviricetes|o__Reovirales|f__Reoviridae|s__High Island virus	-	dsRNA	623	No		1	0	0	Not-determined	Genome-fragment			0	1	no viral genes detected
530	k141_128962	1909	MK908103.1	11209	1	148	10852	10999	1.38e-66	99.324	268	MK908103.1 Guapiacu virus strain SP08-2017 polyprotein gene, partial cds	|k__Viruses|p__Kitrinoviricota|c__Flasuviricetes|o__Amarillovirales|f__Flaviviridae|s__Guapiacu virus	-	ssRNA(+)	1909	No		1	0	0	Not-determined	Genome-fragment			0	1	no viral genes detected
532	k141_210036	943	MH051731.1	10766	49	236	10579	10766	4.01e-64	91.534	259	MH051731.1 Dengue virus 3 isolate MS11006729 polyprotein (POLY) gene, complete cds	|k__Viruses|p__Kitrinoviricota|c__Flasuviricetes|o__Amarillovirales|f__Flaviviridae|g__Flavivirus|s__Dengue virus 3	Erythrocebus patas;Homo sapiens;Diceromyia;Aedimorphus;Stegomyia	ssRNA(+)	943	No		2	0	0	Not-determined	Genome-fragment			0	1	no viral genes detected
533	k141_182545	544	MK908103.1	11209	1	102	10899	11000	6.48e-40	98.039	178	MK908103.1 Guapiacu virus strain SP08-2017 polyprotein gene, partial cds	|k__Viruses|p__Kitrinoviricota|c__Flasuviricetes|o__Amarillovirales|f__Flaviviridae|s__Guapiacu virus	-	ssRNA(+)	544	No		0	0	0	Not-determined	Genome-fragment			0	1	no viral genes detected
534	k141_99968	650	MK908103.1	11209	464	634	10829	10999	3.44e-78	98.83	305	MK908103.1 Guapiacu virus strain SP08-2017 polyprotein gene, partial cds	|k__Viruses|p__Kitrinoviricota|c__Flasuviricetes|o__Amarillovirales|f__Flaviviridae|s__Guapiacu virus	-	ssRNA(+)	650	No		1	0	0	Not-determined	Genome-fragment			0	1	no viral genes detected
535	k141_47598	307	MF094128.1	4514	253	307	236	183	3.62e-10	92.727	78.7	MF094128.1 High Island virus S1 gene, partial cds	|k__Viruses|p__Duplornaviricota|c__Resentoviricetes|o__Reovirales|f__Reoviridae|s__High Island virus	-	dsRNA	307	No		1	0	0	Not-determined	Genome-fragment			0	1	no viral genes detected
536	k141_47608	390	MF094128.1	4514	1	36	183	218	1.02e-06	100	67.6	MF094128.1 High Island virus S1 gene, partial cds	|k__Viruses|p__Duplornaviricota|c__Resentoviricetes|o__Reovirales|f__Reoviridae|s__High Island virus	-	dsRNA	390	No		1	0	0	Not-determined	Genome-fragment			0	1	no viral genes detected
537	k141_210152	312	NC_038286.1	11271	275	312	70	33	2.87e-06	97.368	65.8	NC_038286.1 Piry virus strain BeAn2423, complete genome KU178986.1 Piry virus strain BeAn2423, complete genome	|k__Viruses|p__Negarnaviricota|c__Monjiviricetes|o__Mononegavirales|f__Rhabdoviridae|g__Vesiculovirus|s__Piry virus	Philander opossum;Gracilinanus microtarsus	ssRNA(-)	312	No		1	0	0	Not-determined	Genome-fragment			0	1	no viral genes detected
538	k141_374989	1059	KT966486.1	2612	602	804	2342	2561	1.66e-48	85.068	207	KT966486.1 Guato virus strain BrMS-MQ10 putative glycoprotein gene, partial cds	|k__Viruses|s__Guato virus	-	-	1059	No		1	0	0	Not-determined	Genome-fragment			0	1	no viral genes detected
540	k141_429125	354	MF094128.1	4514	281	354	95	168	8.93e-27	98.649	134	MF094128.1 High Island virus S1 gene, partial cds	|k__Viruses|p__Duplornaviricota|c__Resentoviricetes|o__Reovirales|f__Reoviridae|s__High Island virus	-	dsRNA	354	No		1	0	0	Not-determined	Genome-fragment			0	1	no viral genes detected
541	k141_47784	584	MK908103.1	11209	231	396	10994	10829	8.91e-49	89.157	207	MK908103.1 Guapiacu virus strain SP08-2017 polyprotein gene, partial cds	|k__Viruses|p__Kitrinoviricota|c__Flasuviricetes|o__Amarillovirales|f__Flaviviridae|s__Guapiacu virus	-	ssRNA(+)	584	No		1	0	0	Not-determined	Genome-fragment			0	1	no viral genes detected
542	k141_210366	740	MK908103.1	11209	469	639	11000	10829	4e-68	95.349	272	MK908103.1 Guapiacu virus strain SP08-2017 polyprotein gene, partial cds	|k__Viruses|p__Kitrinoviricota|c__Flasuviricetes|o__Amarillovirales|f__Flaviviridae|s__Guapiacu virus	-	ssRNA(+)	740	No		0	0	0	Not-determined	Genome-fragment			0	1	no viral genes detected
543	k141_319930	653	KT966486.1	2612	284	627	2147	2493	3.29e-113	88.793	422	KT966486.1 Guato virus strain BrMS-MQ10 putative glycoprotein gene, partial cds	|k__Viruses|s__Guato virus	-	-	653	No		0	0	0	Not-determined	Genome-fragment			0	1	no viral genes detected
544	k141_73310	322	MT096519.1	2961	1	58	1333	1276	2.27e-17	98.276	102	MT096519.1 Wenzhou sobemo-like virus 4 isolate FTA1-5, complete genome	|k__Viruses|s__Wenzhou sobemo-like virus 4	root	-	322	No		1	0	0	Not-determined	Genome-fragment			0	1	no viral genes detected
545	k141_18085	604	MF094128.1	4514	507	604	209	112	7.24e-40	98.98	178	MF094128.1 High Island virus S1 gene, partial cds	|k__Viruses|p__Duplornaviricota|c__Resentoviricetes|o__Reovirales|f__Reoviridae|s__High Island virus	-	dsRNA	604	No		2	0	0	Not-determined	Genome-fragment			0	1	no viral genes detected
546	k141_237828	671	MF094128.1	4514	414	531	143	26	2.22e-50	99.153	213	MF094128.1 High Island virus S1 gene, partial cds	|k__Viruses|p__Duplornaviricota|c__Resentoviricetes|o__Reovirales|f__Reoviridae|s__High Island virus	-	dsRNA	671	No		1	0	0	Not-determined	Genome-fragment			0	1.06	no viral genes detected
547	k141_18099	481	MF094128.1	4514	384	481	209	112	5.67e-40	98.98	178	MF094128.1 High Island virus S1 gene, partial cds	|k__Viruses|p__Duplornaviricota|c__Resentoviricetes|o__Reovirales|f__Reoviridae|s__High Island virus	-	dsRNA	481	No		1	0	0	Not-determined	Genome-fragment			0	1	no viral genes detected
548	k141_18109	398	MF094128.1	4514	1	98	112	209	4.63e-40	98.98	178	MF094128.1 High Island virus S1 gene, partial cds	|k__Viruses|p__Duplornaviricota|c__Resentoviricetes|o__Reovirales|f__Reoviridae|s__High Island virus	-	dsRNA	398	No		1	0	0	Not-determined	Genome-fragment			0	1	no viral genes detected
549	k141_320112	624	MK908103.1	11209	14	184	10829	10999	7.08e-80	99.415	311	MK908103.1 Guapiacu virus strain SP08-2017 polyprotein gene, partial cds	|k__Viruses|p__Kitrinoviricota|c__Flasuviricetes|o__Amarillovirales|f__Flaviviridae|s__Guapiacu virus	-	ssRNA(+)	624	No		1	0	0	Not-determined	Genome-fragment			0	1	no viral genes detected
550	k141_347671	381	MK908103.1	11209	126	297	10829	11000	1.18e-70	95.93	279	MK908103.1 Guapiacu virus strain SP08-2017 polyprotein gene, partial cds	|k__Viruses|p__Kitrinoviricota|c__Flasuviricetes|o__Amarillovirales|f__Flaviviridae|s__Guapiacu virus	-	ssRNA(+)	381	No		2	0	0	Not-determined	Genome-fragment			0	1	no viral genes detected
551	k141_238003	779	MH051731.1	10766	51	233	10766	10585	1.51e-72	95.082	287	MH051731.1 Dengue virus 3 isolate MS11006729 polyprotein (POLY) gene, complete cds	|k__Viruses|p__Kitrinoviricota|c__Flasuviricetes|o__Amarillovirales|f__Flaviviridae|g__Flavivirus|s__Dengue virus 3	Erythrocebus patas;Homo sapiens;Diceromyia;Aedimorphus;Stegomyia	ssRNA(+)	779	No		0	0	0	Not-determined	Genome-fragment			0	1	no viral genes detected
552	k141_266640	870	NC_040795.1	4962	502	735	1166	1401	1.25e-108	97.881	407	NC_040795.1 Shinobi tetravirus RNA, complete genome, strain: shinobi LC270813.1 Shinobi tetravirus RNA, complete genome, strain: shinobi	|k__Viruses|s__Shinobi tetravirus	Aedes albopictus	-	870	No		1	0	0	Not-determined	Genome-fragment			0	1	no viral genes detected
553	k141_320261	668	MH051731.1	10766	351	504	10766	10613	4.68e-62	96.104	252	MH051731.1 Dengue virus 3 isolate MS11006729 polyprotein (POLY) gene, complete cds	|k__Viruses|p__Kitrinoviricota|c__Flasuviricetes|o__Amarillovirales|f__Flaviviridae|g__Flavivirus|s__Dengue virus 3	Erythrocebus patas;Homo sapiens;Diceromyia;Aedimorphus;Stegomyia	ssRNA(+)	668	No		0	0	0	Not-determined	Genome-fragment			0	1	no viral genes detected
554	k141_287674	607	MH051731.1	10766	201	303	10664	10766	9.42e-39	97.087	174	MH051731.1 Dengue virus 3 isolate MS11006729 polyprotein (POLY) gene, complete cds	|k__Viruses|p__Kitrinoviricota|c__Flasuviricetes|o__Amarillovirales|f__Flaviviridae|g__Flavivirus|s__Dengue virus 3	Erythrocebus patas;Homo sapiens;Diceromyia;Aedimorphus;Stegomyia	ssRNA(+)	607	No		1	0	0	Not-determined	Genome-fragment			0	1	no viral genes detected
555	k141_73635	357	MK908103.1	11209	58	221	10994	10825	1.46e-49	89.412	209	MK908103.1 Guapiacu virus strain SP08-2017 polyprotein gene, partial cds	|k__Viruses|p__Kitrinoviricota|c__Flasuviricetes|o__Amarillovirales|f__Flaviviridae|s__Guapiacu virus	-	ssRNA(+)	357	No		1	0	0	Not-determined	Genome-fragment			0	1	no viral genes detected
556	k141_320385	626	MF094128.1	4514	1	98	125	222	7.52e-40	98.98	178	MF094128.1 High Island virus S1 gene, partial cds	|k__Viruses|p__Duplornaviricota|c__Resentoviricetes|o__Reovirales|f__Reoviridae|s__High Island virus	-	dsRNA	626	No		1	0	0	Not-determined	Genome-fragment			0	1	no viral genes detected
558	k141_403571	484	MH051731.1	10766	202	355	10613	10766	3.34e-57	94.156	235	MH051731.1 Dengue virus 3 isolate MS11006729 polyprotein (POLY) gene, complete cds	|k__Viruses|p__Kitrinoviricota|c__Flasuviricetes|o__Amarillovirales|f__Flaviviridae|g__Flavivirus|s__Dengue virus 3	Erythrocebus patas;Homo sapiens;Diceromyia;Aedimorphus;Stegomyia	ssRNA(+)	484	No		0	0	0	Not-determined	Genome-fragment			0	1	no viral genes detected
560	k141_375851	907	MK908103.1	11209	768	907	10999	10860	3.86e-64	100	259	MK908103.1 Guapiacu virus strain SP08-2017 polyprotein gene, partial cds	|k__Viruses|p__Kitrinoviricota|c__Flasuviricetes|o__Amarillovirales|f__Flaviviridae|s__Guapiacu virus	-	ssRNA(+)	907	No		1	0	0	Not-determined	Genome-fragment			0	1	no viral genes detected
561	k141_183391	614	MK908103.1	11209	237	403	10829	10999	4.28e-62	93.567	252	MK908103.1 Guapiacu virus strain SP08-2017 polyprotein gene, partial cds	|k__Viruses|p__Kitrinoviricota|c__Flasuviricetes|o__Amarillovirales|f__Flaviviridae|s__Guapiacu virus	-	ssRNA(+)	614	No		2	0	0	Not-determined	Genome-fragment			0	1	no viral genes detected
563	k141_320618	550	MK908103.1	11209	419	550	10999	10868	6.42e-55	97.744	228	MK908103.1 Guapiacu virus strain SP08-2017 polyprotein gene, partial cds	|k__Viruses|p__Kitrinoviricota|c__Flasuviricetes|o__Amarillovirales|f__Flaviviridae|s__Guapiacu virus	-	ssRNA(+)	550	No		1	0	0	Not-determined	Genome-fragment			0	1	no viral genes detected
564	k141_100939	476	MK908103.1	11209	403	476	10999	10926	4.43e-26	98.649	132	MK908103.1 Guapiacu virus strain SP08-2017 polyprotein gene, partial cds	|k__Viruses|p__Kitrinoviricota|c__Flasuviricetes|o__Amarillovirales|f__Flaviviridae|s__Guapiacu virus	-	ssRNA(+)	476	No		1	0	0	Not-determined	Genome-fragment			0	1	no viral genes detected
565	k141_73979	675	MH051731.1	10766	500	675	10766	10591	1.31e-67	94.318	270	MH051731.1 Dengue virus 3 isolate MS11006729 polyprotein (POLY) gene, complete cds	|k__Viruses|p__Kitrinoviricota|c__Flasuviricetes|o__Amarillovirales|f__Flaviviridae|g__Flavivirus|s__Dengue virus 3	Erythrocebus patas;Homo sapiens;Diceromyia;Aedimorphus;Stegomyia	ssRNA(+)	675	No		1	0	0	Not-determined	Genome-fragment			0	1	no viral genes detected
566	k141_376016	341	KX883688.1	11081	1	341	9324	8984	2.6e-146	94.721	531	KX883688.1 Hubei picorna-like virus 82 strain spider133992 hypothetical protein 1, hypothetical protein 2, and hypothetical protein 3 genes, complete cds	|k__Viruses|p__Pisuviricota|c__Pisoniviricetes|o__Picornavirales|f__Polycipiviridae|g__Chipolycivirus|s__Hubei picorna-like virus 82	root	ssRNA(+)	341	No		1	0	0	Not-determined	Genome-fragment			0	1	no viral genes detected
567	k141_211139	930	MH051731.1	10766	1	69	10673	10743	1.53e-13	90.141	91.6	MH051731.1 Dengue virus 3 isolate MS11006729 polyprotein (POLY) gene, complete cds	|k__Viruses|p__Kitrinoviricota|c__Flasuviricetes|o__Amarillovirales|f__Flaviviridae|g__Flavivirus|s__Dengue virus 3	Erythrocebus patas;Homo sapiens;Diceromyia;Aedimorphus;Stegomyia	ssRNA(+)	930	No		0	0	0	Not-determined	Genome-fragment			0	1	no viral genes detected
568	k141_348285	407	MK908103.1	11209	1	144	10968	10826	1.65e-64	99.306	259	MK908103.1 Guapiacu virus strain SP08-2017 polyprotein gene, partial cds	|k__Viruses|p__Kitrinoviricota|c__Flasuviricetes|o__Amarillovirales|f__Flaviviridae|s__Guapiacu virus	-	ssRNA(+)	407	No		2	0	0	Not-determined	Genome-fragment			0	1	no viral genes detected
569	k141_376122	636	MF094128.1	4514	1	121	144	24	4.51e-52	99.174	219	MF094128.1 High Island virus S1 gene, partial cds	|k__Viruses|p__Duplornaviricota|c__Resentoviricetes|o__Reovirales|f__Reoviridae|s__High Island virus	-	dsRNA	636	No		2	0	0	Not-determined	Genome-fragment			0	1	no viral genes detected
572	k141_74221	405	KT966486.1	2612	250	288	1801	1763	1.07e-06	97.436	67.6	KT966486.1 Guato virus strain BrMS-MQ10 putative glycoprotein gene, partial cds	|k__Viruses|s__Guato virus	-	-	405	No		0	0	0	Not-determined	Genome-fragment			0	1	no viral genes detected
573	k141_238741	427	MF094128.1	4514	1	117	103	219	1.37e-50	99.145	213	MF094128.1 High Island virus S1 gene, partial cds	|k__Viruses|p__Duplornaviricota|c__Resentoviricetes|o__Reovirales|f__Reoviridae|s__High Island virus	-	dsRNA	427	No		2	0	0	Not-determined	Genome-fragment			0	1	no viral genes detected
574	k141_19150	476	MF094128.1	4514	1	95	124	218	2.61e-38	98.947	172	MF094128.1 High Island virus S1 gene, partial cds	|k__Viruses|p__Duplornaviricota|c__Resentoviricetes|o__Reovirales|f__Reoviridae|s__High Island virus	-	dsRNA	476	No		1	0	0	Not-determined	Genome-fragment			0	1	no viral genes detected
575	k141_183877	1582	MF094128.1	4514	1518	1582	46	110	3.37e-22	100	121	MF094128.1 High Island virus S1 gene, partial cds	|k__Viruses|p__Duplornaviricota|c__Resentoviricetes|o__Reovirales|f__Reoviridae|s__High Island virus	-	dsRNA	1582	No		0	0	0	Not-determined	Genome-fragment			0	1	no viral genes detected
576	k141_19256	649	MF094128.1	4514	592	649	116	59	1.04e-18	100	108	MF094128.1 High Island virus S1 gene, partial cds	|k__Viruses|p__Duplornaviricota|c__Resentoviricetes|o__Reovirales|f__Reoviridae|s__High Island virus	-	dsRNA	649	No		1	0	0	Not-determined	Genome-fragment			0	1	no viral genes detected
577	k141_157130	398	MH051731.1	10766	351	398	10766	10719	2.23e-13	100	89.8	MH051731.1 Dengue virus 3 isolate MS11006729 polyprotein (POLY) gene, complete cds	|k__Viruses|p__Kitrinoviricota|c__Flasuviricetes|o__Amarillovirales|f__Flaviviridae|g__Flavivirus|s__Dengue virus 3	Erythrocebus patas;Homo sapiens;Diceromyia;Aedimorphus;Stegomyia	ssRNA(+)	398	No		1	0	0	Not-determined	Genome-fragment			0	1	no viral genes detected
578	k141_49247	419	MF094128.1	4514	49	139	47	137	2.95e-37	100	169	MF094128.1 High Island virus S1 gene, partial cds	|k__Viruses|p__Duplornaviricota|c__Resentoviricetes|o__Reovirales|f__Reoviridae|s__High Island virus	-	dsRNA	419	No		0	0	0	Not-determined	Genome-fragment			0	1	no viral genes detected
579	k141_130692	791	MH051731.1	10766	86	269	10583	10766	5.55e-67	92.935	268	MH051731.1 Dengue virus 3 isolate MS11006729 polyprotein (POLY) gene, complete cds	|k__Viruses|p__Kitrinoviricota|c__Flasuviricetes|o__Amarillovirales|f__Flaviviridae|g__Flavivirus|s__Dengue virus 3	Erythrocebus patas;Homo sapiens;Diceromyia;Aedimorphus;Stegomyia	ssRNA(+)	791	No		1	0	0	Not-determined	Genome-fragment			0	1	no viral genes detected
580	k141_184082	478	NC_038286.1	11271	1	61	63	3	3.51e-12	91.803	86.1	NC_038286.1 Piry virus strain BeAn2423, complete genome KU178986.1 Piry virus strain BeAn2423, complete genome	|k__Viruses|p__Negarnaviricota|c__Monjiviricetes|o__Mononegavirales|f__Rhabdoviridae|g__Vesiculovirus|s__Piry virus	Philander opossum;Gracilinanus microtarsus	ssRNA(-)	478	No		1	0	0	Not-determined	Genome-fragment			0	1	no viral genes detected
582	k141_376657	1374	MF094128.1	4514	1	140	169	30	7.65e-63	99.286	255	MF094128.1 High Island virus S1 gene, partial cds	|k__Viruses|p__Duplornaviricota|c__Resentoviricetes|o__Reovirales|f__Reoviridae|s__High Island virus	-	dsRNA	1374	No		1	0	0	Not-determined	Genome-fragment			0	1	no viral genes detected
583	k141_267820	698	MH051731.1	10766	211	364	10613	10766	1.06e-58	94.805	241	MH051731.1 Dengue virus 3 isolate MS11006729 polyprotein (POLY) gene, complete cds	|k__Viruses|p__Kitrinoviricota|c__Flasuviricetes|o__Amarillovirales|f__Flaviviridae|g__Flavivirus|s__Dengue virus 3	Erythrocebus patas;Homo sapiens;Diceromyia;Aedimorphus;Stegomyia	ssRNA(+)	698	No		1	0	0	Not-determined	Genome-fragment			0	1	no viral genes detected
584	k141_348840	3297	MH051731.1	10766	273	455	10583	10766	1.85e-67	93.478	272	MH051731.1 Dengue virus 3 isolate MS11006729 polyprotein (POLY) gene, complete cds	|k__Viruses|p__Kitrinoviricota|c__Flasuviricetes|o__Amarillovirales|f__Flaviviridae|g__Flavivirus|s__Dengue virus 3	Erythrocebus patas;Homo sapiens;Diceromyia;Aedimorphus;Stegomyia	ssRNA(+)	3297	No		1	0	0	Not-determined	Genome-fragment			0	1	no viral genes detected
585	k141_404185	1131	NC_038286.1	11271	1	79	1	79	1.83e-28	98.734	141	NC_038286.1 Piry virus strain BeAn2423, complete genome KU178986.1 Piry virus strain BeAn2423, complete genome	|k__Viruses|p__Negarnaviricota|c__Monjiviricetes|o__Mononegavirales|f__Rhabdoviridae|g__Vesiculovirus|s__Piry virus	Philander opossum;Gracilinanus microtarsus	ssRNA(-)	1131	No		1	0	0	Not-determined	Genome-fragment			0	1	no viral genes detected
586	k141_376747	511	NC_038286.1	11271	456	511	4	59	4.85e-16	98.214	99	NC_038286.1 Piry virus strain BeAn2423, complete genome KU178986.1 Piry virus strain BeAn2423, complete genome	|k__Viruses|p__Negarnaviricota|c__Monjiviricetes|o__Mononegavirales|f__Rhabdoviridae|g__Vesiculovirus|s__Piry virus	Philander opossum;Gracilinanus microtarsus	ssRNA(-)	511	No		1	0	0	Not-determined	Genome-fragment			0	1	no viral genes detected
587	k141_267943	873	MK908103.1	11209	306	471	10994	10829	2.88e-60	93.373	246	MK908103.1 Guapiacu virus strain SP08-2017 polyprotein gene, partial cds	|k__Viruses|p__Kitrinoviricota|c__Flasuviricetes|o__Amarillovirales|f__Flaviviridae|s__Guapiacu virus	-	ssRNA(+)	873	No		1	0	0	Not-determined	Genome-fragment			0	1	no viral genes detected
588	k141_211841	539	NC_038286.1	11271	1	58	62	5	8.53e-19	100	108	NC_038286.1 Piry virus strain BeAn2423, complete genome KU178986.1 Piry virus strain BeAn2423, complete genome	|k__Viruses|p__Negarnaviricota|c__Monjiviricetes|o__Mononegavirales|f__Rhabdoviridae|g__Vesiculovirus|s__Piry virus	Philander opossum;Gracilinanus microtarsus	ssRNA(-)	539	No		0	0	0	Not-determined	Genome-fragment			0	1	no viral genes detected
589	k141_376868	399	MF094128.1	4514	1	58	58	115	6.18e-19	100	108	MF094128.1 High Island virus S1 gene, partial cds	|k__Viruses|p__Duplornaviricota|c__Resentoviricetes|o__Reovirales|f__Reoviridae|s__High Island virus	-	dsRNA	399	No		0	0	0	Not-determined	Genome-fragment			0	1	no viral genes detected
590	k141_239254	581	MH051731.1	10766	266	418	10614	10766	3.12e-63	96.732	255	MH051731.1 Dengue virus 3 isolate MS11006729 polyprotein (POLY) gene, complete cds	|k__Viruses|p__Kitrinoviricota|c__Flasuviricetes|o__Amarillovirales|f__Flaviviridae|g__Flavivirus|s__Dengue virus 3	Erythrocebus patas;Homo sapiens;Diceromyia;Aedimorphus;Stegomyia	ssRNA(+)	581	No		1	0	0	Not-determined	Genome-fragment			0	1	no viral genes detected
591	k141_211883	408	MK908103.1	11209	148	256	10890	10998	6.11e-44	98.165	191	MK908103.1 Guapiacu virus strain SP08-2017 polyprotein gene, partial cds	|k__Viruses|p__Kitrinoviricota|c__Flasuviricetes|o__Amarillovirales|f__Flaviviridae|s__Guapiacu virus	-	ssRNA(+)	408	No		1	0	0	Not-determined	Genome-fragment			0	1	no viral genes detected
592	k141_321750	449	MH051731.1	10766	122	270	10618	10766	3.98e-56	94.631	231	MH051731.1 Dengue virus 3 isolate MS11006729 polyprotein (POLY) gene, complete cds	|k__Viruses|p__Kitrinoviricota|c__Flasuviricetes|o__Amarillovirales|f__Flaviviridae|g__Flavivirus|s__Dengue virus 3	Erythrocebus patas;Homo sapiens;Diceromyia;Aedimorphus;Stegomyia	ssRNA(+)	449	No		0	0	0	Not-determined	Genome-fragment			0	1	no viral genes detected
593	k141_321798	1004	MH051731.1	10766	367	516	10614	10764	5.58e-58	95.364	239	MH051731.1 Dengue virus 3 isolate MS11006729 polyprotein (POLY) gene, complete cds	|k__Viruses|p__Kitrinoviricota|c__Flasuviricetes|o__Amarillovirales|f__Flaviviridae|g__Flavivirus|s__Dengue virus 3	Erythrocebus patas;Homo sapiens;Diceromyia;Aedimorphus;Stegomyia	ssRNA(+)	1004	No		0	0	0	Not-determined	Genome-fragment			0	1	no viral genes detected
595	k141_19861	356	NC_040540.1	5329	54	356	5298	4995	1.04e-105	90.164	396	NC_040540.1 Sarawak virus strain SWK-M26, complete genome MF094134.1 Sarawak virus strain SWK-M26, complete genome	|k__Viruses|p__Kitrinoviricota|c__Alsuviricetes|o__Hepelivirales|f__Alphatetraviridae|s__Sarawak virus	Aedes albopictus	ssRNA(+)	356	No		1	0	0	Not-determined	Genome-fragment			0	1	no viral genes detected
596	k141_102023	636	MF094128.1	4514	1	124	22	146	9.69e-54	99.2	224	MF094128.1 High Island virus S1 gene, partial cds	|k__Viruses|p__Duplornaviricota|c__Resentoviricetes|o__Reovirales|f__Reoviridae|s__High Island virus	-	dsRNA	636	No		2	0	0	Not-determined	Genome-fragment			0	1	no viral genes detected
597	k141_102040	320	MK908103.1	11209	12	182	10829	10999	3.43e-80	99.415	311	MK908103.1 Guapiacu virus strain SP08-2017 polyprotein gene, partial cds	|k__Viruses|p__Kitrinoviricota|c__Flasuviricetes|o__Amarillovirales|f__Flaviviridae|s__Guapiacu virus	-	ssRNA(+)	320	No		1	0	0	Not-determined	Genome-fragment			0	1	no viral genes detected
598	k141_49822	372	MH051731.1	10766	1	139	10628	10766	2.51e-57	97.122	235	MH051731.1 Dengue virus 3 isolate MS11006729 polyprotein (POLY) gene, complete cds	|k__Viruses|p__Kitrinoviricota|c__Flasuviricetes|o__Amarillovirales|f__Flaviviridae|g__Flavivirus|s__Dengue virus 3	Erythrocebus patas;Homo sapiens;Diceromyia;Aedimorphus;Stegomyia	ssRNA(+)	372	No		0	0	0	Not-determined	Genome-fragment			0	1	no viral genes detected
599	k141_322034	868	MK908103.1	11209	544	708	10993	10829	1.02e-64	95.152	261	MK908103.1 Guapiacu virus strain SP08-2017 polyprotein gene, partial cds	|k__Viruses|p__Kitrinoviricota|c__Flasuviricetes|o__Amarillovirales|f__Flaviviridae|s__Guapiacu virus	-	ssRNA(+)	868	No		1	0	0	Not-determined	Genome-fragment			0	1	no viral genes detected
600	k141_20034	799	KT966484.1	2730	176	703	1946	1427	0	91.165	708	KT966484.1 Guato virus strain BrMS-MQ10 putative glycoprotein gene, partial cds	|k__Viruses|s__Guato virus	-	-	799	No		2	0	0	Not-determined	Genome-fragment			0	1	no viral genes detected
601	k141_184822	529	MF094128.1	4514	412	529	149	32	3.7e-52	100	219	MF094128.1 High Island virus S1 gene, partial cds	|k__Viruses|p__Duplornaviricota|c__Resentoviricetes|o__Reovirales|f__Reoviridae|s__High Island virus	-	dsRNA	529	No		1	0	0	Not-determined	Genome-fragment			0	1	no viral genes detected
602	k141_158022	427	NC_038286.1	11271	356	427	5	76	5.11e-25	98.611	128	NC_038286.1 Piry virus strain BeAn2423, complete genome KU178986.1 Piry virus strain BeAn2423, complete genome	|k__Viruses|p__Negarnaviricota|c__Monjiviricetes|o__Mononegavirales|f__Rhabdoviridae|g__Vesiculovirus|s__Piry virus	Philander opossum;Gracilinanus microtarsus	ssRNA(-)	427	No		0	0	0	Not-determined	Genome-fragment			0	1	no viral genes detected
604	k141_404702	347	MK908103.1	11209	123	286	10993	10829	1.38e-64	95.152	259	MK908103.1 Guapiacu virus strain SP08-2017 polyprotein gene, partial cds	|k__Viruses|p__Kitrinoviricota|c__Flasuviricetes|o__Amarillovirales|f__Flaviviridae|s__Guapiacu virus	-	ssRNA(+)	347	No		0	0	0	Not-determined	Genome-fragment			0	1	no viral genes detected
605	k141_102385	774	MK908103.1	11209	448	542	10996	10902	7.38e-31	94.737	148	MK908103.1 Guapiacu virus strain SP08-2017 polyprotein gene, partial cds	|k__Viruses|p__Kitrinoviricota|c__Flasuviricetes|o__Amarillovirales|f__Flaviviridae|s__Guapiacu virus	-	ssRNA(+)	774	No		1	0	0	Not-determined	Genome-fragment			0	1	no viral genes detected
606	k141_212442	333	MF094128.1	4514	1	43	520	477	5.13e-09	97.727	75	MF094128.1 High Island virus S1 gene, partial cds	|k__Viruses|p__Duplornaviricota|c__Resentoviricetes|o__Reovirales|f__Reoviridae|s__High Island virus	-	dsRNA	333	No		0	0	0	Not-determined	Genome-fragment			0	1	no viral genes detected
607	k141_50209	400	LR756503.1	735411	308	357	393242	393192	3.75e-11	96.078	82.4	LR756503.1 uncultured phage genome assembly, chromosome: 1	|k__Viruses|s__uncultured phage	-	-	400	No		1	0	0	Not-determined	Genome-fragment			0	1.02	no viral genes detected
608	k141_131646	549	MH051731.1	10766	179	365	10579	10766	3.77e-67	92.553	268	MH051731.1 Dengue virus 3 isolate MS11006729 polyprotein (POLY) gene, complete cds	|k__Viruses|p__Kitrinoviricota|c__Flasuviricetes|o__Amarillovirales|f__Flaviviridae|g__Flavivirus|s__Dengue virus 3	Erythrocebus patas;Homo sapiens;Diceromyia;Aedimorphus;Stegomyia	ssRNA(+)	549	No		2	0	0	Not-determined	Genome-fragment			0	1	no viral genes detected
609	k141_268738	765	MK100569.1	4064	729	765	4013	4049	5.84e-07	100	69.4	MK100569.1 Skunk River virus isolate SkRV-IA07 VP1 gene, complete cds	|k__Viruses|p__Duplornaviricota|c__Resentoviricetes|o__Reovirales|f__Reoviridae|g__Orbivirus|s__Skunk River virus	-	dsRNA	765	No		1	0	0	Not-determined	Genome-fragment			0	1	no viral genes detected
610	k141_184983	530	MK908103.1	11209	1	58	10939	10996	8.38e-19	100	108	MK908103.1 Guapiacu virus strain SP08-2017 polyprotein gene, partial cds	|k__Viruses|p__Kitrinoviricota|c__Flasuviricetes|o__Amarillovirales|f__Flaviviridae|s__Guapiacu virus	-	ssRNA(+)	530	No		1	0	0	Not-determined	Genome-fragment			0	1	no viral genes detected
611	k141_75519	428	MK908103.1	11209	361	428	10999	10932	8.57e-23	98.529	121	MK908103.1 Guapiacu virus strain SP08-2017 polyprotein gene, partial cds	|k__Viruses|p__Kitrinoviricota|c__Flasuviricetes|o__Amarillovirales|f__Flaviviridae|s__Guapiacu virus	-	ssRNA(+)	428	No		1	0	0	Not-determined	Genome-fragment			0	1	no viral genes detected
612	k141_377813	567	MH051731.1	10766	503	567	10766	10702	1.16e-22	100	121	MH051731.1 Dengue virus 3 isolate MS11006729 polyprotein (POLY) gene, complete cds	|k__Viruses|p__Kitrinoviricota|c__Flasuviricetes|o__Amarillovirales|f__Flaviviridae|g__Flavivirus|s__Dengue virus 3	Erythrocebus patas;Homo sapiens;Diceromyia;Aedimorphus;Stegomyia	ssRNA(+)	567	No		0	0	0	Not-determined	Genome-fragment			0	1	no viral genes detected
613	k141_377825	1006	MF094128.1	4514	1	140	79	218	5.55e-63	99.286	255	MF094128.1 High Island virus S1 gene, partial cds	|k__Viruses|p__Duplornaviricota|c__Resentoviricetes|o__Reovirales|f__Reoviridae|s__High Island virus	-	dsRNA	1006	No		1	0	0	Not-determined	Genome-fragment			0	1	no viral genes detected
615	k141_431574	546	MK908103.1	11209	319	514	11030	10829	3.7e-77	94.059	302	MK908103.1 Guapiacu virus strain SP08-2017 polyprotein gene, partial cds	|k__Viruses|p__Kitrinoviricota|c__Flasuviricetes|o__Amarillovirales|f__Flaviviridae|s__Guapiacu virus	-	ssRNA(+)	546	No		1	0	0	Not-determined	Genome-fragment			0	1	no viral genes detected
617	k141_50473	3138	MF094128.1	4514	2938	3138	31	231	1.02e-94	99.005	363	MF094128.1 High Island virus S1 gene, partial cds	|k__Viruses|p__Duplornaviricota|c__Resentoviricetes|o__Reovirales|f__Reoviridae|s__High Island virus	-	dsRNA	3138	No		3	0	0	Not-determined	Genome-fragment			0	1	no viral genes detected
618	k141_50531	321	MH051731.1	10766	183	277	10613	10707	6.15e-33	95.789	154	MH051731.1 Dengue virus 3 isolate MS11006729 polyprotein (POLY) gene, complete cds	|k__Viruses|p__Kitrinoviricota|c__Flasuviricetes|o__Amarillovirales|f__Flaviviridae|g__Flavivirus|s__Dengue virus 3	Erythrocebus patas;Homo sapiens;Diceromyia;Aedimorphus;Stegomyia	ssRNA(+)	321	No		0	0	0	Not-determined	Genome-fragment			0	1.02	no viral genes detected
619	k141_20674	609	KT966486.1	2612	199	565	2094	2451	5.04e-121	89.101	448	KT966486.1 Guato virus strain BrMS-MQ10 putative glycoprotein gene, partial cds	|k__Viruses|s__Guato virus	-	-	609	No		1	0	0	Not-determined	Genome-fragment			0	1	no viral genes detected
620	k141_75811	1402	MK908103.1	11209	732	836	10893	10997	8.04e-43	99.048	189	MK908103.1 Guapiacu virus strain SP08-2017 polyprotein gene, partial cds	|k__Viruses|p__Kitrinoviricota|c__Flasuviricetes|o__Amarillovirales|f__Flaviviridae|s__Guapiacu virus	-	ssRNA(+)	1402	No		1	0	0	Not-determined	Genome-fragment			0	1	no viral genes detected
621	k141_405071	1840	MK908103.1	11209	1628	1798	10999	10829	4.73e-71	96.491	283	MK908103.1 Guapiacu virus strain SP08-2017 polyprotein gene, partial cds	|k__Viruses|p__Kitrinoviricota|c__Flasuviricetes|o__Amarillovirales|f__Flaviviridae|s__Guapiacu virus	-	ssRNA(+)	1840	No		1	0	0	Not-determined	Genome-fragment			0	1	no viral genes detected
622	k141_269195	469	MH051731.1	10766	116	262	10764	10618	1.17e-51	93.197	217	MH051731.1 Dengue virus 3 isolate MS11006729 polyprotein (POLY) gene, complete cds	|k__Viruses|p__Kitrinoviricota|c__Flasuviricetes|o__Amarillovirales|f__Flaviviridae|g__Flavivirus|s__Dengue virus 3	Erythrocebus patas;Homo sapiens;Diceromyia;Aedimorphus;Stegomyia	ssRNA(+)	469	No		0	0	0	Not-determined	Genome-fragment			0	1	no viral genes detected
623	k141_240425	448	MK908103.1	11209	187	313	10832	10958	3.12e-47	95.276	202	MK908103.1 Guapiacu virus strain SP08-2017 polyprotein gene, partial cds	|k__Viruses|p__Kitrinoviricota|c__Flasuviricetes|o__Amarillovirales|f__Flaviviridae|s__Guapiacu virus	-	ssRNA(+)	448	No		1	0	0	Not-determined	Genome-fragment			0	1	no viral genes detected
624	k141_132272	456	MK908103.1	11209	284	359	10829	10904	1.53e-20	93.421	113	MK908103.1 Guapiacu virus strain SP08-2017 polyprotein gene, partial cds	|k__Viruses|p__Kitrinoviricota|c__Flasuviricetes|o__Amarillovirales|f__Flaviviridae|s__Guapiacu virus	-	ssRNA(+)	456	No		1	0	0	Not-determined	Genome-fragment			0	1	no viral genes detected
625	k141_185500	434	NC_038286.1	11271	371	434	67	4	1.46e-20	98.438	113	NC_038286.1 Piry virus strain BeAn2423, complete genome KU178986.1 Piry virus strain BeAn2423, complete genome	|k__Viruses|p__Negarnaviricota|c__Monjiviricetes|o__Mononegavirales|f__Rhabdoviridae|g__Vesiculovirus|s__Piry virus	Philander opossum;Gracilinanus microtarsus	ssRNA(-)	434	No		1	0	0	Not-determined	Genome-fragment			0	1	no viral genes detected
626	k141_240450	799	MH051731.1	10766	460	613	10766	10613	2.65e-55	93.506	230	MH051731.1 Dengue virus 3 isolate MS11006729 polyprotein (POLY) gene, complete cds	|k__Viruses|p__Kitrinoviricota|c__Flasuviricetes|o__Amarillovirales|f__Flaviviridae|g__Flavivirus|s__Dengue virus 3	Erythrocebus patas;Homo sapiens;Diceromyia;Aedimorphus;Stegomyia	ssRNA(+)	799	No		0	0	0	Not-determined	Genome-fragment			0	1	no viral genes detected
627	k141_103004	344	MH051731.1	10766	1	89	10675	10763	6.64e-33	97.753	154	MH051731.1 Dengue virus 3 isolate MS11006729 polyprotein (POLY) gene, complete cds	|k__Viruses|p__Kitrinoviricota|c__Flasuviricetes|o__Amarillovirales|f__Flaviviridae|g__Flavivirus|s__Dengue virus 3	Erythrocebus patas;Homo sapiens;Diceromyia;Aedimorphus;Stegomyia	ssRNA(+)	344	No		1	0	0	Not-determined	Genome-fragment			0	1	no viral genes detected
629	k141_431971	476	MH051731.1	10766	353	401	10766	10718	3.5e-12	97.959	86.1	MH051731.1 Dengue virus 3 isolate MS11006729 polyprotein (POLY) gene, complete cds	|k__Viruses|p__Kitrinoviricota|c__Flasuviricetes|o__Amarillovirales|f__Flaviviridae|g__Flavivirus|s__Dengue virus 3	Erythrocebus patas;Homo sapiens;Diceromyia;Aedimorphus;Stegomyia	ssRNA(+)	476	No		0	0	0	Not-determined	Genome-fragment			0	1.02	no viral genes detected
630	k141_289539	558	MK908103.1	11209	1	86	10914	10999	5.26e-26	94.186	132	MK908103.1 Guapiacu virus strain SP08-2017 polyprotein gene, partial cds	|k__Viruses|p__Kitrinoviricota|c__Flasuviricetes|o__Amarillovirales|f__Flaviviridae|s__Guapiacu virus	-	ssRNA(+)	558	No		1	0	0	Not-determined	Genome-fragment			0	1	no viral genes detected
631	k141_378289	1196	MH051731.1	10766	630	812	10583	10766	1.41e-74	95.652	294	MH051731.1 Dengue virus 3 isolate MS11006729 polyprotein (POLY) gene, complete cds	|k__Viruses|p__Kitrinoviricota|c__Flasuviricetes|o__Amarillovirales|f__Flaviviridae|g__Flavivirus|s__Dengue virus 3	Erythrocebus patas;Homo sapiens;Diceromyia;Aedimorphus;Stegomyia	ssRNA(+)	1196	No		1	0	0	Not-determined	Genome-fragment			0	1	no viral genes detected
632	k141_350309	695	MK908103.1	11209	337	500	10990	10830	8.4e-40	86.585	178	MK908103.1 Guapiacu virus strain SP08-2017 polyprotein gene, partial cds	|k__Viruses|p__Kitrinoviricota|c__Flasuviricetes|o__Amarillovirales|f__Flaviviridae|s__Guapiacu virus	-	ssRNA(+)	695	No		1	0	0	Not-determined	Genome-fragment			0	1	no viral genes detected
634	k141_158993	424	MH051731.1	10766	129	314	10579	10766	2.84e-72	94.149	285	MH051731.1 Dengue virus 3 isolate MS11006729 polyprotein (POLY) gene, complete cds	|k__Viruses|p__Kitrinoviricota|c__Flasuviricetes|o__Amarillovirales|f__Flaviviridae|g__Flavivirus|s__Dengue virus 3	Erythrocebus patas;Homo sapiens;Diceromyia;Aedimorphus;Stegomyia	ssRNA(+)	424	No		0	0	0	Not-determined	Genome-fragment			0	1	no viral genes detected
635	k141_323135	308	MH051731.1	10766	243	308	10763	10700	1.3e-14	92.424	93.5	MH051731.1 Dengue virus 3 isolate MS11006729 polyprotein (POLY) gene, complete cds	|k__Viruses|p__Kitrinoviricota|c__Flasuviricetes|o__Amarillovirales|f__Flaviviridae|g__Flavivirus|s__Dengue virus 3	Erythrocebus patas;Homo sapiens;Diceromyia;Aedimorphus;Stegomyia	ssRNA(+)	308	No		0	0	0	Not-determined	Genome-fragment			0	1	no viral genes detected
636	k141_323198	797	MH051731.1	10766	315	498	10583	10766	2.6e-65	92.391	263	MH051731.1 Dengue virus 3 isolate MS11006729 polyprotein (POLY) gene, complete cds	|k__Viruses|p__Kitrinoviricota|c__Flasuviricetes|o__Amarillovirales|f__Flaviviridae|g__Flavivirus|s__Dengue virus 3	Erythrocebus patas;Homo sapiens;Diceromyia;Aedimorphus;Stegomyia	ssRNA(+)	797	No		0	0	0	Not-determined	Genome-fragment			0	1	no viral genes detected
637	k141_432172	871	MK908103.1	11209	436	604	10829	10998	2.84e-70	96.471	279	MK908103.1 Guapiacu virus strain SP08-2017 polyprotein gene, partial cds	|k__Viruses|p__Kitrinoviricota|c__Flasuviricetes|o__Amarillovirales|f__Flaviviridae|s__Guapiacu virus	-	ssRNA(+)	871	No		1	0	0	Not-determined	Genome-fragment			0	1	no viral genes detected
638	k141_405479	779	KX883688.1	11081	336	779	6616	6173	0	98.649	787	KX883688.1 Hubei picorna-like virus 82 strain spider133992 hypothetical protein 1, hypothetical protein 2, and hypothetical protein 3 genes, complete cds	|k__Viruses|p__Pisuviricota|c__Pisoniviricetes|o__Picornavirales|f__Polycipiviridae|g__Chipolycivirus|s__Hubei picorna-like virus 82	root	ssRNA(+)	779	No		2	0	0	Not-determined	Genome-fragment			0	1	no viral genes detected
639	k141_289771	1488	MK908103.1	11209	1441	1488	10993	10946	8.92e-13	100	89.8	MK908103.1 Guapiacu virus strain SP08-2017 polyprotein gene, partial cds	|k__Viruses|p__Kitrinoviricota|c__Flasuviricetes|o__Amarillovirales|f__Flaviviridae|s__Guapiacu virus	-	ssRNA(+)	1488	No		3	0	0	Not-determined	Genome-fragment			0	1	no viral genes detected
640	k141_323401	834	MK908103.1	11209	116	286	10829	10999	2.08e-76	98.246	300	MK908103.1 Guapiacu virus strain SP08-2017 polyprotein gene, partial cds	|k__Viruses|p__Kitrinoviricota|c__Flasuviricetes|o__Amarillovirales|f__Flaviviridae|s__Guapiacu virus	-	ssRNA(+)	834	No		1	0	0	Not-determined	Genome-fragment			0	1	no viral genes detected
641	k141_405530	369	MK908103.1	11209	1	100	10900	10999	1.18e-40	99	180	MK908103.1 Guapiacu virus strain SP08-2017 polyprotein gene, partial cds	|k__Viruses|p__Kitrinoviricota|c__Flasuviricetes|o__Amarillovirales|f__Flaviviridae|s__Guapiacu virus	-	ssRNA(+)	369	No		1	0	0	Not-determined	Genome-fragment			0	1	no viral genes detected
642	k141_213558	501	MK908103.1	11209	205	366	10990	10829	2.72e-48	89.506	206	MK908103.1 Guapiacu virus strain SP08-2017 polyprotein gene, partial cds	|k__Viruses|p__Kitrinoviricota|c__Flasuviricetes|o__Amarillovirales|f__Flaviviridae|s__Guapiacu virus	-	ssRNA(+)	501	No		0	0	0	Not-determined	Genome-fragment			0	1	no viral genes detected
643	k141_240979	705	MH051731.1	10766	57	192	10715	10579	1.1e-43	91.971	191	MH051731.1 Dengue virus 3 isolate MS11006729 polyprotein (POLY) gene, complete cds	|k__Viruses|p__Kitrinoviricota|c__Flasuviricetes|o__Amarillovirales|f__Flaviviridae|g__Flavivirus|s__Dengue virus 3	Erythrocebus patas;Homo sapiens;Diceromyia;Aedimorphus;Stegomyia	ssRNA(+)	705	No		2	0	0	Not-determined	Genome-fragment			0	1	no viral genes detected
644	k141_350787	618	MH051731.1	10766	371	523	10766	10613	3.36e-58	94.805	239	MH051731.1 Dengue virus 3 isolate MS11006729 polyprotein (POLY) gene, complete cds	|k__Viruses|p__Kitrinoviricota|c__Flasuviricetes|o__Amarillovirales|f__Flaviviridae|g__Flavivirus|s__Dengue virus 3	Erythrocebus patas;Homo sapiens;Diceromyia;Aedimorphus;Stegomyia	ssRNA(+)	618	No		1	0	0	Not-determined	Genome-fragment			0	1	no viral genes detected
645	k141_323681	511	MF094128.1	4514	1	112	111	222	9.99e-48	99.107	204	MF094128.1 High Island virus S1 gene, partial cds	|k__Viruses|p__Duplornaviricota|c__Resentoviricetes|o__Reovirales|f__Reoviridae|s__High Island virus	-	dsRNA	511	No		1	0	0	Not-determined	Genome-fragment			0	1	no viral genes detected
646	k141_405695	960	MK908103.1	11209	408	580	10829	10999	3.12e-75	97.688	296	MK908103.1 Guapiacu virus strain SP08-2017 polyprotein gene, partial cds	|k__Viruses|p__Kitrinoviricota|c__Flasuviricetes|o__Amarillovirales|f__Flaviviridae|s__Guapiacu virus	-	ssRNA(+)	960	No		1	0	0	Not-determined	Genome-fragment			0	1	no viral genes detected
647	k141_159511	354	MK908103.1	11209	155	322	10996	10829	8.32e-77	98.81	300	MK908103.1 Guapiacu virus strain SP08-2017 polyprotein gene, partial cds	|k__Viruses|p__Kitrinoviricota|c__Flasuviricetes|o__Amarillovirales|f__Flaviviridae|s__Guapiacu virus	-	ssRNA(+)	354	No		0	0	0	Not-determined	Genome-fragment			0	1	no viral genes detected
648	k141_405723	883	MH051731.1	10766	790	883	10618	10711	1.41e-33	96.809	158	MH051731.1 Dengue virus 3 isolate MS11006729 polyprotein (POLY) gene, complete cds	|k__Viruses|p__Kitrinoviricota|c__Flasuviricetes|o__Amarillovirales|f__Flaviviridae|g__Flavivirus|s__Dengue virus 3	Erythrocebus patas;Homo sapiens;Diceromyia;Aedimorphus;Stegomyia	ssRNA(+)	883	No		0	0	0	Not-determined	Genome-fragment			0	1	no viral genes detected
649	k141_241199	739	MF094128.1	4514	702	739	35	72	1.56e-07	100	71.3	MF094128.1 High Island virus S1 gene, partial cds	|k__Viruses|p__Duplornaviricota|c__Resentoviricetes|o__Reovirales|f__Reoviridae|s__High Island virus	-	dsRNA	739	No		1	0	0	Not-determined	Genome-fragment			0	1	no viral genes detected
650	k141_133116	2552	KT966486.1	2612	1757	2046	1021	1312	6.42e-91	88.435	350	KT966486.1 Guato virus strain BrMS-MQ10 putative glycoprotein gene, partial cds	|k__Viruses|s__Guato virus	-	-	2552	No		1	0	0	Not-determined	Genome-fragment			0	1	no viral genes detected
652	k141_103757	360	MF094128.1	4514	294	360	34	100	5.48e-24	100	124	MF094128.1 High Island virus S1 gene, partial cds	|k__Viruses|p__Duplornaviricota|c__Resentoviricetes|o__Reovirales|f__Reoviridae|s__High Island virus	-	dsRNA	360	No		1	0	0	Not-determined	Genome-fragment			0	1	no viral genes detected
653	k141_103771	506	MK908103.1	11209	268	438	10829	10999	1.23e-76	98.246	300	MK908103.1 Guapiacu virus strain SP08-2017 polyprotein gene, partial cds	|k__Viruses|p__Kitrinoviricota|c__Flasuviricetes|o__Amarillovirales|f__Flaviviridae|s__Guapiacu virus	-	ssRNA(+)	506	No		1	0	0	Not-determined	Genome-fragment			0	1	no viral genes detected
654	k141_290111	715	MK908103.1	11209	131	235	10895	10999	1.86e-41	98.095	183	MK908103.1 Guapiacu virus strain SP08-2017 polyprotein gene, partial cds	|k__Viruses|p__Kitrinoviricota|c__Flasuviricetes|o__Amarillovirales|f__Flaviviridae|s__Guapiacu virus	-	ssRNA(+)	715	No		0	0	0	Not-determined	Genome-fragment			0	1	no viral genes detected
655	k141_133209	755	MH051731.1	10766	366	519	10766	10613	1.14e-63	96.753	257	MH051731.1 Dengue virus 3 isolate MS11006729 polyprotein (POLY) gene, complete cds	|k__Viruses|p__Kitrinoviricota|c__Flasuviricetes|o__Amarillovirales|f__Flaviviridae|g__Flavivirus|s__Dengue virus 3	Erythrocebus patas;Homo sapiens;Diceromyia;Aedimorphus;Stegomyia	ssRNA(+)	755	No		1	0	0	Not-determined	Genome-fragment			0	1	no viral genes detected
656	k141_270337	787	MH051731.1	10766	492	645	10766	10613	1.2e-58	94.805	241	MH051731.1 Dengue virus 3 isolate MS11006729 polyprotein (POLY) gene, complete cds	|k__Viruses|p__Kitrinoviricota|c__Flasuviricetes|o__Amarillovirales|f__Flaviviridae|g__Flavivirus|s__Dengue virus 3	Erythrocebus patas;Homo sapiens;Diceromyia;Aedimorphus;Stegomyia	ssRNA(+)	787	No		1	0	0	Not-determined	Genome-fragment			0	1.1	no viral genes detected
657	k141_290159	609	MK908103.1	11209	333	416	10999	10916	7.41e-30	97.619	145	MK908103.1 Guapiacu virus strain SP08-2017 polyprotein gene, partial cds	|k__Viruses|p__Kitrinoviricota|c__Flasuviricetes|o__Amarillovirales|f__Flaviviridae|s__Guapiacu virus	-	ssRNA(+)	609	No		0	0	0	Not-determined	Genome-fragment			0	1	no viral genes detected
658	k141_270355	929	MH051731.1	10766	145	299	10613	10766	1.44e-53	92.903	224	MH051731.1 Dengue virus 3 isolate MS11006729 polyprotein (POLY) gene, complete cds	|k__Viruses|p__Kitrinoviricota|c__Flasuviricetes|o__Amarillovirales|f__Flaviviridae|g__Flavivirus|s__Dengue virus 3	Erythrocebus patas;Homo sapiens;Diceromyia;Aedimorphus;Stegomyia	ssRNA(+)	929	No		1	0	0	Not-determined	Genome-fragment			0	1	no viral genes detected
659	k141_186324	546	MK908103.1	11209	112	273	10998	10829	1.74e-65	95.294	263	MK908103.1 Guapiacu virus strain SP08-2017 polyprotein gene, partial cds	|k__Viruses|p__Kitrinoviricota|c__Flasuviricetes|o__Amarillovirales|f__Flaviviridae|s__Guapiacu virus	-	ssRNA(+)	546	No		0	0	0	Not-determined	Genome-fragment			0	1	no viral genes detected
660	k141_270383	531	MK908103.1	11209	320	491	10829	10999	2.77e-78	98.837	305	MK908103.1 Guapiacu virus strain SP08-2017 polyprotein gene, partial cds	|k__Viruses|p__Kitrinoviricota|c__Flasuviricetes|o__Amarillovirales|f__Flaviviridae|s__Guapiacu virus	-	ssRNA(+)	531	No		1	0	0	Not-determined	Genome-fragment			0	1	no viral genes detected
661	k141_159783	433	MF094128.1	4514	361	433	113	41	3.1e-27	100	135	MF094128.1 High Island virus S1 gene, partial cds	|k__Viruses|p__Duplornaviricota|c__Resentoviricetes|o__Reovirales|f__Reoviridae|s__High Island virus	-	dsRNA	433	No		1	0	0	Not-determined	Genome-fragment			0	1	no viral genes detected
662	k141_214065	315	KT966486.1	2612	21	124	2111	2216	3.65e-25	88.889	128	KT966486.1 Guato virus strain BrMS-MQ10 putative glycoprotein gene, partial cds	|k__Viruses|s__Guato virus	-	-	315	No		0	0	0	Not-determined	Genome-fragment			0	1	no viral genes detected
663	k141_21890	389	MK908103.1	11209	40	178	10829	10972	4.45e-50	93.75	211	MK908103.1 Guapiacu virus strain SP08-2017 polyprotein gene, partial cds	|k__Viruses|p__Kitrinoviricota|c__Flasuviricetes|o__Amarillovirales|f__Flaviviridae|s__Guapiacu virus	-	ssRNA(+)	389	No		0	0	0	Not-determined	Genome-fragment			0	1	no viral genes detected
664	k141_351170	820	MK908103.1	11209	493	688	11030	10829	1.24e-68	91.584	274	MK908103.1 Guapiacu virus strain SP08-2017 polyprotein gene, partial cds	|k__Viruses|p__Kitrinoviricota|c__Flasuviricetes|o__Amarillovirales|f__Flaviviridae|s__Guapiacu virus	-	ssRNA(+)	820	No		1	0	0	Not-determined	Genome-fragment			0	1	no viral genes detected
665	k141_160000	450	MK908103.1	11209	1	75	10903	10829	2.49e-28	100	139	MK908103.1 Guapiacu virus strain SP08-2017 polyprotein gene, partial cds	|k__Viruses|p__Kitrinoviricota|c__Flasuviricetes|o__Amarillovirales|f__Flaviviridae|s__Guapiacu virus	-	ssRNA(+)	450	No		0	0	0	Not-determined	Genome-fragment			0	1	no viral genes detected
666	k141_160033	1353	MK908103.1	11209	142	312	10829	10999	1.61e-69	95.906	278	MK908103.1 Guapiacu virus strain SP08-2017 polyprotein gene, partial cds	|k__Viruses|p__Kitrinoviricota|c__Flasuviricetes|o__Amarillovirales|f__Flaviviridae|s__Guapiacu virus	-	ssRNA(+)	1353	No		2	0	0	Not-determined	Genome-fragment			0	1	no viral genes detected
667	k141_406096	460	MH051731.1	10766	1	91	10676	10766	3.28e-32	96.703	152	MH051731.1 Dengue virus 3 isolate MS11006729 polyprotein (POLY) gene, complete cds	|k__Viruses|p__Kitrinoviricota|c__Flasuviricetes|o__Amarillovirales|f__Flaviviridae|g__Flavivirus|s__Dengue virus 3	Erythrocebus patas;Homo sapiens;Diceromyia;Aedimorphus;Stegomyia	ssRNA(+)	460	No		0	0	0	Not-determined	Genome-fragment			0	1	no viral genes detected
668	k141_379557	532	MK908103.1	11209	160	307	10996	10845	2.88e-53	93.421	222	MK908103.1 Guapiacu virus strain SP08-2017 polyprotein gene, partial cds	|k__Viruses|p__Kitrinoviricota|c__Flasuviricetes|o__Amarillovirales|f__Flaviviridae|s__Guapiacu virus	-	ssRNA(+)	532	No		2	0	0	Not-determined	Genome-fragment			0	1	no viral genes detected
669	k141_433104	308	MK908103.1	11209	142	190	10892	10939	7.81e-12	97.959	84.2	MK908103.1 Guapiacu virus strain SP08-2017 polyprotein gene, partial cds	|k__Viruses|p__Kitrinoviricota|c__Flasuviricetes|o__Amarillovirales|f__Flaviviridae|s__Guapiacu virus	-	ssRNA(+)	308	No		0	0	0	Not-determined	Genome-fragment			0	1	no viral genes detected
670	k141_379589	448	MK908103.1	11209	23	193	10829	10999	5e-75	97.661	294	MK908103.1 Guapiacu virus strain SP08-2017 polyprotein gene, partial cds	|k__Viruses|p__Kitrinoviricota|c__Flasuviricetes|o__Amarillovirales|f__Flaviviridae|s__Guapiacu virus	-	ssRNA(+)	448	No		1	0	0	Not-determined	Genome-fragment			0	1	no viral genes detected
671	k141_379596	430	MF094128.1	4514	380	430	156	106	5.22e-15	100	95.3	MF094128.1 High Island virus S1 gene, partial cds	|k__Viruses|p__Duplornaviricota|c__Resentoviricetes|o__Reovirales|f__Reoviridae|s__High Island virus	-	dsRNA	430	No		1	0	0	Not-determined	Genome-fragment			0	1	no viral genes detected
672	k141_186689	349	NC_038286.1	11271	1	58	63	6	2.48e-17	98.276	102	NC_038286.1 Piry virus strain BeAn2423, complete genome KU178986.1 Piry virus strain BeAn2423, complete genome	|k__Viruses|p__Negarnaviricota|c__Monjiviricetes|o__Mononegavirales|f__Rhabdoviridae|g__Vesiculovirus|s__Piry virus	Philander opossum;Gracilinanus microtarsus	ssRNA(-)	349	No		1	0	0	Not-determined	Genome-fragment			0	1	no viral genes detected
673	k141_133779	437	MK908103.1	11209	14	108	10905	10999	1.84e-39	100	176	MK908103.1 Guapiacu virus strain SP08-2017 polyprotein gene, partial cds	|k__Viruses|p__Kitrinoviricota|c__Flasuviricetes|o__Amarillovirales|f__Flaviviridae|s__Guapiacu virus	-	ssRNA(+)	437	No		1	0	0	Not-determined	Genome-fragment			0	1	no viral genes detected
674	k141_160267	791	MH051731.1	10766	45	226	10579	10766	3.37e-59	90.476	243	MH051731.1 Dengue virus 3 isolate MS11006729 polyprotein (POLY) gene, complete cds	|k__Viruses|p__Kitrinoviricota|c__Flasuviricetes|o__Amarillovirales|f__Flaviviridae|g__Flavivirus|s__Dengue virus 3	Erythrocebus patas;Homo sapiens;Diceromyia;Aedimorphus;Stegomyia	ssRNA(+)	791	No		1	0	0	Not-determined	Genome-fragment			0	1	no viral genes detected
675	k141_160300	1774	MK908103.1	11209	295	465	10829	10999	9.94e-63	93.567	255	MK908103.1 Guapiacu virus strain SP08-2017 polyprotein gene, partial cds	|k__Viruses|p__Kitrinoviricota|c__Flasuviricetes|o__Amarillovirales|f__Flaviviridae|s__Guapiacu virus	-	ssRNA(+)	1774	No		1	0	0	Not-determined	Genome-fragment			0	1	no viral genes detected
676	k141_186817	548	KT966486.1	2612	1	173	2350	2522	4.84e-71	95.954	281	KT966486.1 Guato virus strain BrMS-MQ10 putative glycoprotein gene, partial cds	|k__Viruses|s__Guato virus	-	-	548	No		1	0	0	Not-determined	Genome-fragment			0	1	no viral genes detected
677	k141_104406	667	KX882831.1	2961	1	58	1101	1158	1.07e-18	100	108	KX882831.1 Wenzhou sobemo-like virus 4 strain mosZJ35391 hypothetical protein 1 and hypothetical protein 2 genes, complete cds	|k__Viruses|s__Wenzhou sobemo-like virus 4	root	-	667	No		1	0	0	Not-determined	Genome-fragment			0	1	no viral genes detected
678	k141_324574	427	MH051731.1	10766	152	304	10766	10614	2.26e-58	94.771	239	MH051731.1 Dengue virus 3 isolate MS11006729 polyprotein (POLY) gene, complete cds	|k__Viruses|p__Kitrinoviricota|c__Flasuviricetes|o__Amarillovirales|f__Flaviviridae|g__Flavivirus|s__Dengue virus 3	Erythrocebus patas;Homo sapiens;Diceromyia;Aedimorphus;Stegomyia	ssRNA(+)	427	No		1	0	0	Not-determined	Genome-fragment			0	1	no viral genes detected
679	k141_133980	527	MF094128.1	4514	437	527	128	38	3.77e-37	100	169	MF094128.1 High Island virus S1 gene, partial cds	|k__Viruses|p__Duplornaviricota|c__Resentoviricetes|o__Reovirales|f__Reoviridae|s__High Island virus	-	dsRNA	527	No		0	0	0	Not-determined	Genome-fragment			0	1	no viral genes detected
680	k141_133988	469	MF094128.1	4514	1	109	38	146	3.28e-47	100	202	MF094128.1 High Island virus S1 gene, partial cds	|k__Viruses|p__Duplornaviricota|c__Resentoviricetes|o__Reovirales|f__Reoviridae|s__High Island virus	-	dsRNA	469	No		0	0	0	Not-determined	Genome-fragment			0	1	no viral genes detected
681	k141_133999	509	MF094128.1	4514	1	111	38	148	2.77e-48	100	206	MF094128.1 High Island virus S1 gene, partial cds	|k__Viruses|p__Duplornaviricota|c__Resentoviricetes|o__Reovirales|f__Reoviridae|s__High Island virus	-	dsRNA	509	No		1	0	0	Not-determined	Genome-fragment			0	1	no viral genes detected
683	k141_290694	591	MK908103.1	11209	422	591	10999	10830	1.12e-77	98.824	303	MK908103.1 Guapiacu virus strain SP08-2017 polyprotein gene, partial cds	|k__Viruses|p__Kitrinoviricota|c__Flasuviricetes|o__Amarillovirales|f__Flaviviridae|s__Guapiacu virus	-	ssRNA(+)	591	No		0	0	0	Not-determined	Genome-fragment			0	1	no viral genes detected
684	k141_290715	1525	MH051731.1	10766	255	392	10613	10750	1.86e-54	96.377	228	MH051731.1 Dengue virus 3 isolate MS11006729 polyprotein (POLY) gene, complete cds	|k__Viruses|p__Kitrinoviricota|c__Flasuviricetes|o__Amarillovirales|f__Flaviviridae|g__Flavivirus|s__Dengue virus 3	Erythrocebus patas;Homo sapiens;Diceromyia;Aedimorphus;Stegomyia	ssRNA(+)	1525	No		0	0	0	Not-determined	Genome-fragment			0	1	no viral genes detected
685	k141_215040	371	KT966484.1	2730	1	272	2122	2398	2.3e-117	95.307	435	KT966484.1 Guato virus strain BrMS-MQ10 putative glycoprotein gene, partial cds	|k__Viruses|s__Guato virus	-	-	371	No		0	0	0	Not-determined	Genome-fragment			0	1.01	no viral genes detected
686	k141_290851	450	MK908103.1	11209	95	265	10829	10999	1.08e-76	98.246	300	MK908103.1 Guapiacu virus strain SP08-2017 polyprotein gene, partial cds	|k__Viruses|p__Kitrinoviricota|c__Flasuviricetes|o__Amarillovirales|f__Flaviviridae|s__Guapiacu virus	-	ssRNA(+)	450	No		1	0	0	Not-determined	Genome-fragment			0	1	no viral genes detected
687	k141_380236	870	MK908103.1	11209	4	115	10940	10829	6.35e-42	96.429	185	MK908103.1 Guapiacu virus strain SP08-2017 polyprotein gene, partial cds	|k__Viruses|p__Kitrinoviricota|c__Flasuviricetes|o__Amarillovirales|f__Flaviviridae|s__Guapiacu virus	-	ssRNA(+)	870	No		1	0	0	Not-determined	Genome-fragment			0	1	no viral genes detected
688	k141_271428	568	KX882831.1	2961	300	430	2307	2177	2.37e-59	100	243	KX882831.1 Wenzhou sobemo-like virus 4 strain mosZJ35391 hypothetical protein 1 and hypothetical protein 2 genes, complete cds	|k__Viruses|s__Wenzhou sobemo-like virus 4	root	-	568	No		1	0	0	Not-determined	Genome-fragment			0	1	no viral genes detected
689	k141_290890	443	MH051731.1	10766	198	382	10765	10579	2.32e-68	93.048	272	MH051731.1 Dengue virus 3 isolate MS11006729 polyprotein (POLY) gene, complete cds	|k__Viruses|p__Kitrinoviricota|c__Flasuviricetes|o__Amarillovirales|f__Flaviviridae|g__Flavivirus|s__Dengue virus 3	Erythrocebus patas;Homo sapiens;Diceromyia;Aedimorphus;Stegomyia	ssRNA(+)	443	No		1	0	0	Not-determined	Genome-fragment			0	1	no viral genes detected
690	k141_187313	471	MK908103.1	11209	253	448	11030	10829	6.92e-64	90.099	257	MK908103.1 Guapiacu virus strain SP08-2017 polyprotein gene, partial cds	|k__Viruses|p__Kitrinoviricota|c__Flasuviricetes|o__Amarillovirales|f__Flaviviridae|s__Guapiacu virus	-	ssRNA(+)	471	No		0	0	0	Not-determined	Genome-fragment			0	1	no viral genes detected
691	k141_433788	2539	MK908103.1	11209	1730	1899	10999	10829	1.11e-63	94.152	259	MK908103.1 Guapiacu virus strain SP08-2017 polyprotein gene, partial cds	|k__Viruses|p__Kitrinoviricota|c__Flasuviricetes|o__Amarillovirales|f__Flaviviridae|s__Guapiacu virus	-	ssRNA(+)	2539	No		3	0	0	Not-determined	Genome-fragment			0	1	no viral genes detected
693	k141_134464	627	MH051731.1	10766	509	627	10627	10745	1.24e-47	97.479	204	MH051731.1 Dengue virus 3 isolate MS11006729 polyprotein (POLY) gene, complete cds	|k__Viruses|p__Kitrinoviricota|c__Flasuviricetes|o__Amarillovirales|f__Flaviviridae|g__Flavivirus|s__Dengue virus 3	Erythrocebus patas;Homo sapiens;Diceromyia;Aedimorphus;Stegomyia	ssRNA(+)	627	No		1	0	0	Not-determined	Genome-fragment			0	1	no viral genes detected
694	k141_22897	398	NC_038286.1	11271	323	398	76	1	2.83e-27	98.684	135	NC_038286.1 Piry virus strain BeAn2423, complete genome KU178986.1 Piry virus strain BeAn2423, complete genome	|k__Viruses|p__Negarnaviricota|c__Monjiviricetes|o__Mononegavirales|f__Rhabdoviridae|g__Vesiculovirus|s__Piry virus	Philander opossum;Gracilinanus microtarsus	ssRNA(-)	398	No		1	0	0	Not-determined	Genome-fragment			0	1	no viral genes detected
695	k141_242475	754	MF094128.1	4514	657	754	204	107	9.15e-40	98.98	178	MF094128.1 High Island virus S1 gene, partial cds	|k__Viruses|p__Duplornaviricota|c__Resentoviricetes|o__Reovirales|f__Reoviridae|s__High Island virus	-	dsRNA	754	No		2	0	0	Not-determined	Genome-fragment			0	1	no viral genes detected
696	k141_187473	541	MK908103.1	11209	330	436	10893	10999	4.94e-46	100	198	MK908103.1 Guapiacu virus strain SP08-2017 polyprotein gene, partial cds	|k__Viruses|p__Kitrinoviricota|c__Flasuviricetes|o__Amarillovirales|f__Flaviviridae|s__Guapiacu virus	-	ssRNA(+)	541	No		1	0	0	Not-determined	Genome-fragment			0	1.01	no viral genes detected
697	k141_215339	376	MK908103.1	11209	7	201	11026	10828	1.52e-59	89.055	243	MK908103.1 Guapiacu virus strain SP08-2017 polyprotein gene, partial cds	|k__Viruses|p__Kitrinoviricota|c__Flasuviricetes|o__Amarillovirales|f__Flaviviridae|s__Guapiacu virus	-	ssRNA(+)	376	No		0	0	0	Not-determined	Genome-fragment			0	1	no viral genes detected
698	k141_215349	486	MK908103.1	11209	161	326	10994	10829	3.29e-72	97.59	285	MK908103.1 Guapiacu virus strain SP08-2017 polyprotein gene, partial cds	|k__Viruses|p__Kitrinoviricota|c__Flasuviricetes|o__Amarillovirales|f__Flaviviridae|s__Guapiacu virus	-	ssRNA(+)	486	No		0	0	0	Not-determined	Genome-fragment			0	1	no viral genes detected
699	k141_187506	316	MK908103.1	11209	81	244	10829	10990	2.11e-52	90.909	219	MK908103.1 Guapiacu virus strain SP08-2017 polyprotein gene, partial cds	|k__Viruses|p__Kitrinoviricota|c__Flasuviricetes|o__Amarillovirales|f__Flaviviridae|s__Guapiacu virus	-	ssRNA(+)	316	No		0	0	0	Not-determined	Genome-fragment			0	1	no viral genes detected
700	k141_406758	367	MT096519.1	2961	110	367	1921	1664	3.86e-105	94.186	394	MT096519.1 Wenzhou sobemo-like virus 4 isolate FTA1-5, complete genome	|k__Viruses|s__Wenzhou sobemo-like virus 4	root	-	367	No		1	0	0	Not-determined	Genome-fragment			0	1	no viral genes detected
701	k141_271778	334	MF094128.1	4514	44	141	210	113	3.81e-40	98.98	178	MF094128.1 High Island virus S1 gene, partial cds	|k__Viruses|p__Duplornaviricota|c__Resentoviricetes|o__Reovirales|f__Reoviridae|s__High Island virus	-	dsRNA	334	No		1	0	0	Not-determined	Genome-fragment			0	1	no viral genes detected
702	k141_242631	598	MH051731.1	10766	145	298	10766	10613	8.95e-64	96.753	257	MH051731.1 Dengue virus 3 isolate MS11006729 polyprotein (POLY) gene, complete cds	|k__Viruses|p__Kitrinoviricota|c__Flasuviricetes|o__Amarillovirales|f__Flaviviridae|g__Flavivirus|s__Dengue virus 3	Erythrocebus patas;Homo sapiens;Diceromyia;Aedimorphus;Stegomyia	ssRNA(+)	598	No		0	0	0	Not-determined	Genome-fragment			0	1	no viral genes detected
703	k141_105168	322	NC_038286.1	11271	1	54	58	5	3.79e-15	98.148	95.3	NC_038286.1 Piry virus strain BeAn2423, complete genome KU178986.1 Piry virus strain BeAn2423, complete genome	|k__Viruses|p__Negarnaviricota|c__Monjiviricetes|o__Mononegavirales|f__Rhabdoviridae|g__Vesiculovirus|s__Piry virus	Philander opossum;Gracilinanus microtarsus	ssRNA(-)	322	No		0	0	0	Not-determined	Genome-fragment			0	1	no viral genes detected
704	k141_105201	1081	NC_038286.1	11271	1024	1081	1	58	8.24e-17	98.276	102	NC_038286.1 Piry virus strain BeAn2423, complete genome KU178986.1 Piry virus strain BeAn2423, complete genome	|k__Viruses|p__Negarnaviricota|c__Monjiviricetes|o__Mononegavirales|f__Rhabdoviridae|g__Vesiculovirus|s__Piry virus	Philander opossum;Gracilinanus microtarsus	ssRNA(-)	1081	No		2	0	0	Not-determined	Genome-fragment			0	1	no viral genes detected
705	k141_105214	524	NC_038286.1	11271	467	524	1	58	3.85e-17	98.276	102	NC_038286.1 Piry virus strain BeAn2423, complete genome KU178986.1 Piry virus strain BeAn2423, complete genome	|k__Viruses|p__Negarnaviricota|c__Monjiviricetes|o__Mononegavirales|f__Rhabdoviridae|g__Vesiculovirus|s__Piry virus	Philander opossum;Gracilinanus microtarsus	ssRNA(-)	524	No		2	0	0	Not-determined	Genome-fragment			0	1	no viral genes detected
706	k141_105220	379	NC_038286.1	11271	326	379	5	58	4.54e-15	98.148	95.3	NC_038286.1 Piry virus strain BeAn2423, complete genome KU178986.1 Piry virus strain BeAn2423, complete genome	|k__Viruses|p__Negarnaviricota|c__Monjiviricetes|o__Mononegavirales|f__Rhabdoviridae|g__Vesiculovirus|s__Piry virus	Philander opossum;Gracilinanus microtarsus	ssRNA(-)	379	No		1	0	0	Not-determined	Genome-fragment			0	1	no viral genes detected
707	k141_271891	720	MK908103.1	11209	30	119	10829	10918	1.89e-36	100	167	MK908103.1 Guapiacu virus strain SP08-2017 polyprotein gene, partial cds	|k__Viruses|p__Kitrinoviricota|c__Flasuviricetes|o__Amarillovirales|f__Flaviviridae|s__Guapiacu virus	-	ssRNA(+)	720	No		1	0	0	Not-determined	Genome-fragment			0	1	no viral genes detected
708	k141_53008	358	GU131973.1	10560	276	325	10557	10508	3.35e-06	90	65.8	GU131973.1 Dengue virus 1 isolate DENV-1/MX/BID-V3712/2007, complete genome	|k__Viruses|p__Kitrinoviricota|c__Flasuviricetes|o__Amarillovirales|f__Flaviviridae|g__Flavivirus|s__Dengue virus 1	Aedes aegypti;Aedes albopictus;Homo sapiens	ssRNA(+)	358	No		1	0	0	Not-determined	Genome-fragment			0	1	no viral genes detected
709	k141_242718	953	MK908103.1	11209	645	840	11030	10829	3.09e-75	93.564	296	MK908103.1 Guapiacu virus strain SP08-2017 polyprotein gene, partial cds	|k__Viruses|p__Kitrinoviricota|c__Flasuviricetes|o__Amarillovirales|f__Flaviviridae|s__Guapiacu virus	-	ssRNA(+)	953	No		1	0	0	Not-determined	Genome-fragment			0	1	no viral genes detected
710	k141_434150	917	MH051731.1	10766	623	803	10766	10584	3.87e-69	93.989	276	MH051731.1 Dengue virus 3 isolate MS11006729 polyprotein (POLY) gene, complete cds	|k__Viruses|p__Kitrinoviricota|c__Flasuviricetes|o__Amarillovirales|f__Flaviviridae|g__Flavivirus|s__Dengue virus 3	Erythrocebus patas;Homo sapiens;Diceromyia;Aedimorphus;Stegomyia	ssRNA(+)	917	No		0	0	0	Not-determined	Genome-fragment			0	1	no viral genes detected
711	k141_23212	3900	MK908103.1	11209	515	621	10887	10996	2.31e-32	92.727	156	MK908103.1 Guapiacu virus strain SP08-2017 polyprotein gene, partial cds	|k__Viruses|p__Kitrinoviricota|c__Flasuviricetes|o__Amarillovirales|f__Flaviviridae|s__Guapiacu virus	-	ssRNA(+)	3900	No		5	0	0	Not-determined	Genome-fragment			0	1	no viral genes detected
712	k141_271933	538	MK908103.1	11209	358	538	10999	10833	2.92e-53	90.055	222	MK908103.1 Guapiacu virus strain SP08-2017 polyprotein gene, partial cds	|k__Viruses|p__Kitrinoviricota|c__Flasuviricetes|o__Amarillovirales|f__Flaviviridae|s__Guapiacu virus	-	ssRNA(+)	538	No		1	0	0	Not-determined	Genome-fragment			0	1	no viral genes detected
714	k141_23304	482	KT966486.1	2612	180	482	2521	2219	2.25e-153	99.67	555	KT966486.1 Guato virus strain BrMS-MQ10 putative glycoprotein gene, partial cds	|k__Viruses|s__Guato virus	-	-	482	No		0	0	0	Not-determined	Genome-fragment			0	1	no viral genes detected
715	k141_291310	546	MF094128.1	4514	1	98	56	153	5.03e-41	100	182	MF094128.1 High Island virus S1 gene, partial cds	|k__Viruses|p__Duplornaviricota|c__Resentoviricetes|o__Reovirales|f__Reoviridae|s__High Island virus	-	dsRNA	546	No		0	0	0	Not-determined	Genome-fragment			0	1	no viral genes detected
716	k141_434287	997	MH051731.1	10766	249	402	10613	10766	7.11e-62	96.104	252	MH051731.1 Dengue virus 3 isolate MS11006729 polyprotein (POLY) gene, complete cds	|k__Viruses|p__Kitrinoviricota|c__Flasuviricetes|o__Amarillovirales|f__Flaviviridae|g__Flavivirus|s__Dengue virus 3	Erythrocebus patas;Homo sapiens;Diceromyia;Aedimorphus;Stegomyia	ssRNA(+)	997	No		1	0	0	Not-determined	Genome-fragment			0	1	no viral genes detected
717	k141_381048	420	KT966486.1	2612	26	142	2431	2561	6.53e-19	83.206	108	KT966486.1 Guato virus strain BrMS-MQ10 putative glycoprotein gene, partial cds	|k__Viruses|s__Guato virus	-	-	420	No		1	0	0	Not-determined	Genome-fragment			0	1	no viral genes detected
718	k141_105613	882	KT966484.1	2730	517	882	2579	2214	8.97e-170	96.721	610	KT966484.1 Guato virus strain BrMS-MQ10 putative glycoprotein gene, partial cds	|k__Viruses|s__Guato virus	-	-	882	No		1	0	0	Not-determined	Genome-fragment			0	1.01	no viral genes detected
720	k141_352839	387	KR902720.1	2670	1	387	2143	1757	0	100	715	KR902720.1 Shuangao insect virus 7 strain SKC segment 4, complete sequence	|k__Viruses|s__Shuangao insect virus 7	Chrysopidae	-	387	No		1	0	0	Not-determined	Genome-fragment			0	1	no viral genes detected
721	k141_216093	507	MH051731.1	10766	262	450	10579	10766	2.07e-69	93.122	276	MH051731.1 Dengue virus 3 isolate MS11006729 polyprotein (POLY) gene, complete cds	|k__Viruses|p__Kitrinoviricota|c__Flasuviricetes|o__Amarillovirales|f__Flaviviridae|g__Flavivirus|s__Dengue virus 3	Erythrocebus patas;Homo sapiens;Diceromyia;Aedimorphus;Stegomyia	ssRNA(+)	507	No		0	0	0	Not-determined	Genome-fragment			0	1	no viral genes detected
722	k141_188156	351	MK908103.1	11209	1	85	10915	10999	1.14e-25	94.118	130	MK908103.1 Guapiacu virus strain SP08-2017 polyprotein gene, partial cds	|k__Viruses|p__Kitrinoviricota|c__Flasuviricetes|o__Amarillovirales|f__Flaviviridae|s__Guapiacu virus	-	ssRNA(+)	351	No		0	0	0	Not-determined	Genome-fragment			0	1	no viral genes detected
723	k141_161809	505	MH051731.1	10766	105	257	10765	10613	1.25e-61	96.078	250	MH051731.1 Dengue virus 3 isolate MS11006729 polyprotein (POLY) gene, complete cds	|k__Viruses|p__Kitrinoviricota|c__Flasuviricetes|o__Amarillovirales|f__Flaviviridae|g__Flavivirus|s__Dengue virus 3	Erythrocebus patas;Homo sapiens;Diceromyia;Aedimorphus;Stegomyia	ssRNA(+)	505	No		0	0	0	Not-determined	Genome-fragment			0	1	no viral genes detected
724	k141_434826	474	MK908103.1	11209	202	310	10829	10937	1.54e-45	99.083	196	MK908103.1 Guapiacu virus strain SP08-2017 polyprotein gene, partial cds	|k__Viruses|p__Kitrinoviricota|c__Flasuviricetes|o__Amarillovirales|f__Flaviviridae|s__Guapiacu virus	-	ssRNA(+)	474	No		1	0	0	Not-determined	Genome-fragment			0	1	no viral genes detected
725	k141_162059	730	MH051731.1	10766	58	205	10618	10766	5.21e-52	93.289	219	MH051731.1 Dengue virus 3 isolate MS11006729 polyprotein (POLY) gene, complete cds	|k__Viruses|p__Kitrinoviricota|c__Flasuviricetes|o__Amarillovirales|f__Flaviviridae|g__Flavivirus|s__Dengue virus 3	Erythrocebus patas;Homo sapiens;Diceromyia;Aedimorphus;Stegomyia	ssRNA(+)	730	No		1	0	0	Not-determined	Genome-fragment			0	1	no viral genes detected
726	k141_272774	519	KT966486.1	2612	439	510	1314	1243	1.36e-21	95.833	117	KT966486.1 Guato virus strain BrMS-MQ10 putative glycoprotein gene, partial cds	|k__Viruses|s__Guato virus	-	-	519	No		0	0	0	Not-determined	Genome-fragment			0	1	no viral genes detected
727	k141_135775	407	MK908103.1	11209	89	240	11031	10874	1.68e-49	91.139	209	MK908103.1 Guapiacu virus strain SP08-2017 polyprotein gene, partial cds	|k__Viruses|p__Kitrinoviricota|c__Flasuviricetes|o__Amarillovirales|f__Flaviviridae|s__Guapiacu virus	-	ssRNA(+)	407	No		1	0	0	Not-determined	Genome-fragment			0	1	no viral genes detected
728	k141_407552	349	MF094128.1	4514	228	349	222	101	1.82e-53	99.18	222	MF094128.1 High Island virus S1 gene, partial cds	|k__Viruses|p__Duplornaviricota|c__Resentoviricetes|o__Reovirales|f__Reoviridae|s__High Island virus	-	dsRNA	349	No		2	0	0	Not-determined	Genome-fragment			0	1	no viral genes detected
729	k141_407564	506	MF094128.1	4514	398	506	209	101	4.6e-46	99.083	198	MF094128.1 High Island virus S1 gene, partial cds	|k__Viruses|p__Duplornaviricota|c__Resentoviricetes|o__Reovirales|f__Reoviridae|s__High Island virus	-	dsRNA	506	No		1	0	0	Not-determined	Genome-fragment			0	1	no viral genes detected
730	k141_106160	692	MK908103.1	11209	1	124	10952	10829	2.28e-55	100	230	MK908103.1 Guapiacu virus strain SP08-2017 polyprotein gene, partial cds	|k__Viruses|p__Kitrinoviricota|c__Flasuviricetes|o__Amarillovirales|f__Flaviviridae|s__Guapiacu virus	-	ssRNA(+)	692	No		2	0	0	Not-determined	Genome-fragment			0	1	no viral genes detected
731	k141_24196	736	MK908103.1	11209	658	736	10829	10907	2.52e-30	100	147	MK908103.1 Guapiacu virus strain SP08-2017 polyprotein gene, partial cds	|k__Viruses|p__Kitrinoviricota|c__Flasuviricetes|o__Amarillovirales|f__Flaviviridae|s__Guapiacu virus	-	ssRNA(+)	736	No		1	0	0	Not-determined	Genome-fragment			0	1.07	no viral genes detected
732	k141_435127	577	MH051731.1	10766	35	176	10750	10613	2.45e-49	93.662	209	MH051731.1 Dengue virus 3 isolate MS11006729 polyprotein (POLY) gene, complete cds	|k__Viruses|p__Kitrinoviricota|c__Flasuviricetes|o__Amarillovirales|f__Flaviviridae|g__Flavivirus|s__Dengue virus 3	Erythrocebus patas;Homo sapiens;Diceromyia;Aedimorphus;Stegomyia	ssRNA(+)	577	No		0	0	0	Not-determined	Genome-fragment			0	1	no viral genes detected
733	k141_162492	321	MH051731.1	10766	187	233	10766	10720	6.32e-13	100	87.9	MH051731.1 Dengue virus 3 isolate MS11006729 polyprotein (POLY) gene, complete cds	|k__Viruses|p__Kitrinoviricota|c__Flasuviricetes|o__Amarillovirales|f__Flaviviridae|g__Flavivirus|s__Dengue virus 3	Erythrocebus patas;Homo sapiens;Diceromyia;Aedimorphus;Stegomyia	ssRNA(+)	321	No		2	0	0	Not-determined	Genome-fragment			0	1	no viral genes detected
734	k141_54172	703	MK908103.1	11209	1	121	10953	10832	2.38e-35	90.984	163	MK908103.1 Guapiacu virus strain SP08-2017 polyprotein gene, partial cds	|k__Viruses|p__Kitrinoviricota|c__Flasuviricetes|o__Amarillovirales|f__Flaviviridae|s__Guapiacu virus	-	ssRNA(+)	703	No		1	0	0	Not-determined	Genome-fragment			0	1	no viral genes detected
735	k141_188849	664	MH051731.1	10766	131	318	10579	10766	2.76e-69	93.085	276	MH051731.1 Dengue virus 3 isolate MS11006729 polyprotein (POLY) gene, complete cds	|k__Viruses|p__Kitrinoviricota|c__Flasuviricetes|o__Amarillovirales|f__Flaviviridae|g__Flavivirus|s__Dengue virus 3	Erythrocebus patas;Homo sapiens;Diceromyia;Aedimorphus;Stegomyia	ssRNA(+)	664	No		0	0	0	Not-determined	Genome-fragment			0	1	no viral genes detected
736	k141_54244	641	MH051731.1	10766	1	97	10670	10766	9.98e-39	98.969	174	MH051731.1 Dengue virus 3 isolate MS11006729 polyprotein (POLY) gene, complete cds	|k__Viruses|p__Kitrinoviricota|c__Flasuviricetes|o__Amarillovirales|f__Flaviviridae|g__Flavivirus|s__Dengue virus 3	Erythrocebus patas;Homo sapiens;Diceromyia;Aedimorphus;Stegomyia	ssRNA(+)	641	No		1	0	0	Not-determined	Genome-fragment			0	1	no viral genes detected
737	k141_243906	772	MH051731.1	10766	102	224	10734	10612	2e-46	95.935	200	MH051731.1 Dengue virus 3 isolate MS11006729 polyprotein (POLY) gene, complete cds	|k__Viruses|p__Kitrinoviricota|c__Flasuviricetes|o__Amarillovirales|f__Flaviviridae|g__Flavivirus|s__Dengue virus 3	Erythrocebus patas;Homo sapiens;Diceromyia;Aedimorphus;Stegomyia	ssRNA(+)	772	No		1	0	0	Not-determined	Genome-fragment			0	1	no viral genes detected
738	k141_24470	493	MK908103.1	11209	1	127	10960	10834	1.59e-55	99.213	230	MK908103.1 Guapiacu virus strain SP08-2017 polyprotein gene, partial cds	|k__Viruses|p__Kitrinoviricota|c__Flasuviricetes|o__Amarillovirales|f__Flaviviridae|s__Guapiacu virus	-	ssRNA(+)	493	No		1	0	0	Not-determined	Genome-fragment			0	1	no viral genes detected
739	k141_216994	903	MK908103.1	11209	1	136	10864	10999	2.99e-60	99.265	246	MK908103.1 Guapiacu virus strain SP08-2017 polyprotein gene, partial cds	|k__Viruses|p__Kitrinoviricota|c__Flasuviricetes|o__Amarillovirales|f__Flaviviridae|s__Guapiacu virus	-	ssRNA(+)	903	No		1	0	0	Not-determined	Genome-fragment			0	1	no viral genes detected
740	k141_244003	640	MK908103.1	11209	346	516	10829	10999	7.38e-70	95.906	278	MK908103.1 Guapiacu virus strain SP08-2017 polyprotein gene, partial cds	|k__Viruses|p__Kitrinoviricota|c__Flasuviricetes|o__Amarillovirales|f__Flaviviridae|s__Guapiacu virus	-	ssRNA(+)	640	No		2	0	0	Not-determined	Genome-fragment			0	1	no viral genes detected
741	k141_79566	489	MH051731.1	10766	333	447	10766	10638	2.14e-19	83.721	110	MH051731.1 Dengue virus 3 isolate MS11006729 polyprotein (POLY) gene, complete cds	|k__Viruses|p__Kitrinoviricota|c__Flasuviricetes|o__Amarillovirales|f__Flaviviridae|g__Flavivirus|s__Dengue virus 3	Erythrocebus patas;Homo sapiens;Diceromyia;Aedimorphus;Stegomyia	ssRNA(+)	489	No		1	0	0	Not-determined	Genome-fragment			0	1	no viral genes detected
742	k141_435433	524	MH051731.1	10766	17	170	10613	10766	7.88e-54	92.903	224	MH051731.1 Dengue virus 3 isolate MS11006729 polyprotein (POLY) gene, complete cds	|k__Viruses|p__Kitrinoviricota|c__Flasuviricetes|o__Amarillovirales|f__Flaviviridae|g__Flavivirus|s__Dengue virus 3	Erythrocebus patas;Homo sapiens;Diceromyia;Aedimorphus;Stegomyia	ssRNA(+)	524	No		1	0	0	Not-determined	Genome-fragment			0	1	no viral genes detected
743	k141_244077	473	MK908103.1	11209	158	353	11030	10829	3.21e-67	91.089	268	MK908103.1 Guapiacu virus strain SP08-2017 polyprotein gene, partial cds	|k__Viruses|p__Kitrinoviricota|c__Flasuviricetes|o__Amarillovirales|f__Flaviviridae|s__Guapiacu virus	-	ssRNA(+)	473	No		1	0	0	Not-determined	Genome-fragment			0	1	no viral genes detected
744	k141_136404	395	KX522565.1	65653	1	395	2557	2951	0	100	730	KX522565.1 Wolbachia phage WO	|k__Viruses|p__Uroviricota|c__Caudoviricetes|o__Caudovirales|f__Myoviridae|s__Wolbachia phage WO	-	dsDNA	395	No		1	0	0	Low-quality	Genome-fragment	0.96	AAI-based (medium-confidence)	0	1	no viral genes detected
745	k141_353851	587	MH051731.1	10766	1	118	10648	10766	1.95e-40	94.118	180	MH051731.1 Dengue virus 3 isolate MS11006729 polyprotein (POLY) gene, complete cds	|k__Viruses|p__Kitrinoviricota|c__Flasuviricetes|o__Amarillovirales|f__Flaviviridae|g__Flavivirus|s__Dengue virus 3	Erythrocebus patas;Homo sapiens;Diceromyia;Aedimorphus;Stegomyia	ssRNA(+)	587	No		1	0	0	Not-determined	Genome-fragment			0	1	no viral genes detected
746	k141_327138	652	MK908103.1	11209	552	652	10999	10899	1.3e-42	100	187	MK908103.1 Guapiacu virus strain SP08-2017 polyprotein gene, partial cds	|k__Viruses|p__Kitrinoviricota|c__Flasuviricetes|o__Amarillovirales|f__Flaviviridae|s__Guapiacu virus	-	ssRNA(+)	652	No		1	0	0	Not-determined	Genome-fragment			0	1	no viral genes detected
747	k141_327148	460	MK908103.1	11209	1	88	10899	10986	7.04e-34	98.864	158	MK908103.1 Guapiacu virus strain SP08-2017 polyprotein gene, partial cds	|k__Viruses|p__Kitrinoviricota|c__Flasuviricetes|o__Amarillovirales|f__Flaviviridae|s__Guapiacu virus	-	ssRNA(+)	460	No		1	0	0	Not-determined	Genome-fragment			0	1	no viral genes detected
748	k141_244283	547	MF094128.1	4514	425	547	19	140	1.07e-52	99.187	220	MF094128.1 High Island virus S1 gene, partial cds	|k__Viruses|p__Duplornaviricota|c__Resentoviricetes|o__Reovirales|f__Reoviridae|s__High Island virus	-	dsRNA	547	No		1	0	0	Not-determined	Genome-fragment			0	1	no viral genes detected
749	k141_353978	565	MK908103.1	11209	369	501	10967	10830	6.79e-35	88.406	161	MK908103.1 Guapiacu virus strain SP08-2017 polyprotein gene, partial cds	|k__Viruses|p__Kitrinoviricota|c__Flasuviricetes|o__Amarillovirales|f__Flaviviridae|s__Guapiacu virus	-	ssRNA(+)	565	No		0	0	0	Not-determined	Genome-fragment			0	1	no viral genes detected
750	k141_24927	623	MH051731.1	10766	456	600	10757	10613	2.04e-55	95.172	230	MH051731.1 Dengue virus 3 isolate MS11006729 polyprotein (POLY) gene, complete cds	|k__Viruses|p__Kitrinoviricota|c__Flasuviricetes|o__Amarillovirales|f__Flaviviridae|g__Flavivirus|s__Dengue virus 3	Erythrocebus patas;Homo sapiens;Diceromyia;Aedimorphus;Stegomyia	ssRNA(+)	623	No		1	0	0	Not-determined	Genome-fragment			0	1	no viral genes detected
751	k141_292486	372	MK908103.1	11209	63	241	10829	11030	1.19e-45	86.139	196	MK908103.1 Guapiacu virus strain SP08-2017 polyprotein gene, partial cds	|k__Viruses|p__Kitrinoviricota|c__Flasuviricetes|o__Amarillovirales|f__Flaviviridae|s__Guapiacu virus	-	ssRNA(+)	372	No		0	0	0	Not-determined	Genome-fragment			0	1	no viral genes detected
752	k141_382681	339	NC_038286.1	11271	282	339	12	69	2.4e-17	98.276	102	NC_038286.1 Piry virus strain BeAn2423, complete genome KU178986.1 Piry virus strain BeAn2423, complete genome	|k__Viruses|p__Negarnaviricota|c__Monjiviricetes|o__Mononegavirales|f__Rhabdoviridae|g__Vesiculovirus|s__Piry virus	Philander opossum;Gracilinanus microtarsus	ssRNA(-)	339	No		1	0	0	Not-determined	Genome-fragment			0	1	no viral genes detected
754	k141_25031	361	MK908103.1	11209	1	152	10848	10999	1.43e-69	99.342	276	MK908103.1 Guapiacu virus strain SP08-2017 polyprotein gene, partial cds	|k__Viruses|p__Kitrinoviricota|c__Flasuviricetes|o__Amarillovirales|f__Flaviviridae|s__Guapiacu virus	-	ssRNA(+)	361	No		1	0	0	Not-determined	Genome-fragment			0	1	no viral genes detected
755	k141_292560	718	MK908103.1	11209	68	173	10992	10885	3.15e-34	93.519	159	MK908103.1 Guapiacu virus strain SP08-2017 polyprotein gene, partial cds	|k__Viruses|p__Kitrinoviricota|c__Flasuviricetes|o__Amarillovirales|f__Flaviviridae|s__Guapiacu virus	-	ssRNA(+)	718	No		1	0	0	Not-determined	Genome-fragment			0	1	no viral genes detected
756	k141_292566	457	MH051731.1	10766	339	457	10766	10648	4.12e-46	96.639	198	MH051731.1 Dengue virus 3 isolate MS11006729 polyprotein (POLY) gene, complete cds	|k__Viruses|p__Kitrinoviricota|c__Flasuviricetes|o__Amarillovirales|f__Flaviviridae|g__Flavivirus|s__Dengue virus 3	Erythrocebus patas;Homo sapiens;Diceromyia;Aedimorphus;Stegomyia	ssRNA(+)	457	No		1	0	0	Not-determined	Genome-fragment			0	1	no viral genes detected
757	k141_292571	315	MH051731.1	10766	197	315	10766	10648	2.74e-46	96.639	198	MH051731.1 Dengue virus 3 isolate MS11006729 polyprotein (POLY) gene, complete cds	|k__Viruses|p__Kitrinoviricota|c__Flasuviricetes|o__Amarillovirales|f__Flaviviridae|g__Flavivirus|s__Dengue virus 3	Erythrocebus patas;Homo sapiens;Diceromyia;Aedimorphus;Stegomyia	ssRNA(+)	315	No		1	0	0	Not-determined	Genome-fragment			0	1	no viral genes detected
758	k141_163256	465	MT096519.1	2961	1	63	1749	1686	5.63e-20	98.438	111	MT096519.1 Wenzhou sobemo-like virus 4 isolate FTA1-5, complete genome	|k__Viruses|s__Wenzhou sobemo-like virus 4	root	-	465	No		1	0	0	Not-determined	Genome-fragment			0	1	no viral genes detected
759	k141_327592	506	NC_038286.1	11271	449	506	5	62	3.71e-17	98.276	102	NC_038286.1 Piry virus strain BeAn2423, complete genome KU178986.1 Piry virus strain BeAn2423, complete genome	|k__Viruses|p__Negarnaviricota|c__Monjiviricetes|o__Mononegavirales|f__Rhabdoviridae|g__Vesiculovirus|s__Piry virus	Philander opossum;Gracilinanus microtarsus	ssRNA(-)	506	No		1	0	0	Not-determined	Genome-fragment			0	1	no viral genes detected
760	k141_408350	792	MH051731.1	10766	36	117	10664	10583	5.88e-27	96.341	135	MH051731.1 Dengue virus 3 isolate MS11006729 polyprotein (POLY) gene, complete cds	|k__Viruses|p__Kitrinoviricota|c__Flasuviricetes|o__Amarillovirales|f__Flaviviridae|g__Flavivirus|s__Dengue virus 3	Erythrocebus patas;Homo sapiens;Diceromyia;Aedimorphus;Stegomyia	ssRNA(+)	792	No		1	0	0	Not-determined	Genome-fragment			0	1	no viral genes detected
761	k141_217749	408	MH051731.1	10766	102	231	10741	10613	2.2e-43	93.077	189	MH051731.1 Dengue virus 3 isolate MS11006729 polyprotein (POLY) gene, complete cds	|k__Viruses|p__Kitrinoviricota|c__Flasuviricetes|o__Amarillovirales|f__Flaviviridae|g__Flavivirus|s__Dengue virus 3	Erythrocebus patas;Homo sapiens;Diceromyia;Aedimorphus;Stegomyia	ssRNA(+)	408	No		1	0	0	Not-determined	Genome-fragment			0	1	no viral genes detected
762	k141_217764	427	MH051731.1	10766	67	254	10766	10579	3.68e-76	95.213	298	MH051731.1 Dengue virus 3 isolate MS11006729 polyprotein (POLY) gene, complete cds	|k__Viruses|p__Kitrinoviricota|c__Flasuviricetes|o__Amarillovirales|f__Flaviviridae|g__Flavivirus|s__Dengue virus 3	Erythrocebus patas;Homo sapiens;Diceromyia;Aedimorphus;Stegomyia	ssRNA(+)	427	No		1	0	0	Not-determined	Genome-fragment			0	1	no viral genes detected
763	k141_217811	1124	MH051731.1	10766	210	346	10749	10613	4.91e-49	94.161	209	MH051731.1 Dengue virus 3 isolate MS11006729 polyprotein (POLY) gene, complete cds	|k__Viruses|p__Kitrinoviricota|c__Flasuviricetes|o__Amarillovirales|f__Flaviviridae|g__Flavivirus|s__Dengue virus 3	Erythrocebus patas;Homo sapiens;Diceromyia;Aedimorphus;Stegomyia	ssRNA(+)	1124	No		0	0	0	Not-determined	Genome-fragment			0	1	no viral genes detected
764	k141_80366	551	MF094128.1	4514	1	72	117	46	1.44e-26	100	134	MF094128.1 High Island virus S1 gene, partial cds	|k__Viruses|p__Duplornaviricota|c__Resentoviricetes|o__Reovirales|f__Reoviridae|s__High Island virus	-	dsRNA	551	No		0	0	0	Not-determined	Genome-fragment			0	1	no viral genes detected
765	k141_25431	325	MK908103.1	11209	75	240	10994	10829	4.78e-39	85.542	174	MK908103.1 Guapiacu virus strain SP08-2017 polyprotein gene, partial cds	|k__Viruses|p__Kitrinoviricota|c__Flasuviricetes|o__Amarillovirales|f__Flaviviridae|s__Guapiacu virus	-	ssRNA(+)	325	No		1	0	0	Not-determined	Genome-fragment			0	1	no viral genes detected
766	k141_327908	550	MH051731.1	10766	76	260	10764	10579	2.27e-64	91.935	259	MH051731.1 Dengue virus 3 isolate MS11006729 polyprotein (POLY) gene, complete cds	|k__Viruses|p__Kitrinoviricota|c__Flasuviricetes|o__Amarillovirales|f__Flaviviridae|g__Flavivirus|s__Dengue virus 3	Erythrocebus patas;Homo sapiens;Diceromyia;Aedimorphus;Stegomyia	ssRNA(+)	550	No		1	0	0	Not-determined	Genome-fragment			0	1	no viral genes detected
767	k141_327962	494	MH051731.1	10766	37	224	10766	10579	2.01e-69	93.085	276	MH051731.1 Dengue virus 3 isolate MS11006729 polyprotein (POLY) gene, complete cds	|k__Viruses|p__Kitrinoviricota|c__Flasuviricetes|o__Amarillovirales|f__Flaviviridae|g__Flavivirus|s__Dengue virus 3	Erythrocebus patas;Homo sapiens;Diceromyia;Aedimorphus;Stegomyia	ssRNA(+)	494	No		1	0	0	Not-determined	Genome-fragment			0	1	no viral genes detected
768	k141_107529	444	MF094128.1	4514	401	444	101	144	1.96e-09	97.727	76.8	MF094128.1 High Island virus S1 gene, partial cds	|k__Viruses|p__Duplornaviricota|c__Resentoviricetes|o__Reovirales|f__Reoviridae|s__High Island virus	-	dsRNA	444	No		1	0	0	Not-determined	Genome-fragment			0	1	no viral genes detected
769	k141_163760	548	MF094128.1	4514	1	89	55	143	5.08e-36	100	165	MF094128.1 High Island virus S1 gene, partial cds	|k__Viruses|p__Duplornaviricota|c__Resentoviricetes|o__Reovirales|f__Reoviridae|s__High Island virus	-	dsRNA	548	No		1	0	0	Not-determined	Genome-fragment			0	1	no viral genes detected
770	k141_383221	574	MH051731.1	10766	258	411	10766	10613	4.01e-57	94.156	235	MH051731.1 Dengue virus 3 isolate MS11006729 polyprotein (POLY) gene, complete cds	|k__Viruses|p__Kitrinoviricota|c__Flasuviricetes|o__Amarillovirales|f__Flaviviridae|g__Flavivirus|s__Dengue virus 3	Erythrocebus patas;Homo sapiens;Diceromyia;Aedimorphus;Stegomyia	ssRNA(+)	574	No		0	0	0	Not-determined	Genome-fragment			0	1	no viral genes detected
771	k141_80551	444	MH051731.1	10766	229	382	10766	10613	6.56e-59	94.805	241	MH051731.1 Dengue virus 3 isolate MS11006729 polyprotein (POLY) gene, complete cds	|k__Viruses|p__Kitrinoviricota|c__Flasuviricetes|o__Amarillovirales|f__Flaviviridae|g__Flavivirus|s__Dengue virus 3	Erythrocebus patas;Homo sapiens;Diceromyia;Aedimorphus;Stegomyia	ssRNA(+)	444	No		0	0	0	Not-determined	Genome-fragment			0	1.04	no viral genes detected
773	k141_80621	536	MH051731.1	10766	168	355	10579	10766	4.72e-71	93.617	281	MH051731.1 Dengue virus 3 isolate MS11006729 polyprotein (POLY) gene, complete cds	|k__Viruses|p__Kitrinoviricota|c__Flasuviricetes|o__Amarillovirales|f__Flaviviridae|g__Flavivirus|s__Dengue virus 3	Erythrocebus patas;Homo sapiens;Diceromyia;Aedimorphus;Stegomyia	ssRNA(+)	536	No		1	0	0	Not-determined	Genome-fragment			0	1	no viral genes detected
774	k141_107673	699	MK908103.1	11209	339	488	10999	10850	1.77e-61	96.667	250	MK908103.1 Guapiacu virus strain SP08-2017 polyprotein gene, partial cds	|k__Viruses|p__Kitrinoviricota|c__Flasuviricetes|o__Amarillovirales|f__Flaviviridae|s__Guapiacu virus	-	ssRNA(+)	699	No		1	0	0	Not-determined	Genome-fragment			0	1.03	no viral genes detected
775	k141_436543	719	MF094128.1	4514	1	140	66	205	3.91e-63	99.286	255	MF094128.1 High Island virus S1 gene, partial cds	|k__Viruses|p__Duplornaviricota|c__Resentoviricetes|o__Reovirales|f__Reoviridae|s__High Island virus	-	dsRNA	719	No		1	0	0	Not-determined	Genome-fragment			0	1	no viral genes detected
776	k141_218275	930	MK908103.1	11209	695	890	10829	11030	3.02e-75	93.564	296	MK908103.1 Guapiacu virus strain SP08-2017 polyprotein gene, partial cds	|k__Viruses|p__Kitrinoviricota|c__Flasuviricetes|o__Amarillovirales|f__Flaviviridae|s__Guapiacu virus	-	ssRNA(+)	930	No		1	0	0	Not-determined	Genome-fragment			0	1.01	no viral genes detected
777	k141_436738	372	NC_038286.1	11271	299	372	5	78	3.39e-26	98.649	132	NC_038286.1 Piry virus strain BeAn2423, complete genome KU178986.1 Piry virus strain BeAn2423, complete genome	|k__Viruses|p__Negarnaviricota|c__Monjiviricetes|o__Mononegavirales|f__Rhabdoviridae|g__Vesiculovirus|s__Piry virus	Philander opossum;Gracilinanus microtarsus	ssRNA(-)	372	No		1	0	0	Not-determined	Genome-fragment			0	1	no viral genes detected
778	k141_436739	1413	NC_038286.1	11271	1	74	78	5	1.39e-25	98.649	132	NC_038286.1 Piry virus strain BeAn2423, complete genome KU178986.1 Piry virus strain BeAn2423, complete genome	|k__Viruses|p__Negarnaviricota|c__Monjiviricetes|o__Mononegavirales|f__Rhabdoviridae|g__Vesiculovirus|s__Piry virus	Philander opossum;Gracilinanus microtarsus	ssRNA(-)	1413	No		1	0	0	Not-determined	Genome-fragment			0	1	no viral genes detected
779	k141_190466	546	MK908103.1	11209	194	352	10829	10993	2.94e-58	93.333	239	MK908103.1 Guapiacu virus strain SP08-2017 polyprotein gene, partial cds	|k__Viruses|p__Kitrinoviricota|c__Flasuviricetes|o__Amarillovirales|f__Flaviviridae|s__Guapiacu virus	-	ssRNA(+)	546	No		1	0	0	Not-determined	Genome-fragment			0	1	no viral genes detected
780	k141_408951	454	MK908103.1	11209	98	271	10999	10829	6.61e-69	95.402	274	MK908103.1 Guapiacu virus strain SP08-2017 polyprotein gene, partial cds	|k__Viruses|p__Kitrinoviricota|c__Flasuviricetes|o__Amarillovirales|f__Flaviviridae|s__Guapiacu virus	-	ssRNA(+)	454	No		1	0	0	Not-determined	Genome-fragment			0	1	no viral genes detected
781	k141_108003	353	KX883688.1	11081	1	353	9058	8706	5.65e-168	97.458	603	KX883688.1 Hubei picorna-like virus 82 strain spider133992 hypothetical protein 1, hypothetical protein 2, and hypothetical protein 3 genes, complete cds	|k__Viruses|p__Pisuviricota|c__Pisoniviricetes|o__Picornavirales|f__Polycipiviridae|g__Chipolycivirus|s__Hubei picorna-like virus 82	root	ssRNA(+)	353	No		1	0	0	Not-determined	Genome-fragment			0	1	no viral genes detected
783	k141_218570	619	MH051731.1	10766	202	355	10766	10613	9.35e-59	94.805	241	MH051731.1 Dengue virus 3 isolate MS11006729 polyprotein (POLY) gene, complete cds	|k__Viruses|p__Kitrinoviricota|c__Flasuviricetes|o__Amarillovirales|f__Flaviviridae|g__Flavivirus|s__Dengue virus 3	Erythrocebus patas;Homo sapiens;Diceromyia;Aedimorphus;Stegomyia	ssRNA(+)	619	No		1	0	0	Not-determined	Genome-fragment			0	1	no viral genes detected
784	k141_164259	1415	MH051731.1	10766	695	877	10579	10766	2.88e-52	88.298	220	MH051731.1 Dengue virus 3 isolate MS11006729 polyprotein (POLY) gene, complete cds	|k__Viruses|p__Kitrinoviricota|c__Flasuviricetes|o__Amarillovirales|f__Flaviviridae|g__Flavivirus|s__Dengue virus 3	Erythrocebus patas;Homo sapiens;Diceromyia;Aedimorphus;Stegomyia	ssRNA(+)	1415	No		1	0	0	Not-determined	Genome-fragment			0	1	no viral genes detected
785	k141_218643	375	MH051731.1	10766	266	375	10766	10657	3.35e-41	96.364	182	MH051731.1 Dengue virus 3 isolate MS11006729 polyprotein (POLY) gene, complete cds	|k__Viruses|p__Kitrinoviricota|c__Flasuviricetes|o__Amarillovirales|f__Flaviviridae|g__Flavivirus|s__Dengue virus 3	Erythrocebus patas;Homo sapiens;Diceromyia;Aedimorphus;Stegomyia	ssRNA(+)	375	No		0	0	0	Not-determined	Genome-fragment			0	1	no viral genes detected
786	k141_355231	527	MF094128.1	4514	430	527	84	181	6.26e-40	98.98	178	MF094128.1 High Island virus S1 gene, partial cds	|k__Viruses|p__Duplornaviricota|c__Resentoviricetes|o__Reovirales|f__Reoviridae|s__High Island virus	-	dsRNA	527	No		2	0	0	Not-determined	Genome-fragment			0	1	no viral genes detected
787	k141_190587	546	MK908103.1	11209	253	420	10829	10999	8.06e-69	95.906	274	MK908103.1 Guapiacu virus strain SP08-2017 polyprotein gene, partial cds	|k__Viruses|p__Kitrinoviricota|c__Flasuviricetes|o__Amarillovirales|f__Flaviviridae|s__Guapiacu virus	-	ssRNA(+)	546	No		1	0	0	Not-determined	Genome-fragment			0	1	no viral genes detected
788	k141_383746	740	KX522565.1	65653	1	740	57486	58225	0	100	1367	KX522565.1 Wolbachia phage WO	|k__Viruses|p__Uroviricota|c__Caudoviricetes|o__Caudovirales|f__Myoviridae|s__Wolbachia phage WO	-	dsDNA	740	No		1	0	0	Not-determined	Genome-fragment			0	1	no viral genes detected
789	k141_81132	694	MK908103.1	11209	541	605	10896	10829	1.88e-11	89.855	84.2	MK908103.1 Guapiacu virus strain SP08-2017 polyprotein gene, partial cds	|k__Viruses|p__Kitrinoviricota|c__Flasuviricetes|o__Amarillovirales|f__Flaviviridae|s__Guapiacu virus	-	ssRNA(+)	694	No		1	0	0	Not-determined	Genome-fragment			0	1	no viral genes detected
790	k141_164412	819	MF094128.1	4514	722	819	210	113	9.98e-40	98.98	178	MF094128.1 High Island virus S1 gene, partial cds	|k__Viruses|p__Duplornaviricota|c__Resentoviricetes|o__Reovirales|f__Reoviridae|s__High Island virus	-	dsRNA	819	No		1	0	0	Not-determined	Genome-fragment			0	1	no viral genes detected
791	k141_383834	968	MK908103.1	11209	1	113	10989	10877	4.27e-39	94.69	176	MK908103.1 Guapiacu virus strain SP08-2017 polyprotein gene, partial cds	|k__Viruses|p__Kitrinoviricota|c__Flasuviricetes|o__Amarillovirales|f__Flaviviridae|s__Guapiacu virus	-	ssRNA(+)	968	No		1	0	0	Not-determined	Genome-fragment			0	1	no viral genes detected
792	k141_218779	845	MH051731.1	10766	176	289	10647	10760	4.83e-33	91.228	156	MH051731.1 Dengue virus 3 isolate MS11006729 polyprotein (POLY) gene, complete cds	|k__Viruses|p__Kitrinoviricota|c__Flasuviricetes|o__Amarillovirales|f__Flaviviridae|g__Flavivirus|s__Dengue virus 3	Erythrocebus patas;Homo sapiens;Diceromyia;Aedimorphus;Stegomyia	ssRNA(+)	845	No		1	0	0	Not-determined	Genome-fragment			0	1	no viral genes detected
794	k141_218800	674	MH051731.1	10766	456	609	10766	10613	2.21e-55	93.506	230	MH051731.1 Dengue virus 3 isolate MS11006729 polyprotein (POLY) gene, complete cds	|k__Viruses|p__Kitrinoviricota|c__Flasuviricetes|o__Amarillovirales|f__Flaviviridae|g__Flavivirus|s__Dengue virus 3	Erythrocebus patas;Homo sapiens;Diceromyia;Aedimorphus;Stegomyia	ssRNA(+)	674	No		0	0	0	Not-determined	Genome-fragment			0	1	no viral genes detected
795	k141_218845	653	KX883688.1	11081	2	471	6118	5649	0	99.149	846	KX883688.1 Hubei picorna-like virus 82 strain spider133992 hypothetical protein 1, hypothetical protein 2, and hypothetical protein 3 genes, complete cds	|k__Viruses|p__Pisuviricota|c__Pisoniviricetes|o__Picornavirales|f__Polycipiviridae|g__Chipolycivirus|s__Hubei picorna-like virus 82	root	ssRNA(+)	653	No		1	0	0	Not-determined	Genome-fragment			0	1.05	no viral genes detected
796	k141_293526	429	MF094128.1	4514	331	429	220	122	1.4e-40	98.99	180	MF094128.1 High Island virus S1 gene, partial cds	|k__Viruses|p__Duplornaviricota|c__Resentoviricetes|o__Reovirales|f__Reoviridae|s__High Island virus	-	dsRNA	429	No		1	0	0	Not-determined	Genome-fragment			0	1	no viral genes detected
797	k141_26349	515	KX883688.1	11081	193	502	2836	2527	1.48e-135	95.484	496	KX883688.1 Hubei picorna-like virus 82 strain spider133992 hypothetical protein 1, hypothetical protein 2, and hypothetical protein 3 genes, complete cds	|k__Viruses|p__Pisuviricota|c__Pisoniviricetes|o__Picornavirales|f__Polycipiviridae|g__Chipolycivirus|s__Hubei picorna-like virus 82	root	ssRNA(+)	515	No		2	0	0	Not-determined	Genome-fragment			0	1	no viral genes detected
798	k141_293537	443	MF094128.1	4514	356	443	209	122	1.88e-34	98.864	159	MF094128.1 High Island virus S1 gene, partial cds	|k__Viruses|p__Duplornaviricota|c__Resentoviricetes|o__Reovirales|f__Reoviridae|s__High Island virus	-	dsRNA	443	No		1	0	0	Not-determined	Genome-fragment			0	1	no viral genes detected
799	k141_293569	318	MK908103.1	11209	1	64	10936	10999	1.03e-20	98.438	113	MK908103.1 Guapiacu virus strain SP08-2017 polyprotein gene, partial cds	|k__Viruses|p__Kitrinoviricota|c__Flasuviricetes|o__Amarillovirales|f__Flaviviridae|s__Guapiacu virus	-	ssRNA(+)	318	No		0	0	0	Not-determined	Genome-fragment			0	1	no viral genes detected
800	k141_384024	339	KT966486.1	2612	54	339	2064	2338	1.02e-80	87.108	313	KT966486.1 Guato virus strain BrMS-MQ10 putative glycoprotein gene, partial cds	|k__Viruses|s__Guato virus	-	-	339	No		1	0	0	Not-determined	Genome-fragment			0	1	no viral genes detected
801	k141_409326	545	MF094128.1	4514	429	545	23	139	1.38e-51	100	217	MF094128.1 High Island virus S1 gene, partial cds	|k__Viruses|p__Duplornaviricota|c__Resentoviricetes|o__Reovirales|f__Reoviridae|s__High Island virus	-	dsRNA	545	No		1	0	0	Not-determined	Genome-fragment			0	1.03	no viral genes detected
802	k141_81601	476	MF094128.1	4514	2	185	223	38	5.26e-85	98.387	327	MF094128.1 High Island virus S1 gene, partial cds	|k__Viruses|p__Duplornaviricota|c__Resentoviricetes|o__Reovirales|f__Reoviridae|s__High Island virus	-	dsRNA	476	No		1	0	0	Not-determined	Genome-fragment			0	1	no viral genes detected
803	k141_191101	589	MF094128.1	4514	1	140	205	66	3.17e-63	99.286	255	MF094128.1 High Island virus S1 gene, partial cds	|k__Viruses|p__Duplornaviricota|c__Resentoviricetes|o__Reovirales|f__Reoviridae|s__High Island virus	-	dsRNA	589	No		0	0	0	Not-determined	Genome-fragment			0	1	no viral genes detected
804	k141_329175	657	MH051731.1	10766	377	527	10616	10766	4.63e-57	94.702	235	MH051731.1 Dengue virus 3 isolate MS11006729 polyprotein (POLY) gene, complete cds	|k__Viruses|p__Kitrinoviricota|c__Flasuviricetes|o__Amarillovirales|f__Flaviviridae|g__Flavivirus|s__Dengue virus 3	Erythrocebus patas;Homo sapiens;Diceromyia;Aedimorphus;Stegomyia	ssRNA(+)	657	No		1	0	0	Not-determined	Genome-fragment			0	1	no viral genes detected
805	k141_329186	612	MH051731.1	10766	222	375	10613	10766	9.3e-54	92.857	224	MH051731.1 Dengue virus 3 isolate MS11006729 polyprotein (POLY) gene, complete cds	|k__Viruses|p__Kitrinoviricota|c__Flasuviricetes|o__Amarillovirales|f__Flaviviridae|g__Flavivirus|s__Dengue virus 3	Erythrocebus patas;Homo sapiens;Diceromyia;Aedimorphus;Stegomyia	ssRNA(+)	612	No		1	0	0	Not-determined	Genome-fragment			0	1.07	no viral genes detected
806	k141_293875	372	MH051731.1	10766	34	187	10613	10766	5.44e-54	92.857	224	MH051731.1 Dengue virus 3 isolate MS11006729 polyprotein (POLY) gene, complete cds	|k__Viruses|p__Kitrinoviricota|c__Flasuviricetes|o__Amarillovirales|f__Flaviviridae|g__Flavivirus|s__Dengue virus 3	Erythrocebus patas;Homo sapiens;Diceromyia;Aedimorphus;Stegomyia	ssRNA(+)	372	No		1	0	0	Not-determined	Genome-fragment			0	1	no viral genes detected
807	k141_26845	524	MK908103.1	11209	107	277	10829	10999	2.75e-73	97.076	289	MK908103.1 Guapiacu virus strain SP08-2017 polyprotein gene, partial cds	|k__Viruses|p__Kitrinoviricota|c__Flasuviricetes|o__Amarillovirales|f__Flaviviridae|s__Guapiacu virus	-	ssRNA(+)	524	No		1	0	0	Not-determined	Genome-fragment			0	1	no viral genes detected
808	k141_293982	1051	MK908103.1	11209	385	552	10829	10996	2.68e-66	95.238	267	MK908103.1 Guapiacu virus strain SP08-2017 polyprotein gene, partial cds	|k__Viruses|p__Kitrinoviricota|c__Flasuviricetes|o__Amarillovirales|f__Flaviviridae|s__Guapiacu virus	-	ssRNA(+)	1051	No		1	0	0	Not-determined	Genome-fragment			0	1	no viral genes detected
809	k141_293988	418	MH051731.1	10766	248	353	10618	10723	6.32e-39	96.226	174	MH051731.1 Dengue virus 3 isolate MS11006729 polyprotein (POLY) gene, complete cds	|k__Viruses|p__Kitrinoviricota|c__Flasuviricetes|o__Amarillovirales|f__Flaviviridae|g__Flavivirus|s__Dengue virus 3	Erythrocebus patas;Homo sapiens;Diceromyia;Aedimorphus;Stegomyia	ssRNA(+)	418	No		0	0	0	Not-determined	Genome-fragment			0	1	no viral genes detected
810	k141_246285	563	MF094128.1	4514	1	78	132	209	8.82e-29	98.718	141	MF094128.1 High Island virus S1 gene, partial cds	|k__Viruses|p__Duplornaviricota|c__Resentoviricetes|o__Reovirales|f__Reoviridae|s__High Island virus	-	dsRNA	563	No		1	0	0	Not-determined	Genome-fragment			0	1.15	no viral genes detected
811	k141_191445	596	MK908103.1	11209	111	281	10999	10829	6.79e-75	97.661	294	MK908103.1 Guapiacu virus strain SP08-2017 polyprotein gene, partial cds	|k__Viruses|p__Kitrinoviricota|c__Flasuviricetes|o__Amarillovirales|f__Flaviviridae|s__Guapiacu virus	-	ssRNA(+)	596	No		1	0	0	Not-determined	Genome-fragment			0	1	no viral genes detected
812	k141_109025	364	MF094128.1	4514	251	364	140	27	4.14e-50	100	211	MF094128.1 High Island virus S1 gene, partial cds	|k__Viruses|p__Duplornaviricota|c__Resentoviricetes|o__Reovirales|f__Reoviridae|s__High Island virus	-	dsRNA	364	No		1	0	0	Not-determined	Genome-fragment			0	1	no viral genes detected
813	k141_246560	666	MK908103.1	11209	19	161	10966	10829	2.89e-39	89.51	176	MK908103.1 Guapiacu virus strain SP08-2017 polyprotein gene, partial cds	|k__Viruses|p__Kitrinoviricota|c__Flasuviricetes|o__Amarillovirales|f__Flaviviridae|s__Guapiacu virus	-	ssRNA(+)	666	No		1	0	0	Not-determined	Genome-fragment			0	1	no viral genes detected
814	k141_27277	380	MF094128.1	4514	1	99	569	471	4.4e-40	98.99	178	MF094128.1 High Island virus S1 gene, partial cds	|k__Viruses|p__Duplornaviricota|c__Resentoviricetes|o__Reovirales|f__Reoviridae|s__High Island virus	-	dsRNA	380	No		1	0	0	Not-determined	Genome-fragment			0	1	no viral genes detected
815	k141_191674	592	MK908103.1	11209	440	590	10999	10849	8.79e-69	99.338	274	MK908103.1 Guapiacu virus strain SP08-2017 polyprotein gene, partial cds	|k__Viruses|p__Kitrinoviricota|c__Flasuviricetes|o__Amarillovirales|f__Flaviviridae|s__Guapiacu virus	-	ssRNA(+)	592	No		1	0	0	Not-determined	Genome-fragment			0	1	no viral genes detected
816	k141_246814	394	MK908103.1	11209	350	394	10830	10874	1.03e-11	100	84.2	MK908103.1 Guapiacu virus strain SP08-2017 polyprotein gene, partial cds	|k__Viruses|p__Kitrinoviricota|c__Flasuviricetes|o__Amarillovirales|f__Flaviviridae|s__Guapiacu virus	-	ssRNA(+)	394	No		1	0	0	Not-determined	Genome-fragment			0	1	no viral genes detected
817	k141_109590	491	KT966484.1	2730	10	103	2506	2602	4.58e-26	91.753	132	KT966484.1 Guato virus strain BrMS-MQ10 putative glycoprotein gene, partial cds	|k__Viruses|s__Guato virus	-	-	491	No		0	0	0	Not-determined	Genome-fragment			0	1	no viral genes detected
818	k141_294663	624	MT096519.1	2961	384	624	454	212	5.32e-101	95.062	381	MT096519.1 Wenzhou sobemo-like virus 4 isolate FTA1-5, complete genome	|k__Viruses|s__Wenzhou sobemo-like virus 4	root	-	624	No		2	0	0	Not-determined	Genome-fragment			0	1	no viral genes detected
819	k141_410775	555	MF094128.1	4514	1	98	192	95	6.62e-40	98.98	178	MF094128.1 High Island virus S1 gene, partial cds	|k__Viruses|p__Duplornaviricota|c__Resentoviricetes|o__Reovirales|f__Reoviridae|s__High Island virus	-	dsRNA	555	No		1	0	0	Not-determined	Genome-fragment			0	1	no viral genes detected
820	k141_295197	727	MH051731.1	10766	120	195	10612	10687	2.52e-20	93.421	113	MH051731.1 Dengue virus 3 isolate MS11006729 polyprotein (POLY) gene, complete cds	|k__Viruses|p__Kitrinoviricota|c__Flasuviricetes|o__Amarillovirales|f__Flaviviridae|g__Flavivirus|s__Dengue virus 3	Erythrocebus patas;Homo sapiens;Diceromyia;Aedimorphus;Stegomyia	ssRNA(+)	727	No		1	0	0	Not-determined	Genome-fragment			0	1	no viral genes detected
821	k141_410906	530	MH051731.1	10766	428	530	10766	10664	3.79e-37	96.117	169	MH051731.1 Dengue virus 3 isolate MS11006729 polyprotein (POLY) gene, complete cds	|k__Viruses|p__Kitrinoviricota|c__Flasuviricetes|o__Amarillovirales|f__Flaviviridae|g__Flavivirus|s__Dengue virus 3	Erythrocebus patas;Homo sapiens;Diceromyia;Aedimorphus;Stegomyia	ssRNA(+)	530	No		0	0	0	Not-determined	Genome-fragment			0	1	no viral genes detected
822	k141_411045	628	MK908103.1	11209	258	432	10829	10999	1.21e-67	94.857	270	MK908103.1 Guapiacu virus strain SP08-2017 polyprotein gene, partial cds	|k__Viruses|p__Kitrinoviricota|c__Flasuviricetes|o__Amarillovirales|f__Flaviviridae|s__Guapiacu virus	-	ssRNA(+)	628	No		0	0	0	Not-determined	Genome-fragment			0	1	no viral genes detected
823	k141_411338	1640	MH051731.1	10766	1408	1579	10579	10750	2.55e-63	93.605	257	MH051731.1 Dengue virus 3 isolate MS11006729 polyprotein (POLY) gene, complete cds	|k__Viruses|p__Kitrinoviricota|c__Flasuviricetes|o__Amarillovirales|f__Flaviviridae|g__Flavivirus|s__Dengue virus 3	Erythrocebus patas;Homo sapiens;Diceromyia;Aedimorphus;Stegomyia	ssRNA(+)	1640	No		1	0	0	Not-determined	Genome-fragment			0	1	no viral genes detected
824	k141_296255	715	MH051731.1	10766	79	232	10766	10613	5.06e-57	94.156	235	MH051731.1 Dengue virus 3 isolate MS11006729 polyprotein (POLY) gene, complete cds	|k__Viruses|p__Kitrinoviricota|c__Flasuviricetes|o__Amarillovirales|f__Flaviviridae|g__Flavivirus|s__Dengue virus 3	Erythrocebus patas;Homo sapiens;Diceromyia;Aedimorphus;Stegomyia	ssRNA(+)	715	No		0	0	0	Not-determined	Genome-fragment			0	1	no viral genes detected
825	k141_296815	726	MH051731.1	10766	314	465	10766	10618	8.61e-55	94.079	228	MH051731.1 Dengue virus 3 isolate MS11006729 polyprotein (POLY) gene, complete cds	|k__Viruses|p__Kitrinoviricota|c__Flasuviricetes|o__Amarillovirales|f__Flaviviridae|g__Flavivirus|s__Dengue virus 3	Erythrocebus patas;Homo sapiens;Diceromyia;Aedimorphus;Stegomyia	ssRNA(+)	726	No		0	0	0	Not-determined	Genome-fragment			0	1	no viral genes detected
826	k141_297439	665	MK908103.1	11209	120	289	10999	10830	1.27e-77	98.824	303	MK908103.1 Guapiacu virus strain SP08-2017 polyprotein gene, partial cds	|k__Viruses|p__Kitrinoviricota|c__Flasuviricetes|o__Amarillovirales|f__Flaviviridae|s__Guapiacu virus	-	ssRNA(+)	665	No		1	0	0	Not-determined	Genome-fragment			0	1	no viral genes detected
828	k141_298290	720	MK908103.1	11209	429	599	10999	10829	3.86e-73	97.076	289	MK908103.1 Guapiacu virus strain SP08-2017 polyprotein gene, partial cds	|k__Viruses|p__Kitrinoviricota|c__Flasuviricetes|o__Amarillovirales|f__Flaviviridae|s__Guapiacu virus	-	ssRNA(+)	720	No		1	0	0	Not-determined	Genome-fragment			0	1.13	no viral genes detected
829	k141_299001	468	MK908103.1	11209	156	330	10825	10999	6.78e-74	96.571	291	MK908103.1 Guapiacu virus strain SP08-2017 polyprotein gene, partial cds	|k__Viruses|p__Kitrinoviricota|c__Flasuviricetes|o__Amarillovirales|f__Flaviviridae|s__Guapiacu virus	-	ssRNA(+)	468	No		0	0	0	Not-determined	Genome-fragment			0	1	no viral genes detected
830	k141_300158	344	MK908103.1	11209	1	120	10880	10999	3.88e-50	98.333	211	MK908103.1 Guapiacu virus strain SP08-2017 polyprotein gene, partial cds	|k__Viruses|p__Kitrinoviricota|c__Flasuviricetes|o__Amarillovirales|f__Flaviviridae|s__Guapiacu virus	-	ssRNA(+)	344	No		1	0	0	Not-determined	Genome-fragment			0	1	no viral genes detected
831	k141_300843	334	MK908103.1	11209	69	241	10829	10999	4.79e-59	91.908	241	MK908103.1 Guapiacu virus strain SP08-2017 polyprotein gene, partial cds	|k__Viruses|p__Kitrinoviricota|c__Flasuviricetes|o__Amarillovirales|f__Flaviviridae|s__Guapiacu virus	-	ssRNA(+)	334	No		1	0	0	Not-determined	Genome-fragment			0	1	no viral genes detected
832	k141_301071	466	MH051731.1	10766	317	466	10766	10616	1.16e-51	92.763	217	MH051731.1 Dengue virus 3 isolate MS11006729 polyprotein (POLY) gene, complete cds	|k__Viruses|p__Kitrinoviricota|c__Flasuviricetes|o__Amarillovirales|f__Flaviviridae|g__Flavivirus|s__Dengue virus 3	Erythrocebus patas;Homo sapiens;Diceromyia;Aedimorphus;Stegomyia	ssRNA(+)	466	No		1	0	0	Not-determined	Genome-fragment			0	1	no viral genes detected

## Sheet: Ae.a-2
	contig_id	CONTIG_LEN	SEQ_ID	SEQ_LEN	Q_START	Q_END	S_START	S_END	E-VALUE	PIDENT	SCORE	SEQ_query	kindom	host	classify	contig_length	provirus	proviral_length	gene_count	viral_genes	host_genes	checkv_quality	miuvig_quality	completeness	completeness_method	contamination	kmer_freq	warnings
11	k141_98001	344	KX882831.1	2961	1	344	2025	2368	5.45e-173	99.128	619	KX882831.1 Wenzhou sobemo-like virus 4 strain mosZJ35391 hypothetical protein 1 and hypothetical protein 2 genes, complete cds	|k__Viruses|s__Wenzhou sobemo-like virus 4	root	-	344	No		1	1	0	Low-quality	Genome-fragment	5.55	HMM-based (lower-bound)	0	1
13	k141_61395	637	KT966484.1	2730	1	637	825	189	0	99.843	1171	KT966484.1 Guato virus strain BrMS-MQ10 putative glycoprotein gene, partial cds	|k__Viruses|s__Guato virus	-	-	637	No		1	1	0	Low-quality	Genome-fragment	4.79	HMM-based (lower-bound)	0	1
88	k141_99950	322	NC_040795.1	4962	1	322	1386	1707	1.88e-147	96.584	534	NC_040795.1 Shinobi tetravirus RNA, complete genome, strain: shinobi LC270813.1 Shinobi tetravirus RNA, complete genome, strain: shinobi	|k__Viruses|s__Shinobi tetravirus	Aedes albopictus	-	322	No		1	1	0	Low-quality	Genome-fragment	6.03	HMM-based (lower-bound)	0	1
326	k141_93691	886	NC_038286.1	11271	830	886	7	63	2.41e-16	98.246	100	NC_038286.1 Piry virus strain BeAn2423, complete genome KU178986.1 Piry virus strain BeAn2423, complete genome	|k__Viruses|p__Negarnaviricota|c__Monjiviricetes|o__Mononegavirales|f__Rhabdoviridae|g__Vesiculovirus|s__Piry virus	Philander opossum;Gracilinanus microtarsus	ssRNA(-)	886	No		2	1	0	Low-quality	Genome-fragment	8.26	HMM-based (lower-bound)	0	1
0	k141_12239	711	MK908103.1	11209	288	481	11030	10829	3.86e-63	90.099	255	MK908103.1 Guapiacu virus strain SP08-2017 polyprotein gene, partial cds	|k__Viruses|p__Kitrinoviricota|c__Flasuviricetes|o__Amarillovirales|f__Flaviviridae|s__Guapiacu virus	-	ssRNA(+)	711	No		2	0	0	Not-determined	Genome-fragment			0	1	no viral genes detected
1	k141_73353	783	MK908103.1	11209	67	232	10829	10990	7.36e-41	86.747	182	MK908103.1 Guapiacu virus strain SP08-2017 polyprotein gene, partial cds	|k__Viruses|p__Kitrinoviricota|c__Flasuviricetes|o__Amarillovirales|f__Flaviviridae|s__Guapiacu virus	-	ssRNA(+)	783	No		1	0	0	Not-determined	Genome-fragment			0	1	no viral genes detected
2	k141_73359	491	KT966484.1	2730	166	313	1863	1716	3.37e-62	97.297	252	KT966484.1 Guato virus strain BrMS-MQ10 putative glycoprotein gene, partial cds	|k__Viruses|s__Guato virus	-	-	491	No		2	0	0	Not-determined	Genome-fragment			0	1	no viral genes detected
3	k141_122251	821	KT966486.1	2612	73	563	2051	2561	4.01e-143	86.122	521	KT966486.1 Guato virus strain BrMS-MQ10 putative glycoprotein gene, partial cds	|k__Viruses|s__Guato virus	-	-	821	No		1	0	0	Not-determined	Genome-fragment			0	1	no viral genes detected
4	k141_61189	388	KT966486.1	2612	260	388	1156	1288	7.43e-48	94.737	204	KT966486.1 Guato virus strain BrMS-MQ10 putative glycoprotein gene, partial cds	|k__Viruses|s__Guato virus	-	-	388	No		1	0	0	Not-determined	Genome-fragment			0	1	no viral genes detected
5	k141_122296	474	MK908103.1	11209	363	472	10999	10890	9.21e-48	100	204	MK908103.1 Guapiacu virus strain SP08-2017 polyprotein gene, partial cds	|k__Viruses|p__Kitrinoviricota|c__Flasuviricetes|o__Amarillovirales|f__Flaviviridae|s__Guapiacu virus	-	ssRNA(+)	474	No		1	0	0	Not-determined	Genome-fragment			0	1	no viral genes detected
7	k141_36856	1223	MK908103.1	11209	1123	1223	10999	10899	5.48e-34	95.05	159	MK908103.1 Guapiacu virus strain SP08-2017 polyprotein gene, partial cds	|k__Viruses|p__Kitrinoviricota|c__Flasuviricetes|o__Amarillovirales|f__Flaviviridae|s__Guapiacu virus	-	ssRNA(+)	1223	No		1	0	0	Not-determined	Genome-fragment			0	1	no viral genes detected
8	k141_85713	324	MF094128.1	4514	1	119	103	221	7.81e-52	99.16	217	MF094128.1 High Island virus S1 gene, partial cds	|k__Viruses|p__Duplornaviricota|c__Resentoviricetes|o__Reovirales|f__Reoviridae|s__High Island virus	-	dsRNA	324	No		0	0	0	Not-determined	Genome-fragment			0	1	no viral genes detected
9	k141_110182	615	MK908103.1	11209	385	539	10829	10999	4.41e-42	87.719	185	MK908103.1 Guapiacu virus strain SP08-2017 polyprotein gene, partial cds	|k__Viruses|p__Kitrinoviricota|c__Flasuviricetes|o__Amarillovirales|f__Flaviviridae|s__Guapiacu virus	-	ssRNA(+)	615	No		1	0	0	Not-determined	Genome-fragment			0	1	no viral genes detected
10	k141_97982	480	MH051731.1	10766	269	405	10579	10723	2.63e-38	88.966	172	MH051731.1 Dengue virus 3 isolate MS11006729 polyprotein (POLY) gene, complete cds	|k__Viruses|p__Kitrinoviricota|c__Flasuviricetes|o__Amarillovirales|f__Flaviviridae|g__Flavivirus|s__Dengue virus 3	Erythrocebus patas;Homo sapiens;Diceromyia;Aedimorphus;Stegomyia	ssRNA(+)	480	No		1	0	0	Not-determined	Genome-fragment			0	1	no viral genes detected
12	k141_24752	1009	MK908103.1	11209	883	1009	11030	10898	3.45e-40	91.729	180	MK908103.1 Guapiacu virus strain SP08-2017 polyprotein gene, partial cds	|k__Viruses|p__Kitrinoviricota|c__Flasuviricetes|o__Amarillovirales|f__Flaviviridae|s__Guapiacu virus	-	ssRNA(+)	1009	No		1	0	0	Not-determined	Genome-fragment			0	1	no viral genes detected
14	k141_73655	392	MK908103.1	11209	1	149	10851	10999	1.59e-59	95.973	243	MK908103.1 Guapiacu virus strain SP08-2017 polyprotein gene, partial cds	|k__Viruses|p__Kitrinoviricota|c__Flasuviricetes|o__Amarillovirales|f__Flaviviridae|s__Guapiacu virus	-	ssRNA(+)	392	No		1	0	0	Not-determined	Genome-fragment			0	1	no viral genes detected
15	k141_134771	957	MH051731.1	10766	332	402	10696	10766	9.34e-21	95.775	115	MH051731.1 Dengue virus 3 isolate MS11006729 polyprotein (POLY) gene, complete cds	|k__Viruses|p__Kitrinoviricota|c__Flasuviricetes|o__Amarillovirales|f__Flaviviridae|g__Flavivirus|s__Dengue virus 3	Erythrocebus patas;Homo sapiens;Diceromyia;Aedimorphus;Stegomyia	ssRNA(+)	957	No		0	0	0	Not-determined	Genome-fragment			0	1	no viral genes detected
16	k141_12649	533	KT966484.1	2730	3	112	2147	2255	3.87e-27	89.189	135	KT966484.1 Guato virus strain BrMS-MQ10 putative glycoprotein gene, partial cds	|k__Viruses|s__Guato virus	-	-	533	No		1	0	0	Not-determined	Genome-fragment			0	1	no viral genes detected
17	k141_159261	706	MH051731.1	10766	2	110	10655	10763	2.36e-45	99.083	196	MH051731.1 Dengue virus 3 isolate MS11006729 polyprotein (POLY) gene, complete cds	|k__Viruses|p__Kitrinoviricota|c__Flasuviricetes|o__Amarillovirales|f__Flaviviridae|g__Flavivirus|s__Dengue virus 3	Erythrocebus patas;Homo sapiens;Diceromyia;Aedimorphus;Stegomyia	ssRNA(+)	706	No		0	0	0	Not-determined	Genome-fragment			0	1.03	no viral genes detected
18	k141_134861	687	MF094128.1	4514	590	687	202	105	8.3e-40	98.98	178	MF094128.1 High Island virus S1 gene, partial cds	|k__Viruses|p__Duplornaviricota|c__Resentoviricetes|o__Reovirales|f__Reoviridae|s__High Island virus	-	dsRNA	687	No		1	0	0	Not-determined	Genome-fragment			0	1	no viral genes detected
19	k141_183769	905	MF094128.1	4514	737	905	215	47	1.75e-77	98.817	303	MF094128.1 High Island virus S1 gene, partial cds	|k__Viruses|p__Duplornaviricota|c__Resentoviricetes|o__Reovirales|f__Reoviridae|s__High Island virus	-	dsRNA	905	No		1	0	0	Not-determined	Genome-fragment			0	1	no viral genes detected
20	k141_49373	393	NC_038286.1	11271	358	393	5	40	1.03e-06	100	67.6	NC_038286.1 Piry virus strain BeAn2423, complete genome KU178986.1 Piry virus strain BeAn2423, complete genome	|k__Viruses|p__Negarnaviricota|c__Monjiviricetes|o__Mononegavirales|f__Rhabdoviridae|g__Vesiculovirus|s__Piry virus	Philander opossum;Gracilinanus microtarsus	ssRNA(-)	393	No		2	0	0	Not-determined	Genome-fragment			0	1	no viral genes detected
21	k141_147103	378	MF094128.1	4514	321	378	45	102	5.82e-19	100	108	MF094128.1 High Island virus S1 gene, partial cds	|k__Viruses|p__Duplornaviricota|c__Resentoviricetes|o__Reovirales|f__Reoviridae|s__High Island virus	-	dsRNA	378	No		0	0	0	Not-determined	Genome-fragment			0	1	no viral genes detected
22	k141_24954	753	MF094128.1	4514	1	152	67	218	4.08e-68	98.684	272	MF094128.1 High Island virus S1 gene, partial cds	|k__Viruses|p__Duplornaviricota|c__Resentoviricetes|o__Reovirales|f__Reoviridae|s__High Island virus	-	dsRNA	753	No		1	0	0	Not-determined	Genome-fragment			0	1	no viral genes detected
23	k141_61594	718	MF094128.1	4514	1	148	86	231	1.09e-63	97.973	257	MF094128.1 High Island virus S1 gene, partial cds	|k__Viruses|p__Duplornaviricota|c__Resentoviricetes|o__Reovirales|f__Reoviridae|s__High Island virus	-	dsRNA	718	No		1	0	0	Not-determined	Genome-fragment			0	1	no viral genes detected
24	k141_598	342	MF094128.1	4514	305	342	209	172	6.83e-08	100	71.3	MF094128.1 High Island virus S1 gene, partial cds	|k__Viruses|p__Duplornaviricota|c__Resentoviricetes|o__Reovirales|f__Reoviridae|s__High Island virus	-	dsRNA	342	No		1	0	0	Not-determined	Genome-fragment			0	1	no viral genes detected
25	k141_122702	505	MK908103.1	11209	254	418	10997	10829	2.08e-64	94.675	259	MK908103.1 Guapiacu virus strain SP08-2017 polyprotein gene, partial cds	|k__Viruses|p__Kitrinoviricota|c__Flasuviricetes|o__Amarillovirales|f__Flaviviridae|s__Guapiacu virus	-	ssRNA(+)	505	No		1	0	0	Not-determined	Genome-fragment			0	1	no viral genes detected
26	k141_135009	589	MF094128.1	4514	1	113	110	222	3.23e-48	99.115	206	MF094128.1 High Island virus S1 gene, partial cds	|k__Viruses|p__Duplornaviricota|c__Resentoviricetes|o__Reovirales|f__Reoviridae|s__High Island virus	-	dsRNA	589	No		1	0	0	Not-determined	Genome-fragment			0	1	no viral genes detected
27	k141_49468	731	MH051731.1	10766	646	731	10613	10698	7e-26	94.186	132	MH051731.1 Dengue virus 3 isolate MS11006729 polyprotein (POLY) gene, complete cds	|k__Viruses|p__Kitrinoviricota|c__Flasuviricetes|o__Amarillovirales|f__Flaviviridae|g__Flavivirus|s__Dengue virus 3	Erythrocebus patas;Homo sapiens;Diceromyia;Aedimorphus;Stegomyia	ssRNA(+)	731	No		1	0	0	Not-determined	Genome-fragment			0	1	no viral genes detected
29	k141_61747	837	MF094128.1	4514	779	837	222	164	3.78e-19	100	110	MF094128.1 High Island virus S1 gene, partial cds	|k__Viruses|p__Duplornaviricota|c__Resentoviricetes|o__Reovirales|f__Reoviridae|s__High Island virus	-	dsRNA	837	No		1	0	0	Not-determined	Genome-fragment			0	1	no viral genes detected
30	k141_135088	878	MF094128.1	4514	1	115	150	36	2.94e-50	100	213	MF094128.1 High Island virus S1 gene, partial cds	|k__Viruses|p__Duplornaviricota|c__Resentoviricetes|o__Reovirales|f__Reoviridae|s__High Island virus	-	dsRNA	878	No		1	0	0	Not-determined	Genome-fragment			0	1.01	no viral genes detected
31	k141_135140	564	MK908103.1	11209	248	355	10999	10892	3.11e-43	98.148	189	MK908103.1 Guapiacu virus strain SP08-2017 polyprotein gene, partial cds	|k__Viruses|p__Kitrinoviricota|c__Flasuviricetes|o__Amarillovirales|f__Flaviviridae|s__Guapiacu virus	-	ssRNA(+)	564	No		2	0	0	Not-determined	Genome-fragment			0	1	no viral genes detected
32	k141_159570	417	MF094128.1	4514	1	103	203	101	8.09e-43	99.029	187	MF094128.1 High Island virus S1 gene, partial cds	|k__Viruses|p__Duplornaviricota|c__Resentoviricetes|o__Reovirales|f__Reoviridae|s__High Island virus	-	dsRNA	417	No		0	0	0	Not-determined	Genome-fragment			0	1	no viral genes detected
33	k141_12951	406	MK908103.1	11209	31	225	10829	11030	4.5e-75	93.564	294	MK908103.1 Guapiacu virus strain SP08-2017 polyprotein gene, partial cds	|k__Viruses|p__Kitrinoviricota|c__Flasuviricetes|o__Amarillovirales|f__Flaviviridae|s__Guapiacu virus	-	ssRNA(+)	406	No		0	0	0	Not-determined	Genome-fragment			0	1	no viral genes detected
34	k141_74113	823	MH051731.1	10766	513	664	10615	10766	3.51e-59	95.395	243	MH051731.1 Dengue virus 3 isolate MS11006729 polyprotein (POLY) gene, complete cds	|k__Viruses|p__Kitrinoviricota|c__Flasuviricetes|o__Amarillovirales|f__Flaviviridae|g__Flavivirus|s__Dengue virus 3	Erythrocebus patas;Homo sapiens;Diceromyia;Aedimorphus;Stegomyia	ssRNA(+)	823	No		1	0	0	Not-determined	Genome-fragment			0	1	no viral genes detected
35	k141_863	510	MF094128.1	4514	105	219	91	205	4.64e-46	97.391	198	MF094128.1 High Island virus S1 gene, partial cds	|k__Viruses|p__Duplornaviricota|c__Resentoviricetes|o__Reovirales|f__Reoviridae|s__High Island virus	-	dsRNA	510	No		1	0	0	Not-determined	Genome-fragment			0	1	no viral genes detected
36	k141_98589	436	NC_038286.1	11271	377	436	2	60	4.09e-16	96.667	99	NC_038286.1 Piry virus strain BeAn2423, complete genome KU178986.1 Piry virus strain BeAn2423, complete genome	|k__Viruses|p__Negarnaviricota|c__Monjiviricetes|o__Mononegavirales|f__Rhabdoviridae|g__Vesiculovirus|s__Piry virus	Philander opossum;Gracilinanus microtarsus	ssRNA(-)	436	No		1	0	0	Not-determined	Genome-fragment			0	1	no viral genes detected
37	k141_159686	402	MK908103.1	11209	206	401	10829	11030	2.68e-72	92.574	285	MK908103.1 Guapiacu virus strain SP08-2017 polyprotein gene, partial cds	|k__Viruses|p__Kitrinoviricota|c__Flasuviricetes|o__Amarillovirales|f__Flaviviridae|s__Guapiacu virus	-	ssRNA(+)	402	No		1	0	0	Not-determined	Genome-fragment			0	1.08	no viral genes detected
38	k141_13094	374	MK908103.1	11209	1	100	10900	10999	2.58e-42	100	185	MK908103.1 Guapiacu virus strain SP08-2017 polyprotein gene, partial cds	|k__Viruses|p__Kitrinoviricota|c__Flasuviricetes|o__Amarillovirales|f__Flaviviridae|s__Guapiacu virus	-	ssRNA(+)	374	No		1	0	0	Not-determined	Genome-fragment			0	1	no viral genes detected
39	k141_61965	394	MK908103.1	11209	58	212	10829	10983	3.44e-61	95.484	248	MK908103.1 Guapiacu virus strain SP08-2017 polyprotein gene, partial cds	|k__Viruses|p__Kitrinoviricota|c__Flasuviricetes|o__Amarillovirales|f__Flaviviridae|s__Guapiacu virus	-	ssRNA(+)	394	No		0	0	0	Not-determined	Genome-fragment			0	1	no viral genes detected
40	k141_184278	635	MK908103.1	11209	515	635	10830	10950	9.74e-49	97.521	207	MK908103.1 Guapiacu virus strain SP08-2017 polyprotein gene, partial cds	|k__Viruses|p__Kitrinoviricota|c__Flasuviricetes|o__Amarillovirales|f__Flaviviridae|s__Guapiacu virus	-	ssRNA(+)	635	No		1	0	0	Not-determined	Genome-fragment			0	1	no viral genes detected
41	k141_159817	459	MK908103.1	11209	12	163	10990	10829	3.29e-27	82.716	135	MK908103.1 Guapiacu virus strain SP08-2017 polyprotein gene, partial cds	|k__Viruses|p__Kitrinoviricota|c__Flasuviricetes|o__Amarillovirales|f__Flaviviridae|s__Guapiacu virus	-	ssRNA(+)	459	No		1	0	0	Not-determined	Genome-fragment			0	1	no viral genes detected
42	k141_184363	799	KT966490.1	1326	1	73	782	710	6.02e-17	91.781	102	KT966490.1 Guato virus strain BrMS-MQ10 putative glycoprotein gene, partial cds	|k__Viruses|s__Guato virus	-	-	799	No		1	0	0	Not-determined	Genome-fragment			0	1	no viral genes detected
43	k141_37683	486	MH051731.1	10766	273	423	10763	10613	7.32e-49	91.391	207	MH051731.1 Dengue virus 3 isolate MS11006729 polyprotein (POLY) gene, complete cds	|k__Viruses|p__Kitrinoviricota|c__Flasuviricetes|o__Amarillovirales|f__Flaviviridae|g__Flavivirus|s__Dengue virus 3	Erythrocebus patas;Homo sapiens;Diceromyia;Aedimorphus;Stegomyia	ssRNA(+)	486	No		0	0	0	Not-determined	Genome-fragment			0	1	no viral genes detected
44	k141_159922	443	NC_038286.1	11271	5	81	1	77	4.11e-26	97.403	132	NC_038286.1 Piry virus strain BeAn2423, complete genome KU178986.1 Piry virus strain BeAn2423, complete genome	|k__Viruses|p__Negarnaviricota|c__Monjiviricetes|o__Mononegavirales|f__Rhabdoviridae|g__Vesiculovirus|s__Piry virus	Philander opossum;Gracilinanus microtarsus	ssRNA(-)	443	No		1	0	0	Not-determined	Genome-fragment			0	1	no viral genes detected
45	k141_49968	1532	KT966486.1	2612	345	1529	1022	2206	0	99.073	2128	KT966486.1 Guato virus strain BrMS-MQ10 putative glycoprotein gene, partial cds	|k__Viruses|s__Guato virus	-	-	1532	No		1	0	0	Not-determined	Genome-fragment			0	1.04	no viral genes detected
46	k141_62210	428	MK908103.1	11209	269	400	10875	10999	8.39e-38	90.909	171	MK908103.1 Guapiacu virus strain SP08-2017 polyprotein gene, partial cds	|k__Viruses|p__Kitrinoviricota|c__Flasuviricetes|o__Amarillovirales|f__Flaviviridae|s__Guapiacu virus	-	ssRNA(+)	428	No		0	0	0	Not-determined	Genome-fragment			0	1	no viral genes detected
47	k141_184523	373	NC_038286.1	11271	317	373	68	12	2.06e-18	100	106	NC_038286.1 Piry virus strain BeAn2423, complete genome KU178986.1 Piry virus strain BeAn2423, complete genome	|k__Viruses|p__Negarnaviricota|c__Monjiviricetes|o__Mononegavirales|f__Rhabdoviridae|g__Vesiculovirus|s__Piry virus	Philander opossum;Gracilinanus microtarsus	ssRNA(-)	373	No		0	0	0	Not-determined	Genome-fragment			0	1	no viral genes detected
48	k141_37850	1158	MF094128.1	4514	1	98	124	221	1.43e-39	98.98	178	MF094128.1 High Island virus S1 gene, partial cds	|k__Viruses|p__Duplornaviricota|c__Resentoviricetes|o__Reovirales|f__Reoviridae|s__High Island virus	-	dsRNA	1158	No		1	0	0	Not-determined	Genome-fragment			0	1	no viral genes detected
49	k141_184564	336	MF094128.1	4514	1	98	189	92	3.84e-40	98.98	178	MF094128.1 High Island virus S1 gene, partial cds	|k__Viruses|p__Duplornaviricota|c__Resentoviricetes|o__Reovirales|f__Reoviridae|s__High Island virus	-	dsRNA	336	No		0	0	0	Not-determined	Genome-fragment			0	1	no viral genes detected
50	k141_123386	801	MH051731.1	10766	100	250	10766	10613	1.59e-57	94.805	237	MH051731.1 Dengue virus 3 isolate MS11006729 polyprotein (POLY) gene, complete cds	|k__Viruses|p__Kitrinoviricota|c__Flasuviricetes|o__Amarillovirales|f__Flaviviridae|g__Flavivirus|s__Dengue virus 3	Erythrocebus patas;Homo sapiens;Diceromyia;Aedimorphus;Stegomyia	ssRNA(+)	801	No		0	0	0	Not-determined	Genome-fragment			0	1	no viral genes detected
51	k141_50117	333	MK908103.1	11209	71	238	10996	10829	3.64e-70	96.429	278	MK908103.1 Guapiacu virus strain SP08-2017 polyprotein gene, partial cds	|k__Viruses|p__Kitrinoviricota|c__Flasuviricetes|o__Amarillovirales|f__Flaviviridae|s__Guapiacu virus	-	ssRNA(+)	333	No		0	0	0	Not-determined	Genome-fragment			0	1	no viral genes detected
52	k141_25746	642	MF094128.1	4514	1	111	38	148	3.54e-48	100	206	MF094128.1 High Island virus S1 gene, partial cds	|k__Viruses|p__Duplornaviricota|c__Resentoviricetes|o__Reovirales|f__Reoviridae|s__High Island virus	-	dsRNA	642	No		0	0	0	Not-determined	Genome-fragment			0	1	no viral genes detected
53	k141_135814	407	MF094128.1	4514	310	407	200	103	4.74e-40	98.98	178	MF094128.1 High Island virus S1 gene, partial cds	|k__Viruses|p__Duplornaviricota|c__Resentoviricetes|o__Reovirales|f__Reoviridae|s__High Island virus	-	dsRNA	407	No		2	0	0	Not-determined	Genome-fragment			0	1	no viral genes detected
54	k141_62434	446	MF094128.1	4514	307	446	209	70	2.35e-63	99.286	255	MF094128.1 High Island virus S1 gene, partial cds	|k__Viruses|p__Duplornaviricota|c__Resentoviricetes|o__Reovirales|f__Reoviridae|s__High Island virus	-	dsRNA	446	No		1	0	0	Not-determined	Genome-fragment			0	1.19	no viral genes detected
55	k141_148010	650	MK908103.1	11209	1	101	10899	10999	6.05e-41	99.01	182	MK908103.1 Guapiacu virus strain SP08-2017 polyprotein gene, partial cds	|k__Viruses|p__Kitrinoviricota|c__Flasuviricetes|o__Amarillovirales|f__Flaviviridae|s__Guapiacu virus	-	ssRNA(+)	650	No		1	0	0	Not-determined	Genome-fragment			0	1	no viral genes detected
56	k141_172429	376	NC_038286.1	11271	1	38	42	5	3.53e-06	97.368	65.8	NC_038286.1 Piry virus strain BeAn2423, complete genome KU178986.1 Piry virus strain BeAn2423, complete genome	|k__Viruses|p__Negarnaviricota|c__Monjiviricetes|o__Mononegavirales|f__Rhabdoviridae|g__Vesiculovirus|s__Piry virus	Philander opossum;Gracilinanus microtarsus	ssRNA(-)	376	No		1	0	0	Not-determined	Genome-fragment			0	1	no viral genes detected
57	k141_172446	462	KT966486.1	2612	30	232	2560	2335	6.88e-54	86.283	224	KT966486.1 Guato virus strain BrMS-MQ10 putative glycoprotein gene, partial cds	|k__Viruses|s__Guato virus	-	-	462	No		0	0	0	Not-determined	Genome-fragment			0	1	no viral genes detected
58	k141_86987	384	MF094128.1	4514	287	384	45	142	3.44e-41	100	182	MF094128.1 High Island virus S1 gene, partial cds	|k__Viruses|p__Duplornaviricota|c__Resentoviricetes|o__Reovirales|f__Reoviridae|s__High Island virus	-	dsRNA	384	No		1	0	0	Not-determined	Genome-fragment			0	1	no viral genes detected
59	k141_62594	540	KT966486.1	2612	1	251	2261	2512	2.08e-114	97.222	425	KT966486.1 Guato virus strain BrMS-MQ10 putative glycoprotein gene, partial cds	|k__Viruses|s__Guato virus	-	-	540	No		1	0	0	Not-determined	Genome-fragment			0	1.02	no viral genes detected
60	k141_50454	491	MF094128.1	4514	367	491	87	211	5.68e-55	99.2	228	MF094128.1 High Island virus S1 gene, partial cds	|k__Viruses|p__Duplornaviricota|c__Resentoviricetes|o__Reovirales|f__Reoviridae|s__High Island virus	-	dsRNA	491	No		0	0	0	Not-determined	Genome-fragment			0	1	no viral genes detected
61	k141_1570	376	MF094128.1	4514	243	376	88	221	4.23e-60	99.254	244	MF094128.1 High Island virus S1 gene, partial cds	|k__Viruses|p__Duplornaviricota|c__Resentoviricetes|o__Reovirales|f__Reoviridae|s__High Island virus	-	dsRNA	376	No		0	0	0	Not-determined	Genome-fragment			0	1.18	no viral genes detected
62	k141_148274	495	MF094128.1	4514	1	97	60	156	1.63e-40	100	180	MF094128.1 High Island virus S1 gene, partial cds	|k__Viruses|p__Duplornaviricota|c__Resentoviricetes|o__Reovirales|f__Reoviridae|s__High Island virus	-	dsRNA	495	No		2	0	0	Not-determined	Genome-fragment			0	1	no viral genes detected
63	k141_160522	757	MF094128.1	4514	644	757	26	139	9.06e-50	100	211	MF094128.1 High Island virus S1 gene, partial cds	|k__Viruses|p__Duplornaviricota|c__Resentoviricetes|o__Reovirales|f__Reoviridae|s__High Island virus	-	dsRNA	757	No		1	0	0	Not-determined	Genome-fragment			0	1	no viral genes detected
64	k141_38327	444	MK908103.1	11209	330	444	10999	10885	6.65e-49	99.13	207	MK908103.1 Guapiacu virus strain SP08-2017 polyprotein gene, partial cds	|k__Viruses|p__Kitrinoviricota|c__Flasuviricetes|o__Amarillovirales|f__Flaviviridae|s__Guapiacu virus	-	ssRNA(+)	444	No		1	0	0	Not-determined	Genome-fragment			0	1	no viral genes detected
65	k141_38331	328	MK908103.1	11209	214	328	10999	10885	4.76e-49	99.13	207	MK908103.1 Guapiacu virus strain SP08-2017 polyprotein gene, partial cds	|k__Viruses|p__Kitrinoviricota|c__Flasuviricetes|o__Amarillovirales|f__Flaviviridae|s__Guapiacu virus	-	ssRNA(+)	328	No		1	0	0	Not-determined	Genome-fragment			0	1	no viral genes detected
66	k141_50715	978	MF094128.1	4514	861	978	209	92	9.15e-51	99.153	215	MF094128.1 High Island virus S1 gene, partial cds	|k__Viruses|p__Duplornaviricota|c__Resentoviricetes|o__Reovirales|f__Reoviridae|s__High Island virus	-	dsRNA	978	No		1	0	0	Not-determined	Genome-fragment			0	1.01	no viral genes detected
67	k141_38367	1283	MK908103.1	11209	1	115	10885	10999	4.35e-50	100	213	MK908103.1 Guapiacu virus strain SP08-2017 polyprotein gene, partial cds	|k__Viruses|p__Kitrinoviricota|c__Flasuviricetes|o__Amarillovirales|f__Flaviviridae|s__Guapiacu virus	-	ssRNA(+)	1283	No		1	0	0	Not-determined	Genome-fragment			0	1	no viral genes detected
68	k141_50734	787	MF094128.1	4514	1	118	92	209	7.3e-51	99.153	215	MF094128.1 High Island virus S1 gene, partial cds	|k__Viruses|p__Duplornaviricota|c__Resentoviricetes|o__Reovirales|f__Reoviridae|s__High Island virus	-	dsRNA	787	No		2	0	0	Not-determined	Genome-fragment			0	1	no viral genes detected
69	k141_1829	371	NC_038286.1	11271	1	36	40	5	9.68e-07	100	67.6	NC_038286.1 Piry virus strain BeAn2423, complete genome KU178986.1 Piry virus strain BeAn2423, complete genome	|k__Viruses|p__Negarnaviricota|c__Monjiviricetes|o__Mononegavirales|f__Rhabdoviridae|g__Vesiculovirus|s__Piry virus	Philander opossum;Gracilinanus microtarsus	ssRNA(-)	371	No		1	0	0	Not-determined	Genome-fragment			0	1	no viral genes detected
70	k141_148481	555	MF094128.1	4514	420	555	156	21	3.84e-62	100	252	MF094128.1 High Island virus S1 gene, partial cds	|k__Viruses|p__Duplornaviricota|c__Resentoviricetes|o__Reovirales|f__Reoviridae|s__High Island virus	-	dsRNA	555	No		2	0	0	Not-determined	Genome-fragment			0	1	no viral genes detected
71	k141_62938	527	MH051731.1	10766	145	299	10766	10613	7.82e-64	96.774	257	MH051731.1 Dengue virus 3 isolate MS11006729 polyprotein (POLY) gene, complete cds	|k__Viruses|p__Kitrinoviricota|c__Flasuviricetes|o__Amarillovirales|f__Flaviviridae|g__Flavivirus|s__Dengue virus 3	Erythrocebus patas;Homo sapiens;Diceromyia;Aedimorphus;Stegomyia	ssRNA(+)	527	No		0	0	0	Not-determined	Genome-fragment			0	1	no viral genes detected
72	k141_50808	514	MF094128.1	4514	1	58	92	149	8.11e-19	100	108	MF094128.1 High Island virus S1 gene, partial cds	|k__Viruses|p__Duplornaviricota|c__Resentoviricetes|o__Reovirales|f__Reoviridae|s__High Island virus	-	dsRNA	514	No		1	0	0	Not-determined	Genome-fragment			0	1	no viral genes detected
73	k141_50818	448	MF094128.1	4514	392	448	148	92	2.51e-18	100	106	MF094128.1 High Island virus S1 gene, partial cds	|k__Viruses|p__Duplornaviricota|c__Resentoviricetes|o__Reovirales|f__Reoviridae|s__High Island virus	-	dsRNA	448	No		1	0	0	Not-determined	Genome-fragment			0	1	no viral genes detected
74	k141_185261	563	MF094128.1	4514	122	244	26	148	6.58e-55	100	228	MF094128.1 High Island virus S1 gene, partial cds	|k__Viruses|p__Duplornaviricota|c__Resentoviricetes|o__Reovirales|f__Reoviridae|s__High Island virus	-	dsRNA	563	No		1	0	0	Not-determined	Genome-fragment			0	1	no viral genes detected
75	k141_14161	613	MF094128.1	4514	1	97	113	209	2.65e-39	98.969	176	MF094128.1 High Island virus S1 gene, partial cds	|k__Viruses|p__Duplornaviricota|c__Resentoviricetes|o__Reovirales|f__Reoviridae|s__High Island virus	-	dsRNA	613	No		1	0	0	Not-determined	Genome-fragment			0	1	no viral genes detected
76	k141_1957	363	MT096519.1	2961	1	363	1599	1961	0	99.174	654	MT096519.1 Wenzhou sobemo-like virus 4 isolate FTA1-5, complete genome	|k__Viruses|s__Wenzhou sobemo-like virus 4	root	-	363	No		2	0	0	Not-determined	Genome-fragment			0	1	no viral genes detected
77	k141_14185	411	MK908103.1	11209	115	284	10829	10999	3.58e-66	94.737	265	MK908103.1 Guapiacu virus strain SP08-2017 polyprotein gene, partial cds	|k__Viruses|p__Kitrinoviricota|c__Flasuviricetes|o__Amarillovirales|f__Flaviviridae|s__Guapiacu virus	-	ssRNA(+)	411	No		0	0	0	Not-determined	Genome-fragment			0	1	no viral genes detected
78	k141_160818	589	MK908103.1	11209	8	178	10829	10999	3.1e-78	98.83	305	MK908103.1 Guapiacu virus strain SP08-2017 polyprotein gene, partial cds	|k__Viruses|p__Kitrinoviricota|c__Flasuviricetes|o__Amarillovirales|f__Flaviviridae|s__Guapiacu virus	-	ssRNA(+)	589	No		0	0	0	Not-determined	Genome-fragment			0	1	no viral genes detected
79	k141_148628	383	MF094128.1	4514	67	194	222	95	9.34e-57	99.219	233	MF094128.1 High Island virus S1 gene, partial cds	|k__Viruses|p__Duplornaviricota|c__Resentoviricetes|o__Reovirales|f__Reoviridae|s__High Island virus	-	dsRNA	383	No		1	0	0	Not-determined	Genome-fragment			0	1	no viral genes detected
80	k141_63075	383	MF094128.1	4514	1	98	137	40	3.43e-41	100	182	MF094128.1 High Island virus S1 gene, partial cds	|k__Viruses|p__Duplornaviricota|c__Resentoviricetes|o__Reovirales|f__Reoviridae|s__High Island virus	-	dsRNA	383	No		1	0	0	Not-determined	Genome-fragment			0	1	no viral genes detected
81	k141_124210	486	MK908103.1	11209	52	187	10966	10832	1.23e-41	91.176	183	MK908103.1 Guapiacu virus strain SP08-2017 polyprotein gene, partial cds	|k__Viruses|p__Kitrinoviricota|c__Flasuviricetes|o__Amarillovirales|f__Flaviviridae|s__Guapiacu virus	-	ssRNA(+)	486	No		2	0	0	Not-determined	Genome-fragment			0	1	no viral genes detected
82	k141_136540	676	MK908103.1	11209	95	261	10830	10996	2.87e-54	91.018	226	MK908103.1 Guapiacu virus strain SP08-2017 polyprotein gene, partial cds	|k__Viruses|p__Kitrinoviricota|c__Flasuviricetes|o__Amarillovirales|f__Flaviviridae|s__Guapiacu virus	-	ssRNA(+)	676	No		1	0	0	Not-determined	Genome-fragment			0	1	no viral genes detected
83	k141_124245	1511	MK908103.1	11209	287	456	10829	10999	1.4e-65	94.737	265	MK908103.1 Guapiacu virus strain SP08-2017 polyprotein gene, partial cds	|k__Viruses|p__Kitrinoviricota|c__Flasuviricetes|o__Amarillovirales|f__Flaviviridae|s__Guapiacu virus	-	ssRNA(+)	1511	No		1	0	0	Not-determined	Genome-fragment			0	1	no viral genes detected
85	k141_148754	790	MH051731.1	10766	489	636	10613	10760	2.62e-55	94.595	230	MH051731.1 Dengue virus 3 isolate MS11006729 polyprotein (POLY) gene, complete cds	|k__Viruses|p__Kitrinoviricota|c__Flasuviricetes|o__Amarillovirales|f__Flaviviridae|g__Flavivirus|s__Dengue virus 3	Erythrocebus patas;Homo sapiens;Diceromyia;Aedimorphus;Stegomyia	ssRNA(+)	790	No		1	0	0	Not-determined	Genome-fragment			0	1	no viral genes detected
86	k141_2163	383	MF094128.1	4514	1	37	182	218	2.79e-07	100	69.4	MF094128.1 High Island virus S1 gene, partial cds	|k__Viruses|p__Duplornaviricota|c__Resentoviricetes|o__Reovirales|f__Reoviridae|s__High Island virus	-	dsRNA	383	No		1	0	0	Not-determined	Genome-fragment			0	1	no viral genes detected
87	k141_185522	686	MK908103.1	11209	334	503	10998	10829	1.33e-67	95.294	270	MK908103.1 Guapiacu virus strain SP08-2017 polyprotein gene, partial cds	|k__Viruses|p__Kitrinoviricota|c__Flasuviricetes|o__Amarillovirales|f__Flaviviridae|s__Guapiacu virus	-	ssRNA(+)	686	No		1	0	0	Not-determined	Genome-fragment			0	1	no viral genes detected
89	k141_148890	513	MK908103.1	11209	3	111	10940	10829	1.03e-27	89.286	137	MK908103.1 Guapiacu virus strain SP08-2017 polyprotein gene, partial cds	|k__Viruses|p__Kitrinoviricota|c__Flasuviricetes|o__Amarillovirales|f__Flaviviridae|s__Guapiacu virus	-	ssRNA(+)	513	No		0	0	0	Not-determined	Genome-fragment			0	1	no viral genes detected
90	k141_14474	677	MK908103.1	11209	546	677	10835	10966	8e-55	97.727	228	MK908103.1 Guapiacu virus strain SP08-2017 polyprotein gene, partial cds	|k__Viruses|p__Kitrinoviricota|c__Flasuviricetes|o__Amarillovirales|f__Flaviviridae|s__Guapiacu virus	-	ssRNA(+)	677	No		1	0	0	Not-determined	Genome-fragment			0	1	no viral genes detected
91	k141_148940	593	MK908103.1	11209	544	593	10832	10881	1.23e-12	98	87.9	MK908103.1 Guapiacu virus strain SP08-2017 polyprotein gene, partial cds	|k__Viruses|p__Kitrinoviricota|c__Flasuviricetes|o__Amarillovirales|f__Flaviviridae|s__Guapiacu virus	-	ssRNA(+)	593	No		1	0	0	Not-determined	Genome-fragment			0	1	no viral genes detected
92	k141_87837	316	KT966486.1	2612	3	218	2276	2064	4.54e-54	85.714	224	KT966486.1 Guato virus strain BrMS-MQ10 putative glycoprotein gene, partial cds	|k__Viruses|s__Guato virus	-	-	316	No		0	0	0	Not-determined	Genome-fragment			0	1	no viral genes detected
93	k141_173392	446	MF094128.1	4514	1	59	101	159	4.19e-16	96.61	99	MF094128.1 High Island virus S1 gene, partial cds	|k__Viruses|p__Duplornaviricota|c__Resentoviricetes|o__Reovirales|f__Reoviridae|s__High Island virus	-	dsRNA	446	No		2	0	0	Not-determined	Genome-fragment			0	1	no viral genes detected
95	k141_87927	468	MK908103.1	11209	320	468	10999	10851	8.83e-68	99.329	270	MK908103.1 Guapiacu virus strain SP08-2017 polyprotein gene, partial cds	|k__Viruses|p__Kitrinoviricota|c__Flasuviricetes|o__Amarillovirales|f__Flaviviridae|s__Guapiacu virus	-	ssRNA(+)	468	No		1	0	0	Not-determined	Genome-fragment			0	1	no viral genes detected
97	k141_63527	354	MK908103.1	11209	46	159	10886	10999	1.91e-33	91.228	156	MK908103.1 Guapiacu virus strain SP08-2017 polyprotein gene, partial cds	|k__Viruses|p__Kitrinoviricota|c__Flasuviricetes|o__Amarillovirales|f__Flaviviridae|s__Guapiacu virus	-	ssRNA(+)	354	No		0	0	0	Not-determined	Genome-fragment			0	1	no viral genes detected
98	k141_51341	3914	MK908103.1	11209	39	209	10829	10999	1e-80	100	316	MK908103.1 Guapiacu virus strain SP08-2017 polyprotein gene, partial cds	|k__Viruses|p__Kitrinoviricota|c__Flasuviricetes|o__Amarillovirales|f__Flaviviridae|s__Guapiacu virus	-	ssRNA(+)	3914	No		4	0	0	Not-determined	Genome-fragment			0	1	no viral genes detected
99	k141_185802	742	MF094128.1	4514	1	88	65	152	2.52e-35	100	163	MF094128.1 High Island virus S1 gene, partial cds	|k__Viruses|p__Duplornaviricota|c__Resentoviricetes|o__Reovirales|f__Reoviridae|s__High Island virus	-	dsRNA	742	No		2	0	0	Not-determined	Genome-fragment			0	1	no viral genes detected
100	k141_173513	423	MF094128.1	4514	1	38	185	222	8.64e-08	100	71.3	MF094128.1 High Island virus S1 gene, partial cds	|k__Viruses|p__Duplornaviricota|c__Resentoviricetes|o__Reovirales|f__Reoviridae|s__High Island virus	-	dsRNA	423	No		2	0	0	Not-determined	Genome-fragment			0	1	no viral genes detected
101	k141_173531	420	MF094128.1	4514	316	420	143	39	4.87e-45	100	195	MF094128.1 High Island virus S1 gene, partial cds	|k__Viruses|p__Duplornaviricota|c__Resentoviricetes|o__Reovirales|f__Reoviridae|s__High Island virus	-	dsRNA	420	No		0	0	0	Not-determined	Genome-fragment			0	1	no viral genes detected
102	k141_2560	375	MK908103.1	11209	252	300	10829	10877	5.81e-14	100	91.6	MK908103.1 Guapiacu virus strain SP08-2017 polyprotein gene, partial cds	|k__Viruses|p__Kitrinoviricota|c__Flasuviricetes|o__Amarillovirales|f__Flaviviridae|s__Guapiacu virus	-	ssRNA(+)	375	No		1	0	0	Not-determined	Genome-fragment			0	1	no viral genes detected
103	k141_124728	600	KT966484.1	2730	91	460	2226	2596	3.65e-157	94.34	568	KT966484.1 Guato virus strain BrMS-MQ10 putative glycoprotein gene, partial cds	|k__Viruses|s__Guato virus	-	-	600	No		0	0	0	Not-determined	Genome-fragment			0	1	no viral genes detected
104	k141_185910	811	MK908103.1	11209	4	118	10943	10829	1.26e-48	99.13	207	MK908103.1 Guapiacu virus strain SP08-2017 polyprotein gene, partial cds	|k__Viruses|p__Kitrinoviricota|c__Flasuviricetes|o__Amarillovirales|f__Flaviviridae|s__Guapiacu virus	-	ssRNA(+)	811	No		0	0	0	Not-determined	Genome-fragment			0	1	no viral genes detected
105	k141_173627	624	MK908103.1	11209	342	482	10966	10829	2.06e-50	94.326	213	MK908103.1 Guapiacu virus strain SP08-2017 polyprotein gene, partial cds	|k__Viruses|p__Kitrinoviricota|c__Flasuviricetes|o__Amarillovirales|f__Flaviviridae|s__Guapiacu virus	-	ssRNA(+)	624	No		1	0	0	Not-determined	Genome-fragment			0	1	no viral genes detected
106	k141_161380	308	MF094128.1	4514	133	179	91	45	2.81e-11	97.872	82.4	MF094128.1 High Island virus S1 gene, partial cds	|k__Viruses|p__Duplornaviricota|c__Resentoviricetes|o__Reovirales|f__Reoviridae|s__High Island virus	-	dsRNA	308	No		0	0	0	Not-determined	Genome-fragment			0	1.64	no viral genes detected; high kmer_freq may indicate large duplication; low-confidence DTR
107	k141_63690	1449	NC_005064.1	11375	2	719	8977	9696	1.36e-55	72.69	231	NC_005064.1 Kamiti River virus, complete genome AY149905.1 Kamiti River virus isolate SR-82 polyprotein precursor, gene, complete cds	|k__Viruses|p__Kitrinoviricota|c__Flasuviricetes|o__Amarillovirales|f__Flaviviridae|g__Flavivirus|s__Kamiti River virus	Aedes	ssRNA(+)	1449	No		2	0	0	Not-determined	Genome-fragment			0	1	no viral genes detected
108	k141_27109	507	MK908103.1	11209	1	51	10949	10999	6.22e-15	100	95.3	MK908103.1 Guapiacu virus strain SP08-2017 polyprotein gene, partial cds	|k__Viruses|p__Kitrinoviricota|c__Flasuviricetes|o__Amarillovirales|f__Flaviviridae|s__Guapiacu virus	-	ssRNA(+)	507	No		1	0	0	Not-determined	Genome-fragment			0	1	no viral genes detected
109	k141_88165	971	MH051731.1	10766	774	915	10720	10579	7.12e-42	90.141	185	MH051731.1 Dengue virus 3 isolate MS11006729 polyprotein (POLY) gene, complete cds	|k__Viruses|p__Kitrinoviricota|c__Flasuviricetes|o__Amarillovirales|f__Flaviviridae|g__Flavivirus|s__Dengue virus 3	Erythrocebus patas;Homo sapiens;Diceromyia;Aedimorphus;Stegomyia	ssRNA(+)	971	No		1	0	0	Not-determined	Genome-fragment			0	1	no viral genes detected
110	k141_186022	360	KX883688.1	11081	1	339	6196	6534	3.5e-160	97.345	577	KX883688.1 Hubei picorna-like virus 82 strain spider133992 hypothetical protein 1, hypothetical protein 2, and hypothetical protein 3 genes, complete cds	|k__Viruses|p__Pisuviricota|c__Pisoniviricetes|o__Picornavirales|f__Polycipiviridae|g__Chipolycivirus|s__Hubei picorna-like virus 82	root	ssRNA(+)	360	No		1	0	0	Not-determined	Genome-fragment			0	1	no viral genes detected
111	k141_14968	676	MF094128.1	4514	1	90	146	57	8.22e-35	98.889	161	MF094128.1 High Island virus S1 gene, partial cds	|k__Viruses|p__Duplornaviricota|c__Resentoviricetes|o__Reovirales|f__Reoviridae|s__High Island virus	-	dsRNA	676	No		0	0	0	Not-determined	Genome-fragment			0	1.06	no viral genes detected
112	k141_112926	2650	MK908103.1	11209	2497	2585	10856	10944	5.61e-32	97.753	154	MK908103.1 Guapiacu virus strain SP08-2017 polyprotein gene, partial cds	|k__Viruses|p__Kitrinoviricota|c__Flasuviricetes|o__Amarillovirales|f__Flaviviridae|s__Guapiacu virus	-	ssRNA(+)	2650	No		2	0	0	Not-determined	Genome-fragment			0	1	no viral genes detected
113	k141_161677	520	MK908103.1	11209	132	241	10938	10829	1.03e-42	97.273	187	MK908103.1 Guapiacu virus strain SP08-2017 polyprotein gene, partial cds	|k__Viruses|p__Kitrinoviricota|c__Flasuviricetes|o__Amarillovirales|f__Flaviviridae|s__Guapiacu virus	-	ssRNA(+)	520	No		1	0	0	Not-determined	Genome-fragment			0	1	no viral genes detected
114	k141_15198	391	NC_038286.1	11271	354	391	74	37	7.93e-08	100	71.3	NC_038286.1 Piry virus strain BeAn2423, complete genome KU178986.1 Piry virus strain BeAn2423, complete genome	|k__Viruses|p__Negarnaviricota|c__Monjiviricetes|o__Mononegavirales|f__Rhabdoviridae|g__Vesiculovirus|s__Piry virus	Philander opossum;Gracilinanus microtarsus	ssRNA(-)	391	No		1	0	0	Not-determined	Genome-fragment			0	1	no viral genes detected
115	k141_27489	399	NC_038286.1	11271	343	399	1	57	2.22e-18	100	106	NC_038286.1 Piry virus strain BeAn2423, complete genome KU178986.1 Piry virus strain BeAn2423, complete genome	|k__Viruses|p__Negarnaviricota|c__Monjiviricetes|o__Mononegavirales|f__Rhabdoviridae|g__Vesiculovirus|s__Piry virus	Philander opossum;Gracilinanus microtarsus	ssRNA(-)	399	No		0	0	0	Not-determined	Genome-fragment			0	1	no viral genes detected
116	k141_186409	647	MH051731.1	10766	1	94	10707	10613	1.02e-28	93.684	141	MH051731.1 Dengue virus 3 isolate MS11006729 polyprotein (POLY) gene, complete cds	|k__Viruses|p__Kitrinoviricota|c__Flasuviricetes|o__Amarillovirales|f__Flaviviridae|g__Flavivirus|s__Dengue virus 3	Erythrocebus patas;Homo sapiens;Diceromyia;Aedimorphus;Stegomyia	ssRNA(+)	647	No		1	0	0	Not-determined	Genome-fragment			0	1	no viral genes detected
117	k141_174116	352	MF094128.1	4514	241	352	150	39	5.16e-49	100	207	MF094128.1 High Island virus S1 gene, partial cds	|k__Viruses|p__Duplornaviricota|c__Resentoviricetes|o__Reovirales|f__Reoviridae|s__High Island virus	-	dsRNA	352	No		1	0	0	Not-determined	Genome-fragment			0	1	no viral genes detected
118	k141_15297	460	MH051731.1	10766	175	304	10637	10766	6.94e-44	93.077	191	MH051731.1 Dengue virus 3 isolate MS11006729 polyprotein (POLY) gene, complete cds	|k__Viruses|p__Kitrinoviricota|c__Flasuviricetes|o__Amarillovirales|f__Flaviviridae|g__Flavivirus|s__Dengue virus 3	Erythrocebus patas;Homo sapiens;Diceromyia;Aedimorphus;Stegomyia	ssRNA(+)	460	No		1	0	0	Not-determined	Genome-fragment			0	1	no viral genes detected
120	k141_125340	850	MK908103.1	11209	707	850	10829	10972	2.18e-56	95.862	233	MK908103.1 Guapiacu virus strain SP08-2017 polyprotein gene, partial cds	|k__Viruses|p__Kitrinoviricota|c__Flasuviricetes|o__Amarillovirales|f__Flaviviridae|s__Guapiacu virus	-	ssRNA(+)	850	No		1	0	0	Not-determined	Genome-fragment			0	1	no viral genes detected
121	k141_15422	869	MK908103.1	11209	303	396	10922	10829	1.38e-33	96.809	158	MK908103.1 Guapiacu virus strain SP08-2017 polyprotein gene, partial cds	|k__Viruses|p__Kitrinoviricota|c__Flasuviricetes|o__Amarillovirales|f__Flaviviridae|s__Guapiacu virus	-	ssRNA(+)	869	No		1	0	0	Not-determined	Genome-fragment			0	1	no viral genes detected
122	k141_64324	442	MF094128.1	4514	1	84	117	34	2.43e-33	100	156	MF094128.1 High Island virus S1 gene, partial cds	|k__Viruses|p__Duplornaviricota|c__Resentoviricetes|o__Reovirales|f__Reoviridae|s__High Island virus	-	dsRNA	442	No		2	0	0	Not-determined	Genome-fragment			0	1	no viral genes detected
123	k141_39803	314	MF094128.1	4514	1	107	41	147	2.73e-46	100	198	MF094128.1 High Island virus S1 gene, partial cds	|k__Viruses|p__Duplornaviricota|c__Resentoviricetes|o__Reovirales|f__Reoviridae|s__High Island virus	-	dsRNA	314	No		1	0	0	Not-determined	Genome-fragment			0	1	no viral genes detected
124	k141_88783	407	MF094128.1	4514	1	56	163	218	8.16e-18	100	104	MF094128.1 High Island virus S1 gene, partial cds	|k__Viruses|p__Duplornaviricota|c__Resentoviricetes|o__Reovirales|f__Reoviridae|s__High Island virus	-	dsRNA	407	No		1	0	0	Not-determined	Genome-fragment			0	1	no viral genes detected
125	k141_162091	1018	LC496783.1	4448	41	701	3764	4435	5.34e-98	77.405	372	LC496783.1 Aedes aegypti virga-like virus GH115 genes for hypothetical protein 1, hypothetical protein 2, complete cds	|k__Viruses|s__Aedes aegypti virga-like virus	-	-	1018	No		1	0	0	Not-determined	Genome-fragment			0	1	no viral genes detected
127	k141_137811	616	MH051731.1	10766	148	301	10613	10766	2.01e-55	93.548	230	MH051731.1 Dengue virus 3 isolate MS11006729 polyprotein (POLY) gene, complete cds	|k__Viruses|p__Kitrinoviricota|c__Flasuviricetes|o__Amarillovirales|f__Flaviviridae|g__Flavivirus|s__Dengue virus 3	Erythrocebus patas;Homo sapiens;Diceromyia;Aedimorphus;Stegomyia	ssRNA(+)	616	No		0	0	0	Not-determined	Genome-fragment			0	1.05	no viral genes detected
129	k141_27875	418	MK908103.1	11209	1	162	10990	10829	4.71e-65	95.679	261	MK908103.1 Guapiacu virus strain SP08-2017 polyprotein gene, partial cds	|k__Viruses|p__Kitrinoviricota|c__Flasuviricetes|o__Amarillovirales|f__Flaviviridae|s__Guapiacu virus	-	ssRNA(+)	418	No		1	0	0	Not-determined	Genome-fragment			0	1	no viral genes detected
130	k141_186828	630	KT966484.1	2730	414	601	2070	2255	2.09e-45	85.789	196	KT966484.1 Guato virus strain BrMS-MQ10 putative glycoprotein gene, partial cds	|k__Viruses|s__Guato virus	-	-	630	No		1	0	0	Not-determined	Genome-fragment			0	1	no viral genes detected
131	k141_125681	501	KT966484.1	2730	1	470	2492	2021	0	98.517	832	KT966484.1 Guato virus strain BrMS-MQ10 putative glycoprotein gene, partial cds	|k__Viruses|s__Guato virus	-	-	501	No		0	0	0	Not-determined	Genome-fragment			0	1.01	no viral genes detected
132	k141_64608	449	MK908103.1	11209	127	290	10992	10829	8.5e-63	94.512	254	MK908103.1 Guapiacu virus strain SP08-2017 polyprotein gene, partial cds	|k__Viruses|p__Kitrinoviricota|c__Flasuviricetes|o__Amarillovirales|f__Flaviviridae|s__Guapiacu virus	-	ssRNA(+)	449	No		0	0	0	Not-determined	Genome-fragment			0	1	no viral genes detected
133	k141_101254	440	MH051731.1	10766	90	195	10719	10614	6.78e-29	90.566	141	MH051731.1 Dengue virus 3 isolate MS11006729 polyprotein (POLY) gene, complete cds	|k__Viruses|p__Kitrinoviricota|c__Flasuviricetes|o__Amarillovirales|f__Flaviviridae|g__Flavivirus|s__Dengue virus 3	Erythrocebus patas;Homo sapiens;Diceromyia;Aedimorphus;Stegomyia	ssRNA(+)	440	No		1	0	0	Not-determined	Genome-fragment			0	1	no viral genes detected
134	k141_174601	742	KT966484.1	2730	523	713	2066	2255	2.48e-45	85.567	196	KT966484.1 Guato virus strain BrMS-MQ10 putative glycoprotein gene, partial cds	|k__Viruses|s__Guato virus	-	-	742	No		0	0	0	Not-determined	Genome-fragment			0	1	no viral genes detected
135	k141_174681	458	MF094128.1	4514	1	140	164	25	2.42e-63	99.286	255	MF094128.1 High Island virus S1 gene, partial cds	|k__Viruses|p__Duplornaviricota|c__Resentoviricetes|o__Reovirales|f__Reoviridae|s__High Island virus	-	dsRNA	458	No		0	0	0	Not-determined	Genome-fragment			0	1.18	no viral genes detected
136	k141_101414	637	MH051731.1	10766	454	602	10618	10766	2.68e-59	95.973	243	MH051731.1 Dengue virus 3 isolate MS11006729 polyprotein (POLY) gene, complete cds	|k__Viruses|p__Kitrinoviricota|c__Flasuviricetes|o__Amarillovirales|f__Flaviviridae|g__Flavivirus|s__Dengue virus 3	Erythrocebus patas;Homo sapiens;Diceromyia;Aedimorphus;Stegomyia	ssRNA(+)	637	No		0	0	0	Not-determined	Genome-fragment			0	1	no viral genes detected
137	k141_3716	516	KT966486.1	2612	6	228	1067	1312	1.32e-41	81.855	183	KT966486.1 Guato virus strain BrMS-MQ10 putative glycoprotein gene, partial cds	|k__Viruses|s__Guato virus	-	-	516	No		0	0	0	Not-determined	Genome-fragment			0	1	no viral genes detected
138	k141_64798	455	MK908103.1	11209	296	370	10903	10829	1.18e-21	94.667	117	MK908103.1 Guapiacu virus strain SP08-2017 polyprotein gene, partial cds	|k__Viruses|p__Kitrinoviricota|c__Flasuviricetes|o__Amarillovirales|f__Flaviviridae|s__Guapiacu virus	-	ssRNA(+)	455	No		1	0	0	Not-determined	Genome-fragment			0	1	no viral genes detected
139	k141_52723	308	MF094128.1	4514	1	38	108	145	6.08e-08	100	71.3	MF094128.1 High Island virus S1 gene, partial cds	|k__Viruses|p__Duplornaviricota|c__Resentoviricetes|o__Reovirales|f__Reoviridae|s__High Island virus	-	dsRNA	308	No		0	0	0	Not-determined	Genome-fragment			0	1	no viral genes detected
140	k141_162631	328	MF094128.1	4514	1	58	174	117	6.43e-18	98.276	104	MF094128.1 High Island virus S1 gene, partial cds	|k__Viruses|p__Duplornaviricota|c__Resentoviricetes|o__Reovirales|f__Reoviridae|s__High Island virus	-	dsRNA	328	No		0	0	0	Not-determined	Genome-fragment			0	1	no viral genes detected
141	k141_77162	661	MH051731.1	10766	317	441	10642	10766	1.31e-52	98.4	220	MH051731.1 Dengue virus 3 isolate MS11006729 polyprotein (POLY) gene, complete cds	|k__Viruses|p__Kitrinoviricota|c__Flasuviricetes|o__Amarillovirales|f__Flaviviridae|g__Flavivirus|s__Dengue virus 3	Erythrocebus patas;Homo sapiens;Diceromyia;Aedimorphus;Stegomyia	ssRNA(+)	661	No		2	0	0	Not-determined	Genome-fragment			0	1	no viral genes detected
142	k141_150525	468	MK908103.1	11209	1	165	10860	11030	1.15e-61	93.567	250	MK908103.1 Guapiacu virus strain SP08-2017 polyprotein gene, partial cds	|k__Viruses|p__Kitrinoviricota|c__Flasuviricetes|o__Amarillovirales|f__Flaviviridae|s__Guapiacu virus	-	ssRNA(+)	468	No		1	0	0	Not-determined	Genome-fragment			0	1	no viral genes detected
143	k141_126139	568	MF094128.1	4514	452	568	142	26	1.44e-51	100	217	MF094128.1 High Island virus S1 gene, partial cds	|k__Viruses|p__Duplornaviricota|c__Resentoviricetes|o__Reovirales|f__Reoviridae|s__High Island virus	-	dsRNA	568	No		1	0	0	Not-determined	Genome-fragment			0	1	no viral genes detected
144	k141_187303	454	NC_038286.1	11271	1	40	48	9	7.19e-09	100	75	NC_038286.1 Piry virus strain BeAn2423, complete genome KU178986.1 Piry virus strain BeAn2423, complete genome	|k__Viruses|p__Negarnaviricota|c__Monjiviricetes|o__Mononegavirales|f__Rhabdoviridae|g__Vesiculovirus|s__Piry virus	Philander opossum;Gracilinanus microtarsus	ssRNA(-)	454	No		1	0	0	Not-determined	Genome-fragment			0	1	no viral genes detected
145	k141_3979	337	MK908103.1	11209	1	57	10947	10999	5.2e-09	91.228	75	MK908103.1 Guapiacu virus strain SP08-2017 polyprotein gene, partial cds	|k__Viruses|p__Kitrinoviricota|c__Flasuviricetes|o__Amarillovirales|f__Flaviviridae|s__Guapiacu virus	-	ssRNA(+)	337	No		1	0	0	Not-determined	Genome-fragment			0	1	no viral genes detected
146	k141_40537	514	KX522565.1	65653	1	514	55196	55709	0	99.805	944	KX522565.1 Wolbachia phage WO	|k__Viruses|p__Uroviricota|c__Caudoviricetes|o__Caudovirales|f__Myoviridae|s__Wolbachia phage WO	-	dsDNA	514	No		1	0	0	Low-quality	Genome-fragment	0.87	AAI-based (medium-confidence)	0	1	no viral genes detected
147	k141_40542	791	MK908103.1	11209	656	778	10832	10950	2.68e-40	93.496	180	MK908103.1 Guapiacu virus strain SP08-2017 polyprotein gene, partial cds	|k__Viruses|p__Kitrinoviricota|c__Flasuviricetes|o__Amarillovirales|f__Flaviviridae|s__Guapiacu virus	-	ssRNA(+)	791	No		3	0	0	Not-determined	Genome-fragment			0	1	no viral genes detected
148	k141_16222	504	MK908103.1	11209	126	282	10994	10831	1.66e-40	87.195	180	MK908103.1 Guapiacu virus strain SP08-2017 polyprotein gene, partial cds	|k__Viruses|p__Kitrinoviricota|c__Flasuviricetes|o__Amarillovirales|f__Flaviviridae|s__Guapiacu virus	-	ssRNA(+)	504	No		1	0	0	Not-determined	Genome-fragment			0	1	no viral genes detected
149	k141_114056	324	NC_038286.1	11271	267	324	8	65	2.28e-17	98.276	102	NC_038286.1 Piry virus strain BeAn2423, complete genome KU178986.1 Piry virus strain BeAn2423, complete genome	|k__Viruses|p__Negarnaviricota|c__Monjiviricetes|o__Mononegavirales|f__Rhabdoviridae|g__Vesiculovirus|s__Piry virus	Philander opossum;Gracilinanus microtarsus	ssRNA(-)	324	No		2	0	0	Not-determined	Genome-fragment			0	1	no viral genes detected
150	k141_89603	999	MK908103.1	11209	26	196	10829	10999	2.51e-76	98.246	300	MK908103.1 Guapiacu virus strain SP08-2017 polyprotein gene, partial cds	|k__Viruses|p__Kitrinoviricota|c__Flasuviricetes|o__Amarillovirales|f__Flaviviridae|s__Guapiacu virus	-	ssRNA(+)	999	No		1	0	0	Not-determined	Genome-fragment			0	1	no viral genes detected
151	k141_187447	561	MF094128.1	4514	464	561	86	183	6.69e-40	98.98	178	MF094128.1 High Island virus S1 gene, partial cds	|k__Viruses|p__Duplornaviricota|c__Resentoviricetes|o__Reovirales|f__Reoviridae|s__High Island virus	-	dsRNA	561	No		1	0	0	Not-determined	Genome-fragment			0	1	no viral genes detected
152	k141_150787	356	MF094128.1	4514	1	112	31	142	5.22e-49	100	207	MF094128.1 High Island virus S1 gene, partial cds	|k__Viruses|p__Duplornaviricota|c__Resentoviricetes|o__Reovirales|f__Reoviridae|s__High Island virus	-	dsRNA	356	No		0	0	0	Not-determined	Genome-fragment			0	1	no viral genes detected
153	k141_138589	462	MK908103.1	11209	224	387	10992	10829	4.11e-56	92.073	231	MK908103.1 Guapiacu virus strain SP08-2017 polyprotein gene, partial cds	|k__Viruses|p__Kitrinoviricota|c__Flasuviricetes|o__Amarillovirales|f__Flaviviridae|s__Guapiacu virus	-	ssRNA(+)	462	No		0	0	0	Not-determined	Genome-fragment			0	1	no viral genes detected
154	k141_4200	489	MF094128.1	4514	1	98	168	71	5.78e-40	98.98	178	MF094128.1 High Island virus S1 gene, partial cds	|k__Viruses|p__Duplornaviricota|c__Resentoviricetes|o__Reovirales|f__Reoviridae|s__High Island virus	-	dsRNA	489	No		1	0	0	Not-determined	Genome-fragment			0	1	no viral genes detected
156	k141_65301	450	MF094128.1	4514	335	450	37	152	1.87e-49	99.138	209	MF094128.1 High Island virus S1 gene, partial cds	|k__Viruses|p__Duplornaviricota|c__Resentoviricetes|o__Reovirales|f__Reoviridae|s__High Island virus	-	dsRNA	450	No		1	0	0	Not-determined	Genome-fragment			0	1	no viral genes detected
157	k141_16442	564	MK908103.1	11209	430	536	10893	10999	2.4e-44	99.065	193	MK908103.1 Guapiacu virus strain SP08-2017 polyprotein gene, partial cds	|k__Viruses|p__Kitrinoviricota|c__Flasuviricetes|o__Amarillovirales|f__Flaviviridae|s__Guapiacu virus	-	ssRNA(+)	564	No		2	0	0	Not-determined	Genome-fragment			0	1	no viral genes detected
158	k141_126461	376	MK908103.1	11209	1	159	10996	10829	1.18e-55	92.262	230	MK908103.1 Guapiacu virus strain SP08-2017 polyprotein gene, partial cds	|k__Viruses|p__Kitrinoviricota|c__Flasuviricetes|o__Amarillovirales|f__Flaviviridae|s__Guapiacu virus	-	ssRNA(+)	376	No		1	0	0	Not-determined	Genome-fragment			0	1	no viral genes detected
159	k141_163132	342	MF094128.1	4514	219	342	95	218	2.98e-51	97.581	215	MF094128.1 High Island virus S1 gene, partial cds	|k__Viruses|p__Duplornaviricota|c__Resentoviricetes|o__Reovirales|f__Reoviridae|s__High Island virus	-	dsRNA	342	No		1	0	0	Not-determined	Genome-fragment			0	1	no viral genes detected
160	k141_187685	526	MF094128.1	4514	1	156	21	176	3.6e-67	97.436	268	MF094128.1 High Island virus S1 gene, partial cds	|k__Viruses|p__Duplornaviricota|c__Resentoviricetes|o__Reovirales|f__Reoviridae|s__High Island virus	-	dsRNA	526	No		0	0	0	Not-determined	Genome-fragment			0	1.33	no viral genes detected
161	k141_65468	460	MK908103.1	11209	202	372	10829	10999	1.11e-71	96.491	283	MK908103.1 Guapiacu virus strain SP08-2017 polyprotein gene, partial cds	|k__Viruses|p__Kitrinoviricota|c__Flasuviricetes|o__Amarillovirales|f__Flaviviridae|s__Guapiacu virus	-	ssRNA(+)	460	No		0	0	0	Not-determined	Genome-fragment			0	1	no viral genes detected
162	k141_102108	591	MH051731.1	10766	202	390	10766	10579	5.17e-81	96.825	315	MH051731.1 Dengue virus 3 isolate MS11006729 polyprotein (POLY) gene, complete cds	|k__Viruses|p__Kitrinoviricota|c__Flasuviricetes|o__Amarillovirales|f__Flaviviridae|g__Flavivirus|s__Dengue virus 3	Erythrocebus patas;Homo sapiens;Diceromyia;Aedimorphus;Stegomyia	ssRNA(+)	591	No		1	0	0	Not-determined	Genome-fragment			0	1	no viral genes detected
163	k141_102109	796	MK908103.1	11209	260	423	10834	10997	1.57e-62	94.512	254	MK908103.1 Guapiacu virus strain SP08-2017 polyprotein gene, partial cds	|k__Viruses|p__Kitrinoviricota|c__Flasuviricetes|o__Amarillovirales|f__Flaviviridae|s__Guapiacu virus	-	ssRNA(+)	796	No		1	0	0	Not-determined	Genome-fragment			0	1	no viral genes detected
164	k141_151046	604	MK908103.1	11209	324	489	10829	10994	1.93e-70	96.988	279	MK908103.1 Guapiacu virus strain SP08-2017 polyprotein gene, partial cds	|k__Viruses|p__Kitrinoviricota|c__Flasuviricetes|o__Amarillovirales|f__Flaviviridae|s__Guapiacu virus	-	ssRNA(+)	604	No		2	0	0	Not-determined	Genome-fragment			0	1	no viral genes detected
165	k141_163277	572	MH051731.1	10766	185	338	10613	10766	8.53e-64	96.753	257	MH051731.1 Dengue virus 3 isolate MS11006729 polyprotein (POLY) gene, complete cds	|k__Viruses|p__Kitrinoviricota|c__Flasuviricetes|o__Amarillovirales|f__Flaviviridae|g__Flavivirus|s__Dengue virus 3	Erythrocebus patas;Homo sapiens;Diceromyia;Aedimorphus;Stegomyia	ssRNA(+)	572	No		0	0	0	Not-determined	Genome-fragment			0	1	no viral genes detected
166	k141_175490	588	KT966484.1	2730	76	584	2587	2076	0	93.555	760	KT966484.1 Guato virus strain BrMS-MQ10 putative glycoprotein gene, partial cds	|k__Viruses|s__Guato virus	-	-	588	No		0	0	0	Not-determined	Genome-fragment			0	1	no viral genes detected
167	k141_40997	840	MK908103.1	11209	692	757	10829	10894	1.06e-14	92.424	95.3	MK908103.1 Guapiacu virus strain SP08-2017 polyprotein gene, partial cds	|k__Viruses|p__Kitrinoviricota|c__Flasuviricetes|o__Amarillovirales|f__Flaviviridae|s__Guapiacu virus	-	ssRNA(+)	840	No		2	0	0	Not-determined	Genome-fragment			0	1	no viral genes detected
168	k141_41034	342	MK908103.1	11209	122	264	10829	10984	6.74e-18	80.128	104	MK908103.1 Guapiacu virus strain SP08-2017 polyprotein gene, partial cds	|k__Viruses|p__Kitrinoviricota|c__Flasuviricetes|o__Amarillovirales|f__Flaviviridae|s__Guapiacu virus	-	ssRNA(+)	342	No		1	0	0	Not-determined	Genome-fragment			0	1	no viral genes detected
169	k141_77877	397	MF094128.1	4514	1	98	119	216	4.62e-40	98.98	178	MF094128.1 High Island virus S1 gene, partial cds	|k__Viruses|p__Duplornaviricota|c__Resentoviricetes|o__Reovirales|f__Reoviridae|s__High Island virus	-	dsRNA	397	No		1	0	0	Not-determined	Genome-fragment			0	1	no viral genes detected
170	k141_16779	1060	LC496783.1	4448	365	582	1369	1152	4.69e-39	81.193	176	LC496783.1 Aedes aegypti virga-like virus GH115 genes for hypothetical protein 1, hypothetical protein 2, complete cds	|k__Viruses|s__Aedes aegypti virga-like virus	-	-	1060	No		2	0	0	Not-determined	Genome-fragment			0	1	no viral genes detected
171	k141_41150	636	MF094128.1	4514	539	636	111	208	7.65e-40	98.98	178	MF094128.1 High Island virus S1 gene, partial cds	|k__Viruses|p__Duplornaviricota|c__Resentoviricetes|o__Reovirales|f__Reoviridae|s__High Island virus	-	dsRNA	636	No		2	0	0	Not-determined	Genome-fragment			0	1.03	no viral genes detected
172	k141_188068	677	MF094128.1	4514	584	677	132	39	1.06e-38	100	174	MF094128.1 High Island virus S1 gene, partial cds	|k__Viruses|p__Duplornaviricota|c__Resentoviricetes|o__Reovirales|f__Reoviridae|s__High Island virus	-	dsRNA	677	No		1	0	0	Not-determined	Genome-fragment			0	1	no viral genes detected
173	k141_163557	566	NC_038286.1	11271	1	56	60	5	5.41e-16	98.214	99	NC_038286.1 Piry virus strain BeAn2423, complete genome KU178986.1 Piry virus strain BeAn2423, complete genome	|k__Viruses|p__Negarnaviricota|c__Monjiviricetes|o__Mononegavirales|f__Rhabdoviridae|g__Vesiculovirus|s__Piry virus	Philander opossum;Gracilinanus microtarsus	ssRNA(-)	566	No		0	0	0	Not-determined	Genome-fragment			0	1	no viral genes detected
174	k141_4847	707	MH051731.1	10766	125	277	10766	10614	1.79e-61	96.078	250	MH051731.1 Dengue virus 3 isolate MS11006729 polyprotein (POLY) gene, complete cds	|k__Viruses|p__Kitrinoviricota|c__Flasuviricetes|o__Amarillovirales|f__Flaviviridae|g__Flavivirus|s__Dengue virus 3	Erythrocebus patas;Homo sapiens;Diceromyia;Aedimorphus;Stegomyia	ssRNA(+)	707	No		2	0	0	Not-determined	Genome-fragment			0	1	no viral genes detected
175	k141_114917	570	MH051731.1	10766	1	118	10649	10766	8.74e-44	95.763	191	MH051731.1 Dengue virus 3 isolate MS11006729 polyprotein (POLY) gene, complete cds	|k__Viruses|p__Kitrinoviricota|c__Flasuviricetes|o__Amarillovirales|f__Flaviviridae|g__Flavivirus|s__Dengue virus 3	Erythrocebus patas;Homo sapiens;Diceromyia;Aedimorphus;Stegomyia	ssRNA(+)	570	No		0	0	0	Not-determined	Genome-fragment			0	1	no viral genes detected
176	k141_102513	553	MK908103.1	11209	176	329	10829	10982	8.29e-59	94.805	241	MK908103.1 Guapiacu virus strain SP08-2017 polyprotein gene, partial cds	|k__Viruses|p__Kitrinoviricota|c__Flasuviricetes|o__Amarillovirales|f__Flaviviridae|s__Guapiacu virus	-	ssRNA(+)	553	No		1	0	0	Not-determined	Genome-fragment			0	1.1	no viral genes detected
177	k141_139322	553	MK908103.1	11209	149	316	11000	10829	4.88e-71	96.512	281	MK908103.1 Guapiacu virus strain SP08-2017 polyprotein gene, partial cds	|k__Viruses|p__Kitrinoviricota|c__Flasuviricetes|o__Amarillovirales|f__Flaviviridae|s__Guapiacu virus	-	ssRNA(+)	553	No		1	0	0	Not-determined	Genome-fragment			0	1	no viral genes detected
178	k141_188212	579	MF094128.1	4514	492	579	39	126	1.94e-35	100	163	MF094128.1 High Island virus S1 gene, partial cds	|k__Viruses|p__Duplornaviricota|c__Resentoviricetes|o__Reovirales|f__Reoviridae|s__High Island virus	-	dsRNA	579	No		1	0	0	Not-determined	Genome-fragment			0	1	no viral genes detected
179	k141_53830	537	MH051731.1	10766	31	215	10766	10579	1.34e-56	89.418	233	MH051731.1 Dengue virus 3 isolate MS11006729 polyprotein (POLY) gene, complete cds	|k__Viruses|p__Kitrinoviricota|c__Flasuviricetes|o__Amarillovirales|f__Flaviviridae|g__Flavivirus|s__Dengue virus 3	Erythrocebus patas;Homo sapiens;Diceromyia;Aedimorphus;Stegomyia	ssRNA(+)	537	No		1	0	0	Not-determined	Genome-fragment			0	1	no viral genes detected
180	k141_90442	396	NC_038286.1	11271	1	69	9	77	2.19e-23	98.551	122	NC_038286.1 Piry virus strain BeAn2423, complete genome KU178986.1 Piry virus strain BeAn2423, complete genome	|k__Viruses|p__Negarnaviricota|c__Monjiviricetes|o__Mononegavirales|f__Rhabdoviridae|g__Vesiculovirus|s__Piry virus	Philander opossum;Gracilinanus microtarsus	ssRNA(-)	396	No		1	0	0	Not-determined	Genome-fragment			0	1	no viral genes detected
181	k141_41459	657	MK908103.1	11209	335	446	10888	10999	1.02e-43	97.321	191	MK908103.1 Guapiacu virus strain SP08-2017 polyprotein gene, partial cds	|k__Viruses|p__Kitrinoviricota|c__Flasuviricetes|o__Amarillovirales|f__Flaviviridae|s__Guapiacu virus	-	ssRNA(+)	657	No		1	0	0	Not-determined	Genome-fragment			0	1.06	no viral genes detected
182	k141_176052	972	MH051731.1	10766	206	298	10674	10766	5.59e-33	96.774	156	MH051731.1 Dengue virus 3 isolate MS11006729 polyprotein (POLY) gene, complete cds	|k__Viruses|p__Kitrinoviricota|c__Flasuviricetes|o__Amarillovirales|f__Flaviviridae|g__Flavivirus|s__Dengue virus 3	Erythrocebus patas;Homo sapiens;Diceromyia;Aedimorphus;Stegomyia	ssRNA(+)	972	No		1	0	0	Not-determined	Genome-fragment			0	1	no viral genes detected
183	k141_151602	457	MF094128.1	4514	400	457	62	119	7.14e-19	100	108	MF094128.1 High Island virus S1 gene, partial cds	|k__Viruses|p__Duplornaviricota|c__Resentoviricetes|o__Reovirales|f__Reoviridae|s__High Island virus	-	dsRNA	457	No		1	0	0	Not-determined	Genome-fragment			0	1	no viral genes detected
184	k141_90540	626	MH051731.1	10766	287	430	10613	10757	7.42e-50	93.103	211	MH051731.1 Dengue virus 3 isolate MS11006729 polyprotein (POLY) gene, complete cds	|k__Viruses|p__Kitrinoviricota|c__Flasuviricetes|o__Amarillovirales|f__Flaviviridae|g__Flavivirus|s__Dengue virus 3	Erythrocebus patas;Homo sapiens;Diceromyia;Aedimorphus;Stegomyia	ssRNA(+)	626	No		1	0	0	Not-determined	Genome-fragment			0	1.01	no viral genes detected
185	k141_66131	1338	MH051731.1	10766	264	417	10613	10766	9.63e-62	96.104	252	MH051731.1 Dengue virus 3 isolate MS11006729 polyprotein (POLY) gene, complete cds	|k__Viruses|p__Kitrinoviricota|c__Flasuviricetes|o__Amarillovirales|f__Flaviviridae|g__Flavivirus|s__Dengue virus 3	Erythrocebus patas;Homo sapiens;Diceromyia;Aedimorphus;Stegomyia	ssRNA(+)	1338	No		1	0	0	Not-determined	Genome-fragment			0	1	no viral genes detected
186	k141_29563	439	MK908103.1	11209	109	304	11030	10829	1.38e-65	90.594	263	MK908103.1 Guapiacu virus strain SP08-2017 polyprotein gene, partial cds	|k__Viruses|p__Kitrinoviricota|c__Flasuviricetes|o__Amarillovirales|f__Flaviviridae|s__Guapiacu virus	-	ssRNA(+)	439	No		0	0	0	Not-determined	Genome-fragment			0	1	no viral genes detected
188	k141_29579	405	KT966486.1	2612	1	194	2228	2420	1.28e-55	88.144	230	KT966486.1 Guato virus strain BrMS-MQ10 putative glycoprotein gene, partial cds	|k__Viruses|s__Guato virus	-	-	405	No		0	0	0	Not-determined	Genome-fragment			0	1	no viral genes detected
189	k141_90601	1254	MF094128.1	4514	1217	1254	26	63	2.71e-07	100	71.3	MF094128.1 High Island virus S1 gene, partial cds	|k__Viruses|p__Duplornaviricota|c__Resentoviricetes|o__Reovirales|f__Reoviridae|s__High Island virus	-	dsRNA	1254	No		2	0	0	Not-determined	Genome-fragment			0	1	no viral genes detected
190	k141_127204	895	MH051731.1	10766	223	371	10618	10766	3.8e-64	97.987	259	MH051731.1 Dengue virus 3 isolate MS11006729 polyprotein (POLY) gene, complete cds	|k__Viruses|p__Kitrinoviricota|c__Flasuviricetes|o__Amarillovirales|f__Flaviviridae|g__Flavivirus|s__Dengue virus 3	Erythrocebus patas;Homo sapiens;Diceromyia;Aedimorphus;Stegomyia	ssRNA(+)	895	No		1	0	0	Not-determined	Genome-fragment			0	1	no viral genes detected
191	k141_127264	600	MF094128.1	4514	509	600	471	562	1.2e-37	100	171	MF094128.1 High Island virus S1 gene, partial cds	|k__Viruses|p__Duplornaviricota|c__Resentoviricetes|o__Reovirales|f__Reoviridae|s__High Island virus	-	dsRNA	600	No		1	0	0	Not-determined	Genome-fragment			0	1	no viral genes detected
192	k141_17410	330	MF094128.1	4514	1	38	569	532	6.57e-08	100	71.3	MF094128.1 High Island virus S1 gene, partial cds	|k__Viruses|p__Duplornaviricota|c__Resentoviricetes|o__Reovirales|f__Reoviridae|s__High Island virus	-	dsRNA	330	No		2	0	0	Not-determined	Genome-fragment			0	1	no viral genes detected
193	k141_176244	402	NC_038286.1	11271	346	402	6	62	1.04e-16	98.246	100	NC_038286.1 Piry virus strain BeAn2423, complete genome KU178986.1 Piry virus strain BeAn2423, complete genome	|k__Viruses|p__Negarnaviricota|c__Monjiviricetes|o__Mononegavirales|f__Rhabdoviridae|g__Vesiculovirus|s__Piry virus	Philander opossum;Gracilinanus microtarsus	ssRNA(-)	402	No		1	0	0	Not-determined	Genome-fragment			0	1	no viral genes detected
194	k141_78576	463	MK908103.1	11209	50	156	10893	10999	4.18e-46	100	198	MK908103.1 Guapiacu virus strain SP08-2017 polyprotein gene, partial cds	|k__Viruses|p__Kitrinoviricota|c__Flasuviricetes|o__Amarillovirales|f__Flaviviridae|s__Guapiacu virus	-	ssRNA(+)	463	No		1	0	0	Not-determined	Genome-fragment			0	1	no viral genes detected
195	k141_176312	1451	KT966486.1	2612	717	1006	1021	1312	7.76e-93	88.776	355	KT966486.1 Guato virus strain BrMS-MQ10 putative glycoprotein gene, partial cds	|k__Viruses|s__Guato virus	-	-	1451	No		2	0	0	Not-determined	Genome-fragment			0	1	no viral genes detected
196	k141_127376	693	MF094128.1	4514	1	38	64	27	1.46e-07	100	71.3	MF094128.1 High Island virus S1 gene, partial cds	|k__Viruses|p__Duplornaviricota|c__Resentoviricetes|o__Reovirales|f__Reoviridae|s__High Island virus	-	dsRNA	693	No		1	0	0	Not-determined	Genome-fragment			0	1	no viral genes detected
197	k141_17528	565	MF094128.1	4514	1	112	31	142	8.6e-49	100	207	MF094128.1 High Island virus S1 gene, partial cds	|k__Viruses|p__Duplornaviricota|c__Resentoviricetes|o__Reovirales|f__Reoviridae|s__High Island virus	-	dsRNA	565	No		1	0	0	Not-determined	Genome-fragment			0	1	no viral genes detected
198	k141_5383	417	MF094128.1	4514	320	417	26	123	3.77e-41	100	182	MF094128.1 High Island virus S1 gene, partial cds	|k__Viruses|p__Duplornaviricota|c__Resentoviricetes|o__Reovirales|f__Reoviridae|s__High Island virus	-	dsRNA	417	No		1	0	0	Not-determined	Genome-fragment			0	1	no viral genes detected
199	k141_102981	736	MF094128.1	4514	1	113	210	98	4.09e-48	99.115	206	MF094128.1 High Island virus S1 gene, partial cds	|k__Viruses|p__Duplornaviricota|c__Resentoviricetes|o__Reovirales|f__Reoviridae|s__High Island virus	-	dsRNA	736	No		2	0	0	Not-determined	Genome-fragment			0	1	no viral genes detected
200	k141_102988	519	MF094128.1	4514	1	78	210	133	8.08e-29	98.718	141	MF094128.1 High Island virus S1 gene, partial cds	|k__Viruses|p__Duplornaviricota|c__Resentoviricetes|o__Reovirales|f__Reoviridae|s__High Island virus	-	dsRNA	519	No		1	0	0	Not-determined	Genome-fragment			0	1	no viral genes detected
201	k141_139788	653	MK908103.1	11209	349	514	10829	10993	7.59e-65	95.181	261	MK908103.1 Guapiacu virus strain SP08-2017 polyprotein gene, partial cds	|k__Viruses|p__Kitrinoviricota|c__Flasuviricetes|o__Amarillovirales|f__Flaviviridae|s__Guapiacu virus	-	ssRNA(+)	653	No		1	0	0	Not-determined	Genome-fragment			0	1	no viral genes detected
202	k141_5400	749	MF094128.1	4514	1	58	143	86	1.21e-18	100	108	MF094128.1 High Island virus S1 gene, partial cds	|k__Viruses|p__Duplornaviricota|c__Resentoviricetes|o__Reovirales|f__Reoviridae|s__High Island virus	-	dsRNA	749	No		1	0	0	Not-determined	Genome-fragment			0	1	no viral genes detected
203	k141_17624	379	MF094128.1	4514	282	379	478	575	3.39e-41	100	182	MF094128.1 High Island virus S1 gene, partial cds	|k__Viruses|p__Duplornaviricota|c__Resentoviricetes|o__Reovirales|f__Reoviridae|s__High Island virus	-	dsRNA	379	No		1	0	0	Not-determined	Genome-fragment			0	1	no viral genes detected
204	k141_127524	747	NC_038286.1	11271	693	747	5	59	2.61e-15	98.182	97.1	NC_038286.1 Piry virus strain BeAn2423, complete genome KU178986.1 Piry virus strain BeAn2423, complete genome	|k__Viruses|p__Negarnaviricota|c__Monjiviricetes|o__Mononegavirales|f__Rhabdoviridae|g__Vesiculovirus|s__Piry virus	Philander opossum;Gracilinanus microtarsus	ssRNA(-)	747	No		1	0	0	Not-determined	Genome-fragment			0	1	no viral genes detected
205	k141_5475	398	MF094128.1	4514	1	111	143	33	9.88e-47	99.099	200	MF094128.1 High Island virus S1 gene, partial cds	|k__Viruses|p__Duplornaviricota|c__Resentoviricetes|o__Reovirales|f__Reoviridae|s__High Island virus	-	dsRNA	398	No		2	0	0	Not-determined	Genome-fragment			0	1	no viral genes detected
206	k141_29989	365	MF094128.1	4514	113	175	26	88	9.3e-22	100	117	MF094128.1 High Island virus S1 gene, partial cds	|k__Viruses|p__Duplornaviricota|c__Resentoviricetes|o__Reovirales|f__Reoviridae|s__High Island virus	-	dsRNA	365	No		0	0	0	Not-determined	Genome-fragment			0	1.41	no viral genes detected; low-confidence DTR
207	k141_176560	774	MH051731.1	10766	221	374	10613	10766	1.18e-58	94.805	241	MH051731.1 Dengue virus 3 isolate MS11006729 polyprotein (POLY) gene, complete cds	|k__Viruses|p__Kitrinoviricota|c__Flasuviricetes|o__Amarillovirales|f__Flaviviridae|g__Flavivirus|s__Dengue virus 3	Erythrocebus patas;Homo sapiens;Diceromyia;Aedimorphus;Stegomyia	ssRNA(+)	774	No		0	0	0	Not-determined	Genome-fragment			0	1	no viral genes detected
208	k141_103155	919	MK908103.1	11209	285	474	10829	11030	1.42e-58	89.109	241	MK908103.1 Guapiacu virus strain SP08-2017 polyprotein gene, partial cds	|k__Viruses|p__Kitrinoviricota|c__Flasuviricetes|o__Amarillovirales|f__Flaviviridae|s__Guapiacu virus	-	ssRNA(+)	919	No		1	0	0	Not-determined	Genome-fragment			0	1	no viral genes detected
209	k141_103160	744	MK908103.1	11209	224	334	11090	11199	1.53e-27	89.189	137	MK908103.1 Guapiacu virus strain SP08-2017 polyprotein gene, partial cds	|k__Viruses|p__Kitrinoviricota|c__Flasuviricetes|o__Amarillovirales|f__Flaviviridae|s__Guapiacu virus	-	ssRNA(+)	744	No		1	0	0	Not-determined	Genome-fragment			0	1	no viral genes detected
210	k141_127678	455	MF094128.1	4514	1	151	180	30	8.57e-68	98.675	270	MF094128.1 High Island virus S1 gene, partial cds	|k__Viruses|p__Duplornaviricota|c__Resentoviricetes|o__Reovirales|f__Reoviridae|s__High Island virus	-	dsRNA	455	No		1	0	0	Not-determined	Genome-fragment			0	1	no viral genes detected
211	k141_176674	464	MK908103.1	11209	1	157	10843	10999	3.13e-72	99.363	285	MK908103.1 Guapiacu virus strain SP08-2017 polyprotein gene, partial cds	|k__Viruses|p__Kitrinoviricota|c__Flasuviricetes|o__Amarillovirales|f__Flaviviridae|s__Guapiacu virus	-	ssRNA(+)	464	No		1	0	0	Not-determined	Genome-fragment			0	1	no viral genes detected
212	k141_17879	515	MF094128.1	4514	2	140	223	85	4.59e-61	98.561	248	MF094128.1 High Island virus S1 gene, partial cds	|k__Viruses|p__Duplornaviricota|c__Resentoviricetes|o__Reovirales|f__Reoviridae|s__High Island virus	-	dsRNA	515	No		1	0	0	Not-determined	Genome-fragment			0	1	no viral genes detected
213	k141_17889	462	MF094128.1	4514	2	194	223	31	3.91e-91	98.964	348	MF094128.1 High Island virus S1 gene, partial cds	|k__Viruses|p__Duplornaviricota|c__Resentoviricetes|o__Reovirales|f__Reoviridae|s__High Island virus	-	dsRNA	462	No		1	0	0	Not-determined	Genome-fragment			0	1.28	no viral genes detected
214	k141_30162	659	MF094128.1	4514	1	121	88	208	6.14e-41	93.388	182	MF094128.1 High Island virus S1 gene, partial cds	|k__Viruses|p__Duplornaviricota|c__Resentoviricetes|o__Reovirales|f__Reoviridae|s__High Island virus	-	dsRNA	659	No		2	0	0	Not-determined	Genome-fragment			0	1	no viral genes detected
215	k141_152243	524	MF094128.1	4514	407	522	45	160	4.74e-51	100	215	MF094128.1 High Island virus S1 gene, partial cds	|k__Viruses|p__Duplornaviricota|c__Resentoviricetes|o__Reovirales|f__Reoviridae|s__High Island virus	-	dsRNA	524	No		1	0	0	Not-determined	Genome-fragment			0	1	no viral genes detected
217	k141_152269	683	KT966486.1	2612	1	195	2358	2562	2.95e-44	84.689	193	KT966486.1 Guato virus strain BrMS-MQ10 putative glycoprotein gene, partial cds	|k__Viruses|s__Guato virus	-	-	683	No		2	0	0	Not-determined	Genome-fragment			0	1	no viral genes detected
218	k141_127846	496	MK908103.1	11209	8	154	10829	10975	1.22e-66	99.32	267	MK908103.1 Guapiacu virus strain SP08-2017 polyprotein gene, partial cds	|k__Viruses|p__Kitrinoviricota|c__Flasuviricetes|o__Amarillovirales|f__Flaviviridae|s__Guapiacu virus	-	ssRNA(+)	496	No		1	0	0	Not-determined	Genome-fragment			0	1.01	no viral genes detected
219	k141_18033	492	MF094128.1	4514	1	58	576	519	7.74e-19	100	108	MF094128.1 High Island virus S1 gene, partial cds	|k__Viruses|p__Duplornaviricota|c__Resentoviricetes|o__Reovirales|f__Reoviridae|s__High Island virus	-	dsRNA	492	No		1	0	0	Not-determined	Genome-fragment			0	1	no viral genes detected
220	k141_79191	1052	MK908103.1	11209	588	753	10997	10829	2.09e-62	94.083	254	MK908103.1 Guapiacu virus strain SP08-2017 polyprotein gene, partial cds	|k__Viruses|p__Kitrinoviricota|c__Flasuviricetes|o__Amarillovirales|f__Flaviviridae|s__Guapiacu virus	-	ssRNA(+)	1052	No		2	0	0	Not-determined	Genome-fragment			0	1	no viral genes detected
221	k141_176891	503	KT966484.1	2730	309	503	1854	1659	1.23e-71	92.893	283	KT966484.1 Guato virus strain BrMS-MQ10 putative glycoprotein gene, partial cds	|k__Viruses|s__Guato virus	-	-	503	No		1	0	0	Not-determined	Genome-fragment			0	1	no viral genes detected
222	k141_91324	656	MK908103.1	11209	571	655	10862	10946	2.23e-30	97.647	147	MK908103.1 Guapiacu virus strain SP08-2017 polyprotein gene, partial cds	|k__Viruses|p__Kitrinoviricota|c__Flasuviricetes|o__Amarillovirales|f__Flaviviridae|s__Guapiacu virus	-	ssRNA(+)	656	No		1	0	0	Not-determined	Genome-fragment			0	1	no viral genes detected
223	k141_18104	589	MF094128.1	4514	373	521	66	213	2.46e-59	95.973	243	MF094128.1 High Island virus S1 gene, partial cds	|k__Viruses|p__Duplornaviricota|c__Resentoviricetes|o__Reovirales|f__Reoviridae|s__High Island virus	-	dsRNA	589	No		0	0	0	Not-determined	Genome-fragment			0	1.07	no viral genes detected
224	k141_91383	632	MF094128.1	4514	535	632	156	59	5.87e-41	100	182	MF094128.1 High Island virus S1 gene, partial cds	|k__Viruses|p__Duplornaviricota|c__Resentoviricetes|o__Reovirales|f__Reoviridae|s__High Island virus	-	dsRNA	632	No		0	0	0	Not-determined	Genome-fragment			0	1	no viral genes detected
225	k141_91404	393	MK908103.1	11209	172	342	10829	10999	2.02e-73	97.076	289	MK908103.1 Guapiacu virus strain SP08-2017 polyprotein gene, partial cds	|k__Viruses|p__Kitrinoviricota|c__Flasuviricetes|o__Amarillovirales|f__Flaviviridae|s__Guapiacu virus	-	ssRNA(+)	393	No		0	0	0	Not-determined	Genome-fragment			0	1	no viral genes detected
226	k141_54806	379	MF094128.1	4514	1	58	88	145	5.84e-19	100	108	MF094128.1 High Island virus S1 gene, partial cds	|k__Viruses|p__Duplornaviricota|c__Resentoviricetes|o__Reovirales|f__Reoviridae|s__High Island virus	-	dsRNA	379	No		2	0	0	Not-determined	Genome-fragment			0	1	no viral genes detected
227	k141_5982	635	NC_038286.1	11271	560	635	76	1	2.17e-25	97.368	130	NC_038286.1 Piry virus strain BeAn2423, complete genome KU178986.1 Piry virus strain BeAn2423, complete genome	|k__Viruses|p__Negarnaviricota|c__Monjiviricetes|o__Mononegavirales|f__Rhabdoviridae|g__Vesiculovirus|s__Piry virus	Philander opossum;Gracilinanus microtarsus	ssRNA(-)	635	No		1	0	0	Not-determined	Genome-fragment			0	1	no viral genes detected
228	k141_42330	359	MF094128.1	4514	1	57	91	35	1.98e-18	100	106	MF094128.1 High Island virus S1 gene, partial cds	|k__Viruses|p__Duplornaviricota|c__Resentoviricetes|o__Reovirales|f__Reoviridae|s__High Island virus	-	dsRNA	359	No		0	0	0	Not-determined	Genome-fragment			0	1	no viral genes detected
230	k141_189325	371	MK908103.1	11209	255	370	10999	10882	4.28e-40	94.068	178	MK908103.1 Guapiacu virus strain SP08-2017 polyprotein gene, partial cds	|k__Viruses|p__Kitrinoviricota|c__Flasuviricetes|o__Amarillovirales|f__Flaviviridae|s__Guapiacu virus	-	ssRNA(+)	371	No		0	0	0	Not-determined	Genome-fragment			0	1	no viral genes detected
231	k141_128169	512	MF094128.1	4514	1	98	155	58	4.69e-41	100	182	MF094128.1 High Island virus S1 gene, partial cds	|k__Viruses|p__Duplornaviricota|c__Resentoviricetes|o__Reovirales|f__Reoviridae|s__High Island virus	-	dsRNA	512	No		1	0	0	Not-determined	Genome-fragment			0	1	no viral genes detected
232	k141_116156	659	MK908103.1	11209	587	659	10838	10910	2.27e-20	94.521	113	MK908103.1 Guapiacu virus strain SP08-2017 polyprotein gene, partial cds	|k__Viruses|p__Kitrinoviricota|c__Flasuviricetes|o__Amarillovirales|f__Flaviviridae|s__Guapiacu virus	-	ssRNA(+)	659	No		1	0	0	Not-determined	Genome-fragment			0	1	no viral genes detected
233	k141_67125	565	MF094128.1	4514	448	565	87	204	5.14e-51	99.153	215	MF094128.1 High Island virus S1 gene, partial cds	|k__Viruses|p__Duplornaviricota|c__Resentoviricetes|o__Reovirales|f__Reoviridae|s__High Island virus	-	dsRNA	565	No		1	0	0	Not-determined	Genome-fragment			0	1	no viral genes detected
234	k141_54981	359	NC_038286.1	11271	303	359	5	61	1.98e-18	100	106	NC_038286.1 Piry virus strain BeAn2423, complete genome KU178986.1 Piry virus strain BeAn2423, complete genome	|k__Viruses|p__Negarnaviricota|c__Monjiviricetes|o__Mononegavirales|f__Rhabdoviridae|g__Vesiculovirus|s__Piry virus	Philander opossum;Gracilinanus microtarsus	ssRNA(-)	359	No		1	0	0	Not-determined	Genome-fragment			0	1	no viral genes detected
235	k141_6150	410	MF094128.1	4514	313	410	90	187	4.78e-40	98.98	178	MF094128.1 High Island virus S1 gene, partial cds	|k__Viruses|p__Duplornaviricota|c__Resentoviricetes|o__Reovirales|f__Reoviridae|s__High Island virus	-	dsRNA	410	No		1	0	0	Not-determined	Genome-fragment			0	1	no viral genes detected
237	k141_164911	666	MH051731.1	10766	23	115	10674	10766	1.75e-31	95.699	150	MH051731.1 Dengue virus 3 isolate MS11006729 polyprotein (POLY) gene, complete cds	|k__Viruses|p__Kitrinoviricota|c__Flasuviricetes|o__Amarillovirales|f__Flaviviridae|g__Flavivirus|s__Dengue virus 3	Erythrocebus patas;Homo sapiens;Diceromyia;Aedimorphus;Stegomyia	ssRNA(+)	666	No		1	0	0	Not-determined	Genome-fragment			0	1	no viral genes detected
238	k141_189496	443	NC_038286.1	11271	1	58	59	2	3.22e-17	98.276	102	NC_038286.1 Piry virus strain BeAn2423, complete genome KU178986.1 Piry virus strain BeAn2423, complete genome	|k__Viruses|p__Negarnaviricota|c__Monjiviricetes|o__Mononegavirales|f__Rhabdoviridae|g__Vesiculovirus|s__Piry virus	Philander opossum;Gracilinanus microtarsus	ssRNA(-)	443	No		1	0	0	Not-determined	Genome-fragment			0	1	no viral genes detected
239	k141_116291	759	NC_040540.1	5329	1	759	4545	5304	0	93.158	1114	NC_040540.1 Sarawak virus strain SWK-M26, complete genome MF094134.1 Sarawak virus strain SWK-M26, complete genome	|k__Viruses|p__Kitrinoviricota|c__Alsuviricetes|o__Hepelivirales|f__Alphatetraviridae|s__Sarawak virus	Aedes albopictus	ssRNA(+)	759	No		2	0	0	Low-quality	Genome-fragment	14.75	AAI-based (high-confidence)	0	1	no viral genes detected
240	k141_6240	1152	KT966486.1	2612	136	462	2105	2434	3.66e-95	86.866	363	KT966486.1 Guato virus strain BrMS-MQ10 putative glycoprotein gene, partial cds	|k__Viruses|s__Guato virus	-	-	1152	No		1	0	0	Not-determined	Genome-fragment			0	1	no viral genes detected
241	k141_6244	342	JN819305.1	10692	265	329	84	20	1.46e-14	92.308	93.5	JN819305.1 West Nile virus isolate WNV-1/BID-V5030, complete genome	|k__Viruses|p__Kitrinoviricota|c__Flasuviricetes|o__Amarillovirales|f__Flaviviridae|g__Flavivirus|s__West Nile virus	Aedes;Alligator;Aves;Homo sapiens;Equus caballus;Ovis aries;Amblyomma variegatum;Hyalomma marginatum;Rhipicephalus;Sciurus niger;Culex;Mansonia uniformis;Mimomyia	ssRNA(+)	342	No		0	0	0	Not-determined	Genome-fragment			0	1.18	no viral genes detected
242	k141_67244	621	MK908103.1	11209	497	621	10999	10875	2.63e-54	99.2	226	MK908103.1 Guapiacu virus strain SP08-2017 polyprotein gene, partial cds	|k__Viruses|p__Kitrinoviricota|c__Flasuviricetes|o__Amarillovirales|f__Flaviviridae|s__Guapiacu virus	-	ssRNA(+)	621	No		0	0	0	Not-determined	Genome-fragment			0	1	no viral genes detected
243	k141_79582	995	MK908103.1	11209	260	430	10829	10999	2.5e-76	98.246	300	MK908103.1 Guapiacu virus strain SP08-2017 polyprotein gene, partial cds	|k__Viruses|p__Kitrinoviricota|c__Flasuviricetes|o__Amarillovirales|f__Flaviviridae|s__Guapiacu virus	-	ssRNA(+)	995	No		1	0	0	Not-determined	Genome-fragment			0	1	no viral genes detected
244	k141_116358	371	MK908103.1	11209	220	371	10987	10833	1.94e-58	94.839	239	MK908103.1 Guapiacu virus strain SP08-2017 polyprotein gene, partial cds	|k__Viruses|p__Kitrinoviricota|c__Flasuviricetes|o__Amarillovirales|f__Flaviviridae|s__Guapiacu virus	-	ssRNA(+)	371	No		0	0	0	Not-determined	Genome-fragment			0	1	no viral genes detected
245	k141_79666	834	KT966486.1	2612	1	148	2256	2403	5.87e-67	99.324	268	KT966486.1 Guato virus strain BrMS-MQ10 putative glycoprotein gene, partial cds	|k__Viruses|s__Guato virus	-	-	834	No		1	0	0	Not-determined	Genome-fragment			0	1	no viral genes detected
246	k141_79681	633	MF094128.1	4514	516	633	65	182	5.8e-51	99.153	215	MF094128.1 High Island virus S1 gene, partial cds	|k__Viruses|p__Duplornaviricota|c__Resentoviricetes|o__Reovirales|f__Reoviridae|s__High Island virus	-	dsRNA	633	No		1	0	0	Not-determined	Genome-fragment			0	1	no viral genes detected
247	k141_116433	324	MK908103.1	11209	122	271	10999	10850	3.58e-60	96	244	MK908103.1 Guapiacu virus strain SP08-2017 polyprotein gene, partial cds	|k__Viruses|p__Kitrinoviricota|c__Flasuviricetes|o__Amarillovirales|f__Flaviviridae|s__Guapiacu virus	-	ssRNA(+)	324	No		1	0	0	Not-determined	Genome-fragment			0	1	no viral genes detected
248	k141_140843	369	NC_038286.1	11271	1	58	62	5	2.64e-17	98.276	102	NC_038286.1 Piry virus strain BeAn2423, complete genome KU178986.1 Piry virus strain BeAn2423, complete genome	|k__Viruses|p__Negarnaviricota|c__Monjiviricetes|o__Mononegavirales|f__Rhabdoviridae|g__Vesiculovirus|s__Piry virus	Philander opossum;Gracilinanus microtarsus	ssRNA(-)	369	No		1	0	0	Not-determined	Genome-fragment			0	1	no viral genes detected
249	k141_79763	456	MF094128.1	4514	228	351	87	210	1.93e-39	91.935	176	MF094128.1 High Island virus S1 gene, partial cds	|k__Viruses|p__Duplornaviricota|c__Resentoviricetes|o__Reovirales|f__Reoviridae|s__High Island virus	-	dsRNA	456	No		1	0	0	Not-determined	Genome-fragment			0	1	no viral genes detected
250	k141_6448	336	MF094128.1	4514	197	336	32	171	1.72e-63	99.286	255	MF094128.1 High Island virus S1 gene, partial cds	|k__Viruses|p__Duplornaviricota|c__Resentoviricetes|o__Reovirales|f__Reoviridae|s__High Island virus	-	dsRNA	336	No		0	0	0	Not-determined	Genome-fragment			0	1.57	no viral genes detected; high kmer_freq may indicate large duplication; low-confidence DTR
251	k141_67449	402	MF094128.1	4514	239	402	206	43	4.45e-75	98.78	294	MF094128.1 High Island virus S1 gene, partial cds	|k__Viruses|p__Duplornaviricota|c__Resentoviricetes|o__Reovirales|f__Reoviridae|s__High Island virus	-	dsRNA	402	No		1	0	0	Not-determined	Genome-fragment			0	1	no viral genes detected
252	k141_6482	349	MF094128.1	4514	187	349	39	201	1.37e-74	98.773	292	MF094128.1 High Island virus S1 gene, partial cds	|k__Viruses|p__Duplornaviricota|c__Resentoviricetes|o__Reovirales|f__Reoviridae|s__High Island virus	-	dsRNA	349	No		1	0	0	Not-determined	Genome-fragment			0	1.06	no viral genes detected
253	k141_116570	360	MK908103.1	11209	1	88	10880	10967	2.53e-27	94.318	135	MK908103.1 Guapiacu virus strain SP08-2017 polyprotein gene, partial cds	|k__Viruses|p__Kitrinoviricota|c__Flasuviricetes|o__Amarillovirales|f__Flaviviridae|s__Guapiacu virus	-	ssRNA(+)	360	No		1	0	0	Not-determined	Genome-fragment			0	1	no viral genes detected
254	k141_6536	578	MK908103.1	11209	249	414	10994	10829	3.99e-67	95.783	268	MK908103.1 Guapiacu virus strain SP08-2017 polyprotein gene, partial cds	|k__Viruses|p__Kitrinoviricota|c__Flasuviricetes|o__Amarillovirales|f__Flaviviridae|s__Guapiacu virus	-	ssRNA(+)	578	No		1	0	0	Not-determined	Genome-fragment			0	1	no viral genes detected
255	k141_67523	509	MF094128.1	4514	1	104	477	580	2.15e-44	100	193	MF094128.1 High Island virus S1 gene, partial cds	|k__Viruses|p__Duplornaviricota|c__Resentoviricetes|o__Reovirales|f__Reoviridae|s__High Island virus	-	dsRNA	509	No		2	0	0	Not-determined	Genome-fragment			0	1	no viral genes detected
256	k141_153186	549	NC_038286.1	11271	492	549	5	62	8.7e-19	100	108	NC_038286.1 Piry virus strain BeAn2423, complete genome KU178986.1 Piry virus strain BeAn2423, complete genome	|k__Viruses|p__Negarnaviricota|c__Monjiviricetes|o__Mononegavirales|f__Rhabdoviridae|g__Vesiculovirus|s__Piry virus	Philander opossum;Gracilinanus microtarsus	ssRNA(-)	549	No		1	0	0	Not-determined	Genome-fragment			0	1	no viral genes detected
257	k141_92086	453	MF094128.1	4514	1	78	132	209	6.98e-29	98.718	141	MF094128.1 High Island virus S1 gene, partial cds	|k__Viruses|p__Duplornaviricota|c__Resentoviricetes|o__Reovirales|f__Reoviridae|s__High Island virus	-	dsRNA	453	No		1	0	0	Not-determined	Genome-fragment			0	1	no viral genes detected
258	k141_190010	668	MF094128.1	4514	611	668	22	79	1.07e-18	100	108	MF094128.1 High Island virus S1 gene, partial cds	|k__Viruses|p__Duplornaviricota|c__Resentoviricetes|o__Reovirales|f__Reoviridae|s__High Island virus	-	dsRNA	668	No		1	0	0	Not-determined	Genome-fragment			0	1	no viral genes detected
259	k141_6704	884	MH051731.1	10766	179	296	10613	10730	6.51e-37	92.373	169	MH051731.1 Dengue virus 3 isolate MS11006729 polyprotein (POLY) gene, complete cds	|k__Viruses|p__Kitrinoviricota|c__Flasuviricetes|o__Amarillovirales|f__Flaviviridae|g__Flavivirus|s__Dengue virus 3	Erythrocebus patas;Homo sapiens;Diceromyia;Aedimorphus;Stegomyia	ssRNA(+)	884	No		0	0	0	Not-determined	Genome-fragment			0	1	no viral genes detected
260	k141_116790	459	MK908103.1	11209	335	459	10999	10875	1.9e-54	99.2	226	MK908103.1 Guapiacu virus strain SP08-2017 polyprotein gene, partial cds	|k__Viruses|p__Kitrinoviricota|c__Flasuviricetes|o__Amarillovirales|f__Flaviviridae|s__Guapiacu virus	-	ssRNA(+)	459	No		1	0	0	Not-determined	Genome-fragment			0	1	no viral genes detected
261	k141_42968	312	MF094128.1	4514	1	38	113	150	6.17e-08	100	71.3	MF094128.1 High Island virus S1 gene, partial cds	|k__Viruses|p__Duplornaviricota|c__Resentoviricetes|o__Reovirales|f__Reoviridae|s__High Island virus	-	dsRNA	312	No		1	0	0	Not-determined	Genome-fragment			0	1	no viral genes detected
262	k141_190072	505	MK908103.1	11209	234	284	10829	10879	6.19e-15	100	95.3	MK908103.1 Guapiacu virus strain SP08-2017 polyprotein gene, partial cds	|k__Viruses|p__Kitrinoviricota|c__Flasuviricetes|o__Amarillovirales|f__Flaviviridae|s__Guapiacu virus	-	ssRNA(+)	505	No		1	0	0	Not-determined	Genome-fragment			0	1	no viral genes detected
264	k141_165497	440	MK908103.1	11209	147	302	10985	10825	1.81e-59	94.41	243	MK908103.1 Guapiacu virus strain SP08-2017 polyprotein gene, partial cds	|k__Viruses|p__Kitrinoviricota|c__Flasuviricetes|o__Amarillovirales|f__Flaviviridae|s__Guapiacu virus	-	ssRNA(+)	440	No		1	0	0	Not-determined	Genome-fragment			0	1	no viral genes detected
265	k141_141207	539	KT966486.1	2612	346	533	2342	2543	6.37e-45	85.222	195	KT966486.1 Guato virus strain BrMS-MQ10 putative glycoprotein gene, partial cds	|k__Viruses|s__Guato virus	-	-	539	No		1	0	0	Not-determined	Genome-fragment			0	1	no viral genes detected
266	k141_141259	812	MF094128.1	4514	673	812	211	72	4.44e-63	99.286	255	MF094128.1 High Island virus S1 gene, partial cds	|k__Viruses|p__Duplornaviricota|c__Resentoviricetes|o__Reovirales|f__Reoviridae|s__High Island virus	-	dsRNA	812	No		1	0	0	Not-determined	Genome-fragment			0	1	no viral genes detected
267	k141_141266	368	MF094128.1	4514	1	140	71	210	1.91e-63	99.286	255	MF094128.1 High Island virus S1 gene, partial cds	|k__Viruses|p__Duplornaviricota|c__Resentoviricetes|o__Reovirales|f__Reoviridae|s__High Island virus	-	dsRNA	368	No		1	0	0	Not-determined	Genome-fragment			0	1	no viral genes detected
268	k141_80179	1063	NC_038286.1	11271	1007	1063	68	12	6.26e-18	100	106	NC_038286.1 Piry virus strain BeAn2423, complete genome KU178986.1 Piry virus strain BeAn2423, complete genome	|k__Viruses|p__Negarnaviricota|c__Monjiviricetes|o__Mononegavirales|f__Rhabdoviridae|g__Vesiculovirus|s__Piry virus	Philander opossum;Gracilinanus microtarsus	ssRNA(-)	1063	No		2	0	0	Not-determined	Genome-fragment			0	1.07	no viral genes detected
269	k141_141306	454	MF094128.1	4514	336	454	152	34	8.73e-53	100	220	MF094128.1 High Island virus S1 gene, partial cds	|k__Viruses|p__Duplornaviricota|c__Resentoviricetes|o__Reovirales|f__Reoviridae|s__High Island virus	-	dsRNA	454	No		0	0	0	Not-determined	Genome-fragment			0	1	no viral genes detected
270	k141_43128	559	MK908103.1	11209	455	559	10999	10888	3.12e-33	92.857	156	MK908103.1 Guapiacu virus strain SP08-2017 polyprotein gene, partial cds	|k__Viruses|p__Kitrinoviricota|c__Flasuviricetes|o__Amarillovirales|f__Flaviviridae|s__Guapiacu virus	-	ssRNA(+)	559	No		1	0	0	Not-determined	Genome-fragment			0	1	no viral genes detected
271	k141_31426	742	MF094128.1	4514	685	742	77	134	1.2e-18	100	108	MF094128.1 High Island virus S1 gene, partial cds	|k__Viruses|p__Duplornaviricota|c__Resentoviricetes|o__Reovirales|f__Reoviridae|s__High Island virus	-	dsRNA	742	No		1	0	0	Not-determined	Genome-fragment			0	1	no viral genes detected
272	k141_165722	398	MF094128.1	4514	321	398	135	58	4.69e-30	100	145	MF094128.1 High Island virus S1 gene, partial cds	|k__Viruses|p__Duplornaviricota|c__Resentoviricetes|o__Reovirales|f__Reoviridae|s__High Island virus	-	dsRNA	398	No		1	0	0	Not-determined	Genome-fragment			0	1	no viral genes detected
273	k141_80303	413	MK908103.1	11209	219	395	10999	10829	2.15e-68	94.915	272	MK908103.1 Guapiacu virus strain SP08-2017 polyprotein gene, partial cds	|k__Viruses|p__Kitrinoviricota|c__Flasuviricetes|o__Amarillovirales|f__Flaviviridae|s__Guapiacu virus	-	ssRNA(+)	413	No		1	0	0	Not-determined	Genome-fragment			0	1	no viral genes detected
274	k141_67988	695	MH051731.1	10766	50	209	10740	10579	6.36e-56	92.593	231	MH051731.1 Dengue virus 3 isolate MS11006729 polyprotein (POLY) gene, complete cds	|k__Viruses|p__Kitrinoviricota|c__Flasuviricetes|o__Amarillovirales|f__Flaviviridae|g__Flavivirus|s__Dengue virus 3	Erythrocebus patas;Homo sapiens;Diceromyia;Aedimorphus;Stegomyia	ssRNA(+)	695	No		1	0	0	Not-determined	Genome-fragment			0	1	no viral genes detected
275	k141_178024	383	MK908103.1	11209	105	309	10830	11037	1.55e-59	88.208	243	MK908103.1 Guapiacu virus strain SP08-2017 polyprotein gene, partial cds	|k__Viruses|p__Kitrinoviricota|c__Flasuviricetes|o__Amarillovirales|f__Flaviviridae|s__Guapiacu virus	-	ssRNA(+)	383	No		2	0	0	Not-determined	Genome-fragment			0	1.07	no viral genes detected
276	k141_165755	447	MH051731.1	10766	249	439	10579	10766	2.35e-63	91.099	255	MH051731.1 Dengue virus 3 isolate MS11006729 polyprotein (POLY) gene, complete cds	|k__Viruses|p__Kitrinoviricota|c__Flasuviricetes|o__Amarillovirales|f__Flaviviridae|g__Flavivirus|s__Dengue virus 3	Erythrocebus patas;Homo sapiens;Diceromyia;Aedimorphus;Stegomyia	ssRNA(+)	447	No		0	0	0	Not-determined	Genome-fragment			0	1	no viral genes detected
277	k141_55911	394	KT966484.1	2730	1	354	1096	1455	1.94e-103	86.464	388	KT966484.1 Guato virus strain BrMS-MQ10 putative glycoprotein gene, partial cds	|k__Viruses|s__Guato virus	-	-	394	No		1	0	0	Not-determined	Genome-fragment			0	1	no viral genes detected
278	k141_190429	868	KT966486.1	2612	230	657	2122	2564	1.92e-161	90.971	582	KT966486.1 Guato virus strain BrMS-MQ10 putative glycoprotein gene, partial cds	|k__Viruses|s__Guato virus	-	-	868	No		2	0	0	Not-determined	Genome-fragment			0	1	no viral genes detected
279	k141_7111	396	MK908103.1	11209	282	396	10999	10885	1.26e-50	100	213	MK908103.1 Guapiacu virus strain SP08-2017 polyprotein gene, partial cds	|k__Viruses|p__Kitrinoviricota|c__Flasuviricetes|o__Amarillovirales|f__Flaviviridae|s__Guapiacu virus	-	ssRNA(+)	396	No		1	0	0	Not-determined	Genome-fragment			0	1	no viral genes detected
280	k141_7114	730	MF094128.1	4514	633	730	31	128	6.84e-41	100	182	MF094128.1 High Island virus S1 gene, partial cds	|k__Viruses|p__Duplornaviricota|c__Resentoviricetes|o__Reovirales|f__Reoviridae|s__High Island virus	-	dsRNA	730	No		1	0	0	Not-determined	Genome-fragment			0	1	no viral genes detected
281	k141_80477	452	MF094128.1	4514	350	452	26	128	6.81e-44	100	191	MF094128.1 High Island virus S1 gene, partial cds	|k__Viruses|p__Duplornaviricota|c__Resentoviricetes|o__Reovirales|f__Reoviridae|s__High Island virus	-	dsRNA	452	No		1	0	0	Not-determined	Genome-fragment			0	1	no viral genes detected
282	k141_153763	491	MF094128.1	4514	1	98	128	31	2.09e-39	98.98	176	MF094128.1 High Island virus S1 gene, partial cds	|k__Viruses|p__Duplornaviricota|c__Resentoviricetes|o__Reovirales|f__Reoviridae|s__High Island virus	-	dsRNA	491	No		1	0	0	Not-determined	Genome-fragment			0	1	no viral genes detected
283	k141_178266	374	NC_038286.1	11271	311	374	5	68	2.68e-17	95.312	102	NC_038286.1 Piry virus strain BeAn2423, complete genome KU178986.1 Piry virus strain BeAn2423, complete genome	|k__Viruses|p__Negarnaviricota|c__Monjiviricetes|o__Mononegavirales|f__Rhabdoviridae|g__Vesiculovirus|s__Piry virus	Philander opossum;Gracilinanus microtarsus	ssRNA(-)	374	No		0	0	0	Not-determined	Genome-fragment			0	1	no viral genes detected
284	k141_178356	578	MK908103.1	11209	91	256	10999	10834	4.01e-62	93.976	252	MK908103.1 Guapiacu virus strain SP08-2017 polyprotein gene, partial cds	|k__Viruses|p__Kitrinoviricota|c__Flasuviricetes|o__Amarillovirales|f__Flaviviridae|s__Guapiacu virus	-	ssRNA(+)	578	No		0	0	0	Not-determined	Genome-fragment			0	1	no viral genes detected
285	k141_80635	533	MF094128.1	4514	416	533	218	101	4.83e-51	99.153	215	MF094128.1 High Island virus S1 gene, partial cds	|k__Viruses|p__Duplornaviricota|c__Resentoviricetes|o__Reovirales|f__Reoviridae|s__High Island virus	-	dsRNA	533	No		1	0	0	Not-determined	Genome-fragment			0	1	no viral genes detected
286	k141_117456	543	MF094128.1	4514	416	543	159	32	4.89e-56	99.219	231	MF094128.1 High Island virus S1 gene, partial cds	|k__Viruses|p__Duplornaviricota|c__Resentoviricetes|o__Reovirales|f__Reoviridae|s__High Island virus	-	dsRNA	543	No		0	0	0	Not-determined	Genome-fragment			0	1	no viral genes detected
287	k141_68377	586	MK908103.1	11209	86	256	10999	10829	1.44e-71	96.491	283	MK908103.1 Guapiacu virus strain SP08-2017 polyprotein gene, partial cds	|k__Viruses|p__Kitrinoviricota|c__Flasuviricetes|o__Amarillovirales|f__Flaviviridae|s__Guapiacu virus	-	ssRNA(+)	586	No		1	0	0	Not-determined	Genome-fragment			0	1	no viral genes detected
288	k141_92815	325	KT966486.1	2612	80	325	2522	2277	3.3e-120	99.187	444	KT966486.1 Guato virus strain BrMS-MQ10 putative glycoprotein gene, partial cds	|k__Viruses|s__Guato virus	-	-	325	No		0	0	0	Not-determined	Genome-fragment			0	1	no viral genes detected
289	k141_19625	452	MK908103.1	11209	60	171	11089	11199	5.46e-20	84.821	111	MK908103.1 Guapiacu virus strain SP08-2017 polyprotein gene, partial cds	|k__Viruses|p__Kitrinoviricota|c__Flasuviricetes|o__Amarillovirales|f__Flaviviridae|s__Guapiacu virus	-	ssRNA(+)	452	No		1	0	0	Not-determined	Genome-fragment			0	1	no viral genes detected
290	k141_117521	434	MK908103.1	11209	167	332	10829	10994	1.39e-50	89.759	213	MK908103.1 Guapiacu virus strain SP08-2017 polyprotein gene, partial cds	|k__Viruses|p__Kitrinoviricota|c__Flasuviricetes|o__Amarillovirales|f__Flaviviridae|s__Guapiacu virus	-	ssRNA(+)	434	No		1	0	0	Not-determined	Genome-fragment			0	1	no viral genes detected
291	k141_7391	1218	KT966486.1	2612	786	1206	1022	1438	1.02e-135	88.152	497	KT966486.1 Guato virus strain BrMS-MQ10 putative glycoprotein gene, partial cds	|k__Viruses|s__Guato virus	-	-	1218	No		1	0	0	Not-determined	Genome-fragment			0	1	no viral genes detected
293	k141_129560	521	MF094128.1	4514	1	122	148	27	2.18e-54	100	226	MF094128.1 High Island virus S1 gene, partial cds	|k__Viruses|p__Duplornaviricota|c__Resentoviricetes|o__Reovirales|f__Reoviridae|s__High Island virus	-	dsRNA	521	No		1	0	0	Not-determined	Genome-fragment			0	1	no viral genes detected
294	k141_141934	473	MF094128.1	4514	1	118	39	156	3.28e-52	100	219	MF094128.1 High Island virus S1 gene, partial cds	|k__Viruses|p__Duplornaviricota|c__Resentoviricetes|o__Reovirales|f__Reoviridae|s__High Island virus	-	dsRNA	473	No		1	0	0	Not-determined	Genome-fragment			0	1	no viral genes detected
295	k141_19734	392	MF094128.1	4514	275	383	472	580	2.7e-47	100	202	MF094128.1 High Island virus S1 gene, partial cds	|k__Viruses|p__Duplornaviricota|c__Resentoviricetes|o__Reovirales|f__Reoviridae|s__High Island virus	-	dsRNA	392	No		2	0	0	Not-determined	Genome-fragment			0	1	no viral genes detected
296	k141_56339	504	MH051731.1	10766	279	460	10579	10766	9.84e-48	86.842	204	MH051731.1 Dengue virus 3 isolate MS11006729 polyprotein (POLY) gene, complete cds	|k__Viruses|p__Kitrinoviricota|c__Flasuviricetes|o__Amarillovirales|f__Flaviviridae|g__Flavivirus|s__Dengue virus 3	Erythrocebus patas;Homo sapiens;Diceromyia;Aedimorphus;Stegomyia	ssRNA(+)	504	No		0	0	0	Not-determined	Genome-fragment			0	1	no viral genes detected
297	k141_32024	1096	MK908103.1	11209	791	955	10999	10835	1.29e-69	96.97	278	MK908103.1 Guapiacu virus strain SP08-2017 polyprotein gene, partial cds	|k__Viruses|p__Kitrinoviricota|c__Flasuviricetes|o__Amarillovirales|f__Flaviviridae|s__Guapiacu virus	-	ssRNA(+)	1096	No		2	0	0	Not-determined	Genome-fragment			0	1	no viral genes detected
298	k141_93010	353	MK908103.1	11209	206	293	10829	10916	5.32e-29	95.455	141	MK908103.1 Guapiacu virus strain SP08-2017 polyprotein gene, partial cds	|k__Viruses|p__Kitrinoviricota|c__Flasuviricetes|o__Amarillovirales|f__Flaviviridae|s__Guapiacu virus	-	ssRNA(+)	353	No		1	0	0	Not-determined	Genome-fragment			0	1	no viral genes detected
299	k141_7534	633	MF094128.1	4514	1	119	89	207	1.61e-51	99.16	217	MF094128.1 High Island virus S1 gene, partial cds	|k__Viruses|p__Duplornaviricota|c__Resentoviricetes|o__Reovirales|f__Reoviridae|s__High Island virus	-	dsRNA	633	No		2	0	0	Not-determined	Genome-fragment			0	1	no viral genes detected
300	k141_190914	635	MF094128.1	4514	484	635	218	67	1.58e-66	98.026	267	MF094128.1 High Island virus S1 gene, partial cds	|k__Viruses|p__Duplornaviricota|c__Resentoviricetes|o__Reovirales|f__Reoviridae|s__High Island virus	-	dsRNA	635	No		1	0	0	Not-determined	Genome-fragment			0	1	no viral genes detected
301	k141_117689	727	NC_038286.1	11271	1	57	61	5	4.22e-18	100	106	NC_038286.1 Piry virus strain BeAn2423, complete genome KU178986.1 Piry virus strain BeAn2423, complete genome	|k__Viruses|p__Negarnaviricota|c__Monjiviricetes|o__Mononegavirales|f__Rhabdoviridae|g__Vesiculovirus|s__Piry virus	Philander opossum;Gracilinanus microtarsus	ssRNA(-)	727	No		1	0	0	Not-determined	Genome-fragment			0	1	no viral genes detected
302	k141_7542	314	MF094128.1	4514	1	98	89	186	3.56e-40	98.98	178	MF094128.1 High Island virus S1 gene, partial cds	|k__Viruses|p__Duplornaviricota|c__Resentoviricetes|o__Reovirales|f__Reoviridae|s__High Island virus	-	dsRNA	314	No		0	0	0	Not-determined	Genome-fragment			0	1	no viral genes detected
303	k141_93060	656	MF094128.1	4514	590	656	98	164	1.35e-22	98.507	121	MF094128.1 High Island virus S1 gene, partial cds	|k__Viruses|p__Duplornaviricota|c__Resentoviricetes|o__Reovirales|f__Reoviridae|s__High Island virus	-	dsRNA	656	No		1	0	0	Not-determined	Genome-fragment			0	1	no viral genes detected
304	k141_93073	570	MF094128.1	4514	467	570	150	47	2.43e-44	100	193	MF094128.1 High Island virus S1 gene, partial cds	|k__Viruses|p__Duplornaviricota|c__Resentoviricetes|o__Reovirales|f__Reoviridae|s__High Island virus	-	dsRNA	570	No		1	0	0	Not-determined	Genome-fragment			0	1	no viral genes detected
305	k141_80939	2081	MF094128.1	4514	1965	2081	29	145	5.52e-51	100	217	MF094128.1 High Island virus S1 gene, partial cds	|k__Viruses|p__Duplornaviricota|c__Resentoviricetes|o__Reovirales|f__Reoviridae|s__High Island virus	-	dsRNA	2081	No		3	0	0	Not-determined	Genome-fragment			0	1	no viral genes detected
306	k141_154240	484	NC_038286.1	11271	1	39	42	4	1.29e-06	97.436	67.6	NC_038286.1 Piry virus strain BeAn2423, complete genome KU178986.1 Piry virus strain BeAn2423, complete genome	|k__Viruses|p__Negarnaviricota|c__Monjiviricetes|o__Mononegavirales|f__Rhabdoviridae|g__Vesiculovirus|s__Piry virus	Philander opossum;Gracilinanus microtarsus	ssRNA(-)	484	No		2	0	0	Not-determined	Genome-fragment			0	1	no viral genes detected
307	k141_93093	987	MF094128.1	4514	1	98	47	144	9.37e-41	100	182	MF094128.1 High Island virus S1 gene, partial cds	|k__Viruses|p__Duplornaviricota|c__Resentoviricetes|o__Reovirales|f__Reoviridae|s__High Island virus	-	dsRNA	987	No		1	0	0	Not-determined	Genome-fragment			0	1	no viral genes detected
308	k141_56502	1127	MF094128.1	4514	1030	1127	32	129	1.07e-40	100	182	MF094128.1 High Island virus S1 gene, partial cds	|k__Viruses|p__Duplornaviricota|c__Resentoviricetes|o__Reovirales|f__Reoviridae|s__High Island virus	-	dsRNA	1127	No		1	0	0	Not-determined	Genome-fragment			0	1	no viral genes detected
309	k141_93129	630	MF094128.1	4514	505	630	96	221	4.46e-52	97.619	219	MF094128.1 High Island virus S1 gene, partial cds	|k__Viruses|p__Duplornaviricota|c__Resentoviricetes|o__Reovirales|f__Reoviridae|s__High Island virus	-	dsRNA	630	No		0	0	0	Not-determined	Genome-fragment			0	1	no viral genes detected
310	k141_56515	477	MF094128.1	4514	383	477	580	486	2.02e-39	100	176	MF094128.1 High Island virus S1 gene, partial cds	|k__Viruses|p__Duplornaviricota|c__Resentoviricetes|o__Reovirales|f__Reoviridae|s__High Island virus	-	dsRNA	477	No		1	0	0	Not-determined	Genome-fragment			0	1	no viral genes detected
311	k141_7679	371	MF094128.1	4514	91	239	173	25	4.14e-65	97.987	261	MF094128.1 High Island virus S1 gene, partial cds	|k__Viruses|p__Duplornaviricota|c__Resentoviricetes|o__Reovirales|f__Reoviridae|s__High Island virus	-	dsRNA	371	No		1	0	0	Not-determined	Genome-fragment			0	1	no viral genes detected
312	k141_93152	438	MH051731.1	10766	143	296	10613	10766	6.51e-54	92.857	224	MH051731.1 Dengue virus 3 isolate MS11006729 polyprotein (POLY) gene, complete cds	|k__Viruses|p__Kitrinoviricota|c__Flasuviricetes|o__Amarillovirales|f__Flaviviridae|g__Flavivirus|s__Dengue virus 3	Erythrocebus patas;Homo sapiens;Diceromyia;Aedimorphus;Stegomyia	ssRNA(+)	438	No		1	0	0	Not-determined	Genome-fragment			0	1.06	no viral genes detected
313	k141_7682	895	MK908103.1	11209	773	873	10999	10899	8.47e-41	99.01	182	MK908103.1 Guapiacu virus strain SP08-2017 polyprotein gene, partial cds	|k__Viruses|p__Kitrinoviricota|c__Flasuviricetes|o__Amarillovirales|f__Flaviviridae|s__Guapiacu virus	-	ssRNA(+)	895	No		1	0	0	Not-determined	Genome-fragment			0	1.01	no viral genes detected
314	k141_93217	506	MH051731.1	10766	341	438	10766	10665	7.86e-29	92.157	141	MH051731.1 Dengue virus 3 isolate MS11006729 polyprotein (POLY) gene, complete cds	|k__Viruses|p__Kitrinoviricota|c__Flasuviricetes|o__Amarillovirales|f__Flaviviridae|g__Flavivirus|s__Dengue virus 3	Erythrocebus patas;Homo sapiens;Diceromyia;Aedimorphus;Stegomyia	ssRNA(+)	506	No		1	0	0	Not-determined	Genome-fragment			0	1	no viral genes detected
315	k141_191128	338	MF094128.1	4514	1	84	67	150	8.42e-32	98.81	150	MF094128.1 High Island virus S1 gene, partial cds	|k__Viruses|p__Duplornaviricota|c__Resentoviricetes|o__Reovirales|f__Reoviridae|s__High Island virus	-	dsRNA	338	No		0	0	0	Not-determined	Genome-fragment			0	1	no viral genes detected
316	k141_7787	622	MF094128.1	4514	585	622	204	167	1.3e-07	100	71.3	MF094128.1 High Island virus S1 gene, partial cds	|k__Viruses|p__Duplornaviricota|c__Resentoviricetes|o__Reovirales|f__Reoviridae|s__High Island virus	-	dsRNA	622	No		1	0	0	Not-determined	Genome-fragment			0	1	no viral genes detected
317	k141_81207	513	MF094128.1	4514	407	513	151	45	4.67e-46	100	198	MF094128.1 High Island virus S1 gene, partial cds	|k__Viruses|p__Duplornaviricota|c__Resentoviricetes|o__Reovirales|f__Reoviridae|s__High Island virus	-	dsRNA	513	No		0	0	0	Not-determined	Genome-fragment			0	1	no viral genes detected
318	k141_68976	1024	MH051731.1	10766	713	864	10765	10613	4.4e-59	95.425	243	MH051731.1 Dengue virus 3 isolate MS11006729 polyprotein (POLY) gene, complete cds	|k__Viruses|p__Kitrinoviricota|c__Flasuviricetes|o__Amarillovirales|f__Flaviviridae|g__Flavivirus|s__Dengue virus 3	Erythrocebus patas;Homo sapiens;Diceromyia;Aedimorphus;Stegomyia	ssRNA(+)	1024	No		2	0	0	Not-determined	Genome-fragment			0	1	no viral genes detected
319	k141_130175	735	MF094128.1	4514	1	95	221	127	4.15e-38	98.947	172	MF094128.1 High Island virus S1 gene, partial cds	|k__Viruses|p__Duplornaviricota|c__Resentoviricetes|o__Reovirales|f__Reoviridae|s__High Island virus	-	dsRNA	735	No		0	0	0	Not-determined	Genome-fragment			0	1	no viral genes detected
320	k141_118242	358	MK908103.1	11209	66	147	10983	10902	5.4e-29	97.561	141	MK908103.1 Guapiacu virus strain SP08-2017 polyprotein gene, partial cds	|k__Viruses|p__Kitrinoviricota|c__Flasuviricetes|o__Amarillovirales|f__Flaviviridae|s__Guapiacu virus	-	ssRNA(+)	358	No		1	0	0	Not-determined	Genome-fragment			0	1	no viral genes detected
321	k141_81450	363	MH051731.1	10766	230	363	10765	10632	3.19e-51	95.522	215	MH051731.1 Dengue virus 3 isolate MS11006729 polyprotein (POLY) gene, complete cds	|k__Viruses|p__Kitrinoviricota|c__Flasuviricetes|o__Amarillovirales|f__Flaviviridae|g__Flavivirus|s__Dengue virus 3	Erythrocebus patas;Homo sapiens;Diceromyia;Aedimorphus;Stegomyia	ssRNA(+)	363	No		0	0	0	Not-determined	Genome-fragment			0	1	no viral genes detected
322	k141_56967	675	MH051731.1	10766	94	198	10717	10613	8.15e-40	97.143	178	MH051731.1 Dengue virus 3 isolate MS11006729 polyprotein (POLY) gene, complete cds	|k__Viruses|p__Kitrinoviricota|c__Flasuviricetes|o__Amarillovirales|f__Flaviviridae|g__Flavivirus|s__Dengue virus 3	Erythrocebus patas;Homo sapiens;Diceromyia;Aedimorphus;Stegomyia	ssRNA(+)	675	No		1	0	0	Not-determined	Genome-fragment			0	1.04	no viral genes detected
323	k141_32676	345	MF094128.1	4514	1	95	115	209	1.84e-38	98.947	172	MF094128.1 High Island virus S1 gene, partial cds	|k__Viruses|p__Duplornaviricota|c__Resentoviricetes|o__Reovirales|f__Reoviridae|s__High Island virus	-	dsRNA	345	No		1	0	0	Not-determined	Genome-fragment			0	1	no viral genes detected
324	k141_93638	493	NC_038286.1	11271	436	493	6	63	7.75e-19	100	108	NC_038286.1 Piry virus strain BeAn2423, complete genome KU178986.1 Piry virus strain BeAn2423, complete genome	|k__Viruses|p__Negarnaviricota|c__Monjiviricetes|o__Mononegavirales|f__Rhabdoviridae|g__Vesiculovirus|s__Piry virus	Philander opossum;Gracilinanus microtarsus	ssRNA(-)	493	No		1	0	0	Not-determined	Genome-fragment			0	1	no viral genes detected
325	k141_93665	721	NC_038286.1	11271	1	57	63	7	1.94e-16	98.246	100	NC_038286.1 Piry virus strain BeAn2423, complete genome KU178986.1 Piry virus strain BeAn2423, complete genome	|k__Viruses|p__Negarnaviricota|c__Monjiviricetes|o__Mononegavirales|f__Rhabdoviridae|g__Vesiculovirus|s__Piry virus	Philander opossum;Gracilinanus microtarsus	ssRNA(-)	721	No		2	0	0	Not-determined	Genome-fragment			0	1	no viral genes detected
327	k141_93697	375	NC_038286.1	11271	319	375	7	63	9.65e-17	98.246	100	NC_038286.1 Piry virus strain BeAn2423, complete genome KU178986.1 Piry virus strain BeAn2423, complete genome	|k__Viruses|p__Negarnaviricota|c__Monjiviricetes|o__Mononegavirales|f__Rhabdoviridae|g__Vesiculovirus|s__Piry virus	Philander opossum;Gracilinanus microtarsus	ssRNA(-)	375	No		0	0	0	Not-determined	Genome-fragment			0	1	no viral genes detected
328	k141_93804	656	MF094128.1	4514	544	647	477	580	2.82e-44	100	193	MF094128.1 High Island virus S1 gene, partial cds	|k__Viruses|p__Duplornaviricota|c__Resentoviricetes|o__Reovirales|f__Reoviridae|s__High Island virus	-	dsRNA	656	No		1	0	0	Not-determined	Genome-fragment			0	1	no viral genes detected
329	k141_191738	417	MH051731.1	10766	78	264	10766	10579	2.81e-67	92.553	268	MH051731.1 Dengue virus 3 isolate MS11006729 polyprotein (POLY) gene, complete cds	|k__Viruses|p__Kitrinoviricota|c__Flasuviricetes|o__Amarillovirales|f__Flaviviridae|g__Flavivirus|s__Dengue virus 3	Erythrocebus patas;Homo sapiens;Diceromyia;Aedimorphus;Stegomyia	ssRNA(+)	417	No		0	0	0	Not-determined	Genome-fragment			0	1	no viral genes detected
330	k141_8360	399	MF094128.1	4514	292	399	34	141	9.91e-47	100	200	MF094128.1 High Island virus S1 gene, partial cds	|k__Viruses|p__Duplornaviricota|c__Resentoviricetes|o__Reovirales|f__Reoviridae|s__High Island virus	-	dsRNA	399	No		1	0	0	Not-determined	Genome-fragment			0	1	no viral genes detected
331	k141_57217	805	MK908103.1	11209	596	765	10999	10829	1.59e-57	91.813	237	MK908103.1 Guapiacu virus strain SP08-2017 polyprotein gene, partial cds	|k__Viruses|p__Kitrinoviricota|c__Flasuviricetes|o__Amarillovirales|f__Flaviviridae|s__Guapiacu virus	-	ssRNA(+)	805	No		1	0	0	Not-determined	Genome-fragment			0	1	no viral genes detected
332	k141_93845	757	MN661079.1	6094	61	426	2327	1961	2e-31	74.185	150	MN661079.1 Pisingos virus strain Cqly 1752-1.1 genomic sequence	|k__Viruses|p__Duplornaviricota|c__Chrymotiviricetes|o__Ghabrivirales|f__Totiviridae|s__Pisingos virus	-	dsRNA	757	No		2	0	0	Not-determined	Genome-fragment			0	1	no viral genes detected
333	k141_44473	1232	MH051731.1	10766	505	658	10766	10613	4.12e-60	95.455	246	MH051731.1 Dengue virus 3 isolate MS11006729 polyprotein (POLY) gene, complete cds	|k__Viruses|p__Kitrinoviricota|c__Flasuviricetes|o__Amarillovirales|f__Flaviviridae|g__Flavivirus|s__Dengue virus 3	Erythrocebus patas;Homo sapiens;Diceromyia;Aedimorphus;Stegomyia	ssRNA(+)	1232	No		0	0	0	Not-determined	Genome-fragment			0	1	no viral genes detected
334	k141_106103	382	MH051731.1	10766	264	382	10762	10644	3.42e-41	94.118	182	MH051731.1 Dengue virus 3 isolate MS11006729 polyprotein (POLY) gene, complete cds	|k__Viruses|p__Kitrinoviricota|c__Flasuviricetes|o__Amarillovirales|f__Flaviviridae|g__Flavivirus|s__Dengue virus 3	Erythrocebus patas;Homo sapiens;Diceromyia;Aedimorphus;Stegomyia	ssRNA(+)	382	No		1	0	0	Not-determined	Genome-fragment			0	1	no viral genes detected
335	k141_81831	464	KT966486.1	2612	1	285	2277	2561	4.8e-130	96.842	477	KT966486.1 Guato virus strain BrMS-MQ10 putative glycoprotein gene, partial cds	|k__Viruses|s__Guato virus	-	-	464	No		1	0	0	Not-determined	Genome-fragment			0	1.05	no viral genes detected
337	k141_69677	418	KT966490.1	1326	1	138	490	353	1.02e-61	99.275	250	KT966490.1 Guato virus strain BrMS-MQ10 putative glycoprotein gene, partial cds	|k__Viruses|s__Guato virus	-	-	418	No		1	0	0	Not-determined	Genome-fragment			0	1.15	no viral genes detected
338	k141_192051	352	KX883688.1	11081	1	352	7826	7475	9.28e-176	98.864	628	KX883688.1 Hubei picorna-like virus 82 strain spider133992 hypothetical protein 1, hypothetical protein 2, and hypothetical protein 3 genes, complete cds	|k__Viruses|p__Pisuviricota|c__Pisoniviricetes|o__Picornavirales|f__Polycipiviridae|g__Chipolycivirus|s__Hubei picorna-like virus 82	root	ssRNA(+)	352	No		1	0	0	Not-determined	Genome-fragment			0	1	no viral genes detected
339	k141_44721	302	MH051731.1	10766	168	300	10766	10634	4.28e-59	99.248	241	MH051731.1 Dengue virus 3 isolate MS11006729 polyprotein (POLY) gene, complete cds	|k__Viruses|p__Kitrinoviricota|c__Flasuviricetes|o__Amarillovirales|f__Flaviviridae|g__Flavivirus|s__Dengue virus 3	Erythrocebus patas;Homo sapiens;Diceromyia;Aedimorphus;Stegomyia	ssRNA(+)	302	No		0	0	0	Not-determined	Genome-fragment			0	1.1	no viral genes detected
340	k141_192119	360	NC_038286.1	11271	1	70	74	5	1.18e-25	100	130	NC_038286.1 Piry virus strain BeAn2423, complete genome KU178986.1 Piry virus strain BeAn2423, complete genome	|k__Viruses|p__Negarnaviricota|c__Monjiviricetes|o__Mononegavirales|f__Rhabdoviridae|g__Vesiculovirus|s__Piry virus	Philander opossum;Gracilinanus microtarsus	ssRNA(-)	360	No		0	0	0	Not-determined	Genome-fragment			0	1	no viral genes detected
341	k141_155325	1130	MH051731.1	10766	574	727	10766	10613	8.04e-67	98.052	268	MH051731.1 Dengue virus 3 isolate MS11006729 polyprotein (POLY) gene, complete cds	|k__Viruses|p__Kitrinoviricota|c__Flasuviricetes|o__Amarillovirales|f__Flaviviridae|g__Flavivirus|s__Dengue virus 3	Erythrocebus patas;Homo sapiens;Diceromyia;Aedimorphus;Stegomyia	ssRNA(+)	1130	No		2	0	0	Not-determined	Genome-fragment			0	1	no viral genes detected
342	k141_130874	671	MK908103.1	11209	361	524	10829	10992	1.32e-57	92.683	237	MK908103.1 Guapiacu virus strain SP08-2017 polyprotein gene, partial cds	|k__Viruses|p__Kitrinoviricota|c__Flasuviricetes|o__Amarillovirales|f__Flaviviridae|s__Guapiacu virus	-	ssRNA(+)	671	No		1	0	0	Not-determined	Genome-fragment			0	1	no viral genes detected
343	k141_192225	367	MK908103.1	11209	76	192	10997	10881	9.03e-47	97.436	200	MK908103.1 Guapiacu virus strain SP08-2017 polyprotein gene, partial cds	|k__Viruses|p__Kitrinoviricota|c__Flasuviricetes|o__Amarillovirales|f__Flaviviridae|s__Guapiacu virus	-	ssRNA(+)	367	No		0	0	0	Not-determined	Genome-fragment			0	1	no viral genes detected
344	k141_192244	373	MK908103.1	11209	183	292	10999	10890	7.16e-43	97.273	187	MK908103.1 Guapiacu virus strain SP08-2017 polyprotein gene, partial cds	|k__Viruses|p__Kitrinoviricota|c__Flasuviricetes|o__Amarillovirales|f__Flaviviridae|s__Guapiacu virus	-	ssRNA(+)	373	No		1	0	0	Not-determined	Genome-fragment			0	1	no viral genes detected
345	k141_8838	564	MF094128.1	4514	432	564	39	171	2.35e-59	99.248	243	MF094128.1 High Island virus S1 gene, partial cds	|k__Viruses|p__Duplornaviricota|c__Resentoviricetes|o__Reovirales|f__Reoviridae|s__High Island virus	-	dsRNA	564	No		1	0	0	Not-determined	Genome-fragment			0	1.04	no viral genes detected
346	k141_94284	355	MF094128.1	4514	1	39	117	155	1.98e-08	100	73.1	MF094128.1 High Island virus S1 gene, partial cds	|k__Viruses|p__Duplornaviricota|c__Resentoviricetes|o__Reovirales|f__Reoviridae|s__High Island virus	-	dsRNA	355	No		1	0	0	Not-determined	Genome-fragment			0	1	no viral genes detected
347	k141_155476	495	MF094128.1	4514	458	495	494	531	1.02e-07	100	71.3	MF094128.1 High Island virus S1 gene, partial cds	|k__Viruses|p__Duplornaviricota|c__Resentoviricetes|o__Reovirales|f__Reoviridae|s__High Island virus	-	dsRNA	495	No		1	0	0	Not-determined	Genome-fragment			0	1.1	no viral genes detected
348	k141_57795	419	MF094128.1	4514	1	119	157	39	8.02e-53	100	220	MF094128.1 High Island virus S1 gene, partial cds	|k__Viruses|p__Duplornaviricota|c__Resentoviricetes|o__Reovirales|f__Reoviridae|s__High Island virus	-	dsRNA	419	No		0	0	0	Not-determined	Genome-fragment			0	1	no viral genes detected
349	k141_106650	374	MF094128.1	4514	1	94	111	204	7.23e-38	98.936	171	MF094128.1 High Island virus S1 gene, partial cds	|k__Viruses|p__Duplornaviricota|c__Resentoviricetes|o__Reovirales|f__Reoviridae|s__High Island virus	-	dsRNA	374	No		1	0	0	Not-determined	Genome-fragment			0	1	no viral genes detected
351	k141_119329	277	MF094128.1	4514	1	140	200	61	1.39e-63	99.286	255	MF094128.1 High Island virus S1 gene, partial cds	|k__Viruses|p__Duplornaviricota|c__Resentoviricetes|o__Reovirales|f__Reoviridae|s__High Island virus	-	dsRNA	277	No		1	0	0	Not-determined	Genome-fragment			0	1.78	no viral genes detected; high kmer_freq may indicate large duplication; low-confidence DTR
352	k141_192558	585	MK908103.1	11209	277	451	10829	10999	2.43e-64	93.714	259	MK908103.1 Guapiacu virus strain SP08-2017 polyprotein gene, partial cds	|k__Viruses|p__Kitrinoviricota|c__Flasuviricetes|o__Amarillovirales|f__Flaviviridae|s__Guapiacu virus	-	ssRNA(+)	585	No		1	0	0	Not-determined	Genome-fragment			0	1	no viral genes detected
353	k141_21387	561	MF094128.1	4514	1	144	61	205	8.36e-64	98.621	257	MF094128.1 High Island virus S1 gene, partial cds	|k__Viruses|p__Duplornaviricota|c__Resentoviricetes|o__Reovirales|f__Reoviridae|s__High Island virus	-	dsRNA	561	No		1	0	0	Not-determined	Genome-fragment			0	1	no viral genes detected
354	k141_82518	859	MF094128.1	4514	109	284	34	209	4.65e-73	96.023	289	MF094128.1 High Island virus S1 gene, partial cds	|k__Viruses|p__Duplornaviricota|c__Resentoviricetes|o__Reovirales|f__Reoviridae|s__High Island virus	-	dsRNA	859	No		1	0	0	Not-determined	Genome-fragment			0	1	no viral genes detected
355	k141_82519	460	MH051731.1	10766	1	122	10645	10766	4.12e-51	98.361	215	MH051731.1 Dengue virus 3 isolate MS11006729 polyprotein (POLY) gene, complete cds	|k__Viruses|p__Kitrinoviricota|c__Flasuviricetes|o__Amarillovirales|f__Flaviviridae|g__Flavivirus|s__Dengue virus 3	Erythrocebus patas;Homo sapiens;Diceromyia;Aedimorphus;Stegomyia	ssRNA(+)	460	No		0	0	0	Not-determined	Genome-fragment			0	1	no viral genes detected
357	k141_82586	399	MF094128.1	4514	237	399	45	207	1.59e-74	98.773	292	MF094128.1 High Island virus S1 gene, partial cds	|k__Viruses|p__Duplornaviricota|c__Resentoviricetes|o__Reovirales|f__Reoviridae|s__High Island virus	-	dsRNA	399	No		1	0	0	Not-determined	Genome-fragment			0	1.15	no viral genes detected
358	k141_70447	804	MH051731.1	10766	166	280	10652	10766	2.72e-40	94.783	180	MH051731.1 Dengue virus 3 isolate MS11006729 polyprotein (POLY) gene, complete cds	|k__Viruses|p__Kitrinoviricota|c__Flasuviricetes|o__Amarillovirales|f__Flaviviridae|g__Flavivirus|s__Dengue virus 3	Erythrocebus patas;Homo sapiens;Diceromyia;Aedimorphus;Stegomyia	ssRNA(+)	804	No		0	0	0	Not-determined	Genome-fragment			0	1	no viral genes detected
359	k141_45330	314	MK908103.1	11209	80	250	10829	10999	7.33e-72	96.491	283	MK908103.1 Guapiacu virus strain SP08-2017 polyprotein gene, partial cds	|k__Viruses|p__Kitrinoviricota|c__Flasuviricetes|o__Amarillovirales|f__Flaviviridae|s__Guapiacu virus	-	ssRNA(+)	314	No		0	0	0	Not-determined	Genome-fragment			0	1	no viral genes detected
360	k141_180421	791	MF094128.1	4514	727	791	48	112	1.65e-22	100	121	MF094128.1 High Island virus S1 gene, partial cds	|k__Viruses|p__Duplornaviricota|c__Resentoviricetes|o__Reovirales|f__Reoviridae|s__High Island virus	-	dsRNA	791	No		1	0	0	Not-determined	Genome-fragment			0	1	no viral genes detected
361	k141_45467	432	MH051731.1	10766	373	432	10743	10684	5.21e-20	100	111	MH051731.1 Dengue virus 3 isolate MS11006729 polyprotein (POLY) gene, complete cds	|k__Viruses|p__Kitrinoviricota|c__Flasuviricetes|o__Amarillovirales|f__Flaviviridae|g__Flavivirus|s__Dengue virus 3	Erythrocebus patas;Homo sapiens;Diceromyia;Aedimorphus;Stegomyia	ssRNA(+)	432	No		1	0	0	Not-determined	Genome-fragment			0	1	no viral genes detected
362	k141_180604	392	MF094128.1	4514	315	392	580	503	4.62e-30	100	145	MF094128.1 High Island virus S1 gene, partial cds	|k__Viruses|p__Duplornaviricota|c__Resentoviricetes|o__Reovirales|f__Reoviridae|s__High Island virus	-	dsRNA	392	No		1	0	0	Not-determined	Genome-fragment			0	1	no viral genes detected
363	k141_131634	742	MK908103.1	11209	1	117	10883	10999	8.87e-50	99.145	211	MK908103.1 Guapiacu virus strain SP08-2017 polyprotein gene, partial cds	|k__Viruses|p__Kitrinoviricota|c__Flasuviricetes|o__Amarillovirales|f__Flaviviridae|s__Guapiacu virus	-	ssRNA(+)	742	No		1	0	0	Not-determined	Genome-fragment			0	1.01	no viral genes detected
364	k141_83052	350	MF094128.1	4514	150	345	223	28	2.95e-76	93.878	298	MF094128.1 High Island virus S1 gene, partial cds	|k__Viruses|p__Duplornaviricota|c__Resentoviricetes|o__Reovirales|f__Reoviridae|s__High Island virus	-	dsRNA	350	No		0	0	0	Not-determined	Genome-fragment			0	1	no viral genes detected
365	k141_70795	734	MF094128.1	4514	629	734	144	39	2.46e-45	100	196	MF094128.1 High Island virus S1 gene, partial cds	|k__Viruses|p__Duplornaviricota|c__Resentoviricetes|o__Reovirales|f__Reoviridae|s__High Island virus	-	dsRNA	734	No		0	0	0	Not-determined	Genome-fragment			0	1	no viral genes detected
366	k141_9694	452	MF094128.1	4514	412	452	220	180	1.99e-09	100	76.8	MF094128.1 High Island virus S1 gene, partial cds	|k__Viruses|p__Duplornaviricota|c__Resentoviricetes|o__Reovirales|f__Reoviridae|s__High Island virus	-	dsRNA	452	No		1	0	0	Not-determined	Genome-fragment			0	1	no viral genes detected
367	k141_131755	908	MH051731.1	10766	115	300	10766	10579	1.38e-68	93.085	274	MH051731.1 Dengue virus 3 isolate MS11006729 polyprotein (POLY) gene, complete cds	|k__Viruses|p__Kitrinoviricota|c__Flasuviricetes|o__Amarillovirales|f__Flaviviridae|g__Flavivirus|s__Dengue virus 3	Erythrocebus patas;Homo sapiens;Diceromyia;Aedimorphus;Stegomyia	ssRNA(+)	908	No		2	0	0	Not-determined	Genome-fragment			0	1	no viral genes detected
368	k141_180821	660	MH051731.1	10766	366	552	10579	10766	4.56e-72	94.149	285	MH051731.1 Dengue virus 3 isolate MS11006729 polyprotein (POLY) gene, complete cds	|k__Viruses|p__Kitrinoviricota|c__Flasuviricetes|o__Amarillovirales|f__Flaviviridae|g__Flavivirus|s__Dengue virus 3	Erythrocebus patas;Homo sapiens;Diceromyia;Aedimorphus;Stegomyia	ssRNA(+)	660	No		1	0	0	Not-determined	Genome-fragment			0	1	no viral genes detected
[truncated: 76 more rows]

## Sheet: Ae.v
	contig_id	CONTIG_LEN	SEQ_ID	SEQ_LEN	Q_START	Q_END	S_START	S_END	E-VALUE	PIDENT	SCORE	SEQ_query	kindom	host	classify	contig_length	provirus	proviral_length	gene_count	viral_genes	host_genes	checkv_quality	miuvig_quality	completeness	completeness_method	contamination	kmer_freq	warnings
[truncated: 67 more rows]

[truncated: 25 more sheets: An.s-1, An.s-2, An.s-3, Ar.s-1, Ar.s-2, C.p-1, C.p-2, C.p-3, C.p-4, C.p.p-5, C.p.p-6, C.q, C.t-1, C.t-2, C.t-3, C.t-4, C.t-5, C.t-6, C.t-7, C.t-8 …]
