# Supplementary material for: Meta-Viromic Sequencing Reveals Virome Characteristics of Mosquitoes and Culicoides on Zhoushan Island, China
Source: Microbiol Spectr. 2023 Jan 18;11(1):e02688-22. doi: 10.1128/spectrum.02688-22 (PMC9927462; doi:10.1128/spectrum.02688-22)
Supplement: Supplemental file 4 — Table S4a. Download spectrum.02688-22-s0004.xlsx, XLSX file, 0.3 MB [file spectrum.02688-22-s0004.xlsx]

## Sheet: Ae.a-1
contig_id	contig_len	ref_id	ref_len	q_start	q_end	s_start	s_end	E-value	pident	strand	bitscore	seq	ref_name
k141_301911_1	179	DAZ85684.1	620	2	109	199	309	3.53e-23	59.821	N/A	107	VLQSRALDDLVLLASVEAVPSTIAPSSLAKVVTETLPVDT----TTPSIPLSAVTTSTVSTTVPGIAPPDTLAPATNFNILAYTTSVFGRLSRPVVSFVNGFSRDHLPSAVS	DAZ85684.1 TPA_asm: hypothetical protein [Aedes binegev-like virus 2]
k141_139371_1	69	YP_009551892.1	1048	1	69	365	433	5.4e-39	95.652	N/A	147	MVVDPDMKQHDGAIDTETISGTVKWIYDMYAKQHGDSKFWDFVLQQLAASACDPNMVIDGPTVYTKKVP	YP_009551892.1 hypothetical protein [Sarawak virus] AVM80376.1 hypothetical protein [Sarawak virus]
k141_2256_1	140	QNJ99576.1	589	1	93	287	379	4.58e-54	92.473	N/A	189	SGAPYCFGRTVYGMHLGSDSKNMGFDGAFLKTELKPNRLIKKKLGIKSEDSAEWLIGQVDKYPELHYVRSPGNPDEWRVRVGGRYHLVDDEVM	QNJ99576.1 hypothetical protein [Wenzhou sobemo-like virus 4]
k141_303998_1	26	YP_009551894.1	577	1	26	549	574	2.99e-07	96.154	N/A	54.7	MWPEKLLYQLLTLTLLFSGLQSYLIR	YP_009551894.1 hypothetical protein [Sarawak virus] AVM80377.1 hypothetical protein [Sarawak virus]
k141_359751_1	219	QPF16710.1	1136	15	201	6	189	4.19e-41	46.032	N/A	160	GPLKFLIDTGANKNYISPKHVNQA--KFTDPLTVHNINGVHTINQSVHFNPFYKIPNTQKLQFYVFDFHPFFDGLIGYEALQDLKANIITSTNELQLPSGNIKMLRKYPCSTQVQLNANETKFIHFPVNFEKGDFFVSHDTQIHDSIFVHAGLYKAENNHAFLAITNHRNNPIQIEIFKPFISELNNFE	QPF16710.1 putative RNA-dependent RNA polymerase [Aedes aegypti To virus 2]
k141_140814_1	114	QRD99888.1	589	1	114	41	154	1.5e-67	96.491	N/A	223	MILVSFGTIVAVLLRSILYWIEPMVIMTYRTAKKTWAELIFQRFVNNFGADSNREQKLLIVMAVIIILMYIWKVCKYLQSTKVVYVVPSKVKKGDACYVEERAMPNSIYEHIKV	QRD99888.1 hypothetical protein [Nea chili luteo-like virus] UBK24492.1 hypothetical protein [Wenzhou sobemo-like virus 4]
k141_307667_1	50	QIN93568.1	589	4	50	207	253	1.67e-22	97.872	N/A	99.4	VNIKATEFECGNGDYAVCREPTKITQKVGLSKAKLSPVAVQKNGGVT	QIN93568.1 hypothetical protein 1 [Wenzhou sobemo-like virus 4]
k141_307667_2	89	QIN93568.1	589	1	69	214	277	2.63e-23	73.913	N/A	103	FECGNGDYAVCREPTKITQKVGLSKAKLSPVAVQKKGGVTVNVSGMEKRTLPISLVGFSKKRIHVGMIT	QIN93568.1 hypothetical protein 1 [Wenzhou sobemo-like virus 4]
k141_89873_1	68	YP_009330058.1	2257	1	68	1	68	7.87e-37	98.529	N/A	140	MKMSQNNNKSNKGLAAKQEKIRVYGKTRNFKANKRIQIRFNYAYTDKLGFEKKTRFEDGYQWFVENLA	YP_009330058.1 hypothetical protein 3 [Hubei picorna-like virus 82] APG77437.1 hypothetical protein 3 [Hubei picorna-like virus 82]
k141_255804_1	368	YP_009551894.1	577	1	366	211	576	0	95.082	N/A	693	MCNPVGCEDIVPIPTLGKPYPTVKQAVSLHMPHPLMGSYWIPWGKSDACKVNVSISLGPQVGYVYRGNQAGCFELVVTGKLSSTQCVLPAHCGAIKSTVVQAGWFTNSVLCVGVGPDRPSTLGGLSVPPTFHPYYNVEFDAGPNHFSQRFYVVFDGLYRLIPKWEIDNSVVMALNAELVVPPLYETLDGRFCYKGPVRDGVLTTGGCFAETLDQLPCACRLPTLDGPEPAEDPTIRSAELQAVWMFARTDDGVKPLFGLVDESLQTHCSAYLTTTTYISSYLKSFVAHLLQAVWVFVKYVWSCIVVLIDELAAFLVSKRIASSTVWTLVSTFLLVERGMWPEKLLYQLLTLTLLFSGLQSYLIRDS	YP_009551894.1 hypothetical protein [Sarawak virus] AVM80377.1 hypothetical protein [Sarawak virus]
k141_255804_3	1049	YP_009551892.1	1048	1	1048	1	1048	0	97.042	N/A	2125	MDASNPVNSAQRYTLSELRDSRLAYKRQDLKALQAMAASAERQLFSSGGPSKEAFHSLTMDLNEDLSAVRAALANDVRSEIDFLDKLPPVPVDNTKLGDRQIHPAMKNSVRGFVTVNRAFGNAAACDLLLAEGALTAFSHEEIMSARKKRVYCAGTHKTFVERTKLLLGRKCKSPYKYTVVAQKLQKFMPVGVLPDWTDVDSLLERVKVTKAAGAGAPYWKDKGEAFDECMQEILPTLIKAINDGTVEQLARGRPEWFLVELKNKTDRYELPISKTRPYGCFPFHWTLLFSCLVQPFCEALSVWTDSKTCNAYGMSFCSGNLKKWFSRVESLIATAKKKNKDMYMMGVYGDDCRLIQAKASGGAVVVDPDMKQHDGAIDTETISGTVKWIYDMYAKQHG…	YP_009551892.1 hypothetical protein [Sarawak virus] AVM80376.1 hypothetical protein [Sarawak virus]
k141_173460_1	103	ANW72245.1	281	1	103	60	162	6.86e-63	90.291	N/A	202	LLPAKFKFGSRWYTTDGRLRESTSPNKLSTSIVTNWTYTPLPNLMESGVYDSENLIKMRNMIYEQGEKRAASSVVYKIIAGQHPNKQGFHFEALISEKVLDNV	ANW72245.1 putative glycoprotein, partial [Guato virus]
k141_67759_1	80	QRW42202.1	589	1	79	511	589	4.49e-45	97.468	N/A	162	TCQTPSVSYHMESRKSMPAQQSEASARTVKNKNRRMLRQQQKKELEQYRQLCGPIQHGASTLHPQQTQMHGSTQSLTKH	QRW42202.1 putative serine protease [Wenzhou sobemo-like virus 4] QRW42204.1 putative serine protease [Wenzhou sobemo-like virus 4] QRW42206.1 putative serine protease [Wenzhou sobemo-like virus 4] QRW42208.1 putative serine protease [Wenzhou sobemo-like virus 4] QRW42210.1 putative serine protease [Wenzhou sobemo-like virus 4]
k141_67759_2	47	QIN93569.1	441	1	47	91	137	4.12e-24	100	N/A	102	MNSTPGYCMLTNLGSNNAQIFGWDGLTFDPDRVSLVRQHVKLRFDEL	QIN93569.1 hypothetical protein 2 [Wenzhou sobemo-like virus 4]
k141_13198_1	423	ANW72248.1	289	134	422	1	289	0	100	N/A	605	IMKGNGYTAVVAGEVLHVLECKPVYVTPKASERCYQELPVNYNNITMYLAPVTRILQTRGTEIDCTPLLPAKFKFGSRWYTTDGRLRESTSPNKLSTNIVTSWNYTPLPNLMESGVYDSDNLVKMRNMIYEQGEKRAASAVVYKIMAGQHPNRQGFQFEAMISEKVLDNVFSKYWKKLISWTTWLGNLTSTAIGLYLIVRIIKFFVDTLIHGRILYDIYGFSWKLIASCWDSLTSLLSHKKFMEETKKFTKENDRTKDLESVKEKSDTKLNENVEEPYRASMYPTINKI	ANW72248.1 putative glycoprotein, partial [Guato virus]
k141_425153_2	260	QOX59290.1	350	2	216	115	329	9.58e-109	70.698	N/A	328	IQKVVNWGMTTANEIRVESVNSPQIDWKGSVMQEIRSESFTCEMVFDNVSFTSLPLCLGNLSGVFIQNGYGQDGIVSVTLDEFAAQACSVPIKCKGCSLTCASIIIAEKSQSGRAHVVCGNGTGHVELGTTAIPIECLITPVSQAWRLVSHAVGRYTSNGLAGVGGVWEDLSGNFKFSWGWFSGGWILPIVVVLLSVLMLGKSATLVVIVLVFAF	QOX59290.1 polyprotein, partial [Aedes flavivirus]
k141_153451_1	199	QHA33695.1	1081	8	188	304	486	2.28e-68	60.656	N/A	236	KFREQQIFYNTGFSIWFYQIPMKQAHIEKTAFSVNNGKYEFIRMPFGLKNAPAIFQRLMDDILGPYIGKICHVYSDD--FFGKTLEEHLENLETIFKVLRQVNFRIQPDKSEFLRNEVEFLGFIISENGIKPNMKKVECINKYPEPQNLRELRVFLGLSGYYRHFVKDYAKIAKPLTKVLRGE	QHA33695.1 polyprotein [Chibugado virus]
k141_181171_1	172	APG75627.1	627	1	172	427	598	1.33e-115	99.419	N/A	351	EVDLFDEPVIVPVPVEDRHEDPLIATIRGLVQEFGRTSVYTSAQLPAVKEAAQVPPVKEAEAVVPAAPRVDELPLAPRDAMTFNDSGNLFRAPAVPAGAPGMVSVPAPVQNQGQPIYGPMAFPYPPPLVNYHMESRSSMLAPQNVAFTRTQRNRARRQSRQQNKRELELYRQ	APG75627.1 hypothetical protein 1 [Hubei mosquito virus 2]
k141_236974_1	32	YP_009337376.1	441	1	32	262	293	1.42e-12	96.875	N/A	70.1	MKLRFRLLFEDAVFRFEDGTRVRQGTKGVMKS	YP_009337376.1 hypothetical protein 2 [Wenzhou sobemo-like virus 4] QOI91433.1 RNA-dependent RNA polymerase [Guangzhou sobemo-like virus] QRD99889.1 RNA-dependent RNA polymerase [Nea chili luteo-like virus] APG75761.1 hypothetical protein 2 [Wenzhou sobemo-like virus 4] QNJ99577.1 hypothetical protein [Wenzhou sobemo-like virus 4] QRW42203.1 RNA-dependent RNA polymerase [Wenzhou sobemo-like virus…
k141_155182_1	36	QIN93569.1	441	1	36	274	309	6.61e-15	97.222	N/A	76.6	MFRFEDGTRVRQGTKGVMKSGCYLTILLNSLSQSLL	QIN93569.1 hypothetical protein 2 [Wenzhou sobemo-like virus 4]
k141_375841_1	357	UBJ25986.1	589	1	357	1	357	0	99.44	N/A	743	MTMYANVMEFLYSSVIYVQIVAMVILAITALNVVNPLNKTMILVSFGTIVAVLLRSILYWIETMVIMTYGTAKKIWVELIFQRFVNNLGTDPNKELKLLIVMALIIIFMYIWKVCKYLQSTKVVYVVPSKVKKGDACYVEERAMPNSIYEHIKVLPPFQAMVMASLDGYKYHVMGQCFWVDEGLVTAAHVIEGFEHLCIYRDLEHSINIKATEFECGNGDYAVCREPTKITQKVGLSKAKLSPVAVQKNGGVTVNVSAMDKRTAGFLDEHTQFGFVTYTGSTTKGFSGAPYCFGRTVYGMHLGSDSKNMGYDGAFLKAELKPSRLIKQKLGIKTEDSAEWLIGQVDKYAELDYVRSP	UBJ25986.1 hypothetical protein [Sichuan mosquito sobemo-like virus]
k141_376016_1	113	YP_009330058.1	2257	1	112	1607	1718	2.46e-63	91.964	N/A	219	VMDSNPDPQNSSKFDMHTFKALGDVRFGDSGSLVVHTNTKMQSHFLVGHMIQRSNIDRQPVGVFITQEDLDMALQSFAVPQKLEVCHYQDKQLPDTDVYYKVFIFPVFYCLG	YP_009330058.1 hypothetical protein 3 [Hubei picorna-like virus 82] APG77437.1 hypothetical protein 3 [Hubei picorna-like virus 82]
k141_405479_1	159	YP_009330058.1	2257	1	148	670	817	3.33e-91	98.649	N/A	301	ITSIFEKAEEPDETLWEKVWSGLEHGMPIVLGLGVVGVAAAFAYDAVDKPGKIGDKVVKVCRAMSFIGLGLGSISAIIKHGMGIIKVAFDYINHYIRGKEYTKIKKMETVVNFLKKANYIPGVSNYVFATDTAAAVIFMSHYLEIPKI	YP_009330058.1 hypothetical protein 3 [Hubei picorna-like virus 82] APG77437.1 hypothetical protein 3 [Hubei picorna-like virus 82]
k141_406758_1	95	YP_009337376.1	441	1	86	29	114	4.63e-47	90.698	N/A	166	RSFRAHCQKQKQTDAPPTAEERTRAVQTALRSYSAWRFDLTSAAQPNPWFTSDFNKALQEIDMNSPAGYCMLTSLGSNNAQIFGWD	YP_009337376.1 hypothetical protein 2 [Wenzhou sobemo-like virus 4] QOI91433.1 RNA-dependent RNA polymerase [Guangzhou sobemo-like virus] QRD99889.1 RNA-dependent RNA polymerase [Nea chili luteo-like virus] APG75761.1 hypothetical protein 2 [Wenzhou sobemo-like virus 4] QNJ99577.1 hypothetical protein [Wenzhou sobemo-like virus 4] QRW42203.1 RNA-dependent RNA polymerase [Wenzhou sobemo-like virus…
k141_352839_1	128	YP_009179395.1	528	1	128	325	452	6.7e-83	100	N/A	262	KMCCYVPLIWIAIDDIRGPGLGISKAWETHAKKDSLLGHGTAALYKGAGWLPVVVECVLLWWRGSMVEIVILWVVAVLTWLAWDVFGRNEWIGRGAGMTVTTVRPGWRTVFGHGPEGLRVMVFQISTL	YP_009179395.1 hypothetical protein [Shuangao insect virus 7] ALL52909.1 hypothetical protein [Shuangao insect virus 7]
k141_54829_1	118	YP_009388616.1	2119	2	118	744	860	3.91e-51	70.085	N/A	184	YQTRAFKTEADQREHIQGIIKNNEVIVDSIRRATQRIELRINEDETLQAADMLVYGKSIVYRGNFTCLEEKRYSRITCTTNDQLPCFGNILATVSTNCLTVAHYSRSPLNAMQTYNW	YP_009388616.1 RdRp [Culex rhabdo-like virus] ASA47438.1 RdRp [Culex rhabdo-like virus]
k141_108003_1	117	YP_009330058.1	2257	1	117	1515	1631	1.97e-66	94.872	N/A	228	TSNNEGIYEMDVKVSDFKQIRGKDAALVALPKIRMMVSLKKKFITEEDLGDSNKNFSTFRASYQGYRAPSDFDNITIADFRTRIKKNLYASEVMDSNPGPQNSSKCDMHYFKPLGDV	YP_009330058.1 hypothetical protein 3 [Hubei picorna-like virus 82] APG77437.1 hypothetical protein 3 [Hubei picorna-like virus 82]
k141_409131_1	47	QOI91428.1	589	2	47	293	338	1.91e-22	100	N/A	99	FGRTVYGMHLGSDSKNMGYDGAFLKAELKPSRLIKQKLGIKTEDSA	QOI91428.1 hypothetical protein [Guangzhou sobemo-like virus]
k141_218845_1	162	YP_009330058.1	2257	3	162	492	651	1.37e-96	98.125	N/A	317	TIRLKSLKSSFSNIEDKIGDATHKIKEVANKISVKLDDKGFATLAKGFSEFDGSSFSATLGSIKMLANTFFDQALQWIYKQFGFNISIKLDVSDLVITYILWINTTSSQVKLLILGYLAMQCGILDFVFQILKSIALKVKDYMTNEDTGFAEELEKEEKA	YP_009330058.1 hypothetical protein 3 [Hubei picorna-like virus 82] APG77437.1 hypothetical protein 3 [Hubei picorna-like virus 82]
k141_26349_1	69	YP_009330056.1	813	5	68	750	813	3.54e-32	92.188	N/A	127	FSPQPWWLKRLQPPIETFFYEYYDKIKISKYSLKQILKSVGSWYADGIAEEGVKAELERYIEKK	YP_009330056.1 hypothetical protein 1 [Hubei picorna-like virus 82] APG77435.1 hypothetical protein 1 [Hubei picorna-like virus 82]
k141_294663_2	109	QNJ99576.1	589	1	46	49	94	4.68e-22	100	N/A	100	IVAVLLRSILYWIETMVIMTYGTAKKIWAELIFQRFVNNFGADSNR	QNJ99576.1 hypothetical protein [Wenzhou sobemo-like virus 4]

## Sheet: Ae.a-2
contig_id	contig_len	ref_id	ref_len	q_start	q_end	s_start	s_end	E-value	pident	strand	bitscore	seq	ref_name
k141_98001_1	114	YP_009337376.1	441	1	114	150	263	3.28e-75	100	N/A	239	FVKQEPHKLKKIQDGTYRLISAVSLIDTLIDRILFAWIARAQLSTVGETPCLIGWSPVRGGWRLITNKFANEPVNCLDRSAWDWTVQGYLVDLWILFLENLPVNPPEWWLKMMK	YP_009337376.1 hypothetical protein 2 [Wenzhou sobemo-like virus 4] QOI91433.1 RNA-dependent RNA polymerase [Guangzhou sobemo-like virus] QRD99889.1 RNA-dependent RNA polymerase [Nea chili luteo-like virus] APG75761.1 hypothetical protein 2 [Wenzhou sobemo-like virus 4] QNJ99577.1 hypothetical protein [Wenzhou sobemo-like virus 4] QRW42203.1 RNA-dependent RNA polymerase [Wenzhou sobemo-like virus…
k141_61395_1	211	ANW72245.1	281	1	211	64	274	3.77e-154	100	N/A	438	KFKFGSRWYTTDGRLRESTSPNKLSTNIVTSWNYTPLPNLMESGVYDSDNLVKMRNMIYEQGEKRAASAVVYKIMAGQHPNRQGFQFEAMISEKVLDNVFSKYWKKLISWTTWLGNLTSTAIGLYLIVRIIKFFVDTLIHGRILYDIYGFSWKLIASCWDSLTSLLSHKKFMEETKKFTKENDRTKDLESVKEKSDTKLNENVEEPYRASM	ANW72245.1 putative glycoprotein, partial [Guato virus]
k141_863_1	95	KMQ83988.1	639	1	95	405	500	1.33e-32	60.417	N/A	130	MRSDNGTEYVNHDMKRYLRQCGIRHETSVSHNPEQNGPAEGMNRTLVERARCLLFDAGLDKSFWAEAVGTACYLVNRSPTKGL-QVTPEEKFSGKK	KMQ83988.1 retrovirus-related pol polyprotein from transposon tnt 1-94, partial [Lasius niger]
k141_1957_1	80	QIN93568.1	589	1	79	511	589	2.32e-46	100	N/A	166	TCQTPSVSYHMESRKSMPAQQSEASARTVKNKNRRMLRQQQKKELELYKQLCGPIQHGASTSHPQQTQMHGSTQSLTKH	QIN93568.1 hypothetical protein 1 [Wenzhou sobemo-like virus 4]
k141_1957_2	37	QIN93569.1	441	1	37	91	127	4.65e-18	100	N/A	85.5	MNSTPGYCMLTNLGSNNAQIFGWDGLTFDPDRVSLVR	QIN93569.1 hypothetical protein 2 [Wenzhou sobemo-like virus 4]
k141_99950_1	107	YP_009551892.1	1048	1	107	425	531	3.79e-67	100	N/A	228	PTVYTKKVPGGLISGVPGTTLFGCAKSVLAYAGLVDECMFDKTLFLNEAKVKAYLMDKHGCTLKDGTWRPSPMNLSQADGTYLCESKFLGMRLMWRTSEQFPEPFLV	YP_009551892.1 hypothetical protein [Sarawak virus] AVM80376.1 hypothetical protein [Sarawak virus]
k141_63690_1	138	AXO77494.1	173	1	123	9	131	2.29e-69	82.927	N/A	216	NFPGGVGGVGVNYFGNYLKDIAKRGKFLFVDDIAGWDTRISSEDLEDEETLLTELAVDPFHRALISATMRLAYQNIVAMFPRTHSKYGSGTVMDVVGRRDQRGSGQVVTYALNTITNERSRLP	AXO77494.1 nonstructural protein 5, partial [Aedes flavivirus]
k141_63690_2	94	BAL41505.1	185	1	93	68	160	3.93e-50	81.72	N/A	166	MLESDGLLHASPLVINKWLADNMERVLGDMVIAGDDVVVSTNNRNFAFSLEYLELTGKTRKNIPQGAPSRLESDWEKVEFCSHHFHELSLKDG	BAL41505.1 RNA-dependent RNA polymerase, partial [Aedes galloisi flavivirus]
k141_186022_1	101	YP_009330058.1	2257	1	100	678	777	8.3e-62	99	N/A	214	EEPDETLWEKVWSGLEHGMPIVLGLGVVGVAAAFAYDAVDKPGKIGDKVVKVCRAMSFIGLGLGSISAIIKHGMGIIKVAFDYINHYIRGKEDTKIQKME	YP_009330058.1 hypothetical protein 3 [Hubei picorna-like virus 82] APG77437.1 hypothetical protein 3 [Hubei picorna-like virus 82]
k141_162091_1	92	DAZ85700.1	176	13	89	33	109	5.39e-33	74.026	N/A	122	YPAPNDLCVFYCPDPLGMVIPQALHNLSLPYSLHGWFPKVLSTPLSPIPYETFVSTFRPLHCFIDSTTLTDFVVCTE	DAZ85700.1 TPA_asm: hypothetical protein [Aedes binegev-like virus 1]
k141_76668_1	569	AGJ91136.1	3341	16	518	1810	2318	0	72.888	N/A	755	YKKKKTLAAAIPGAVPLHRANFATNYVRAVSNETTLVVSTDISEMGANLGVDTVIDTRRVLRPVVDSERRVKLAETNIKTPSMIQRRGRTGRRAPGCYVYPVDSETEENPVSWACWPEAQMILDQIGMTFMQEEAAYSQPPGRYTLVGEDLLRFVKLLDRDDIPIWLAWHWAEAGDRRHSALYQGVCTGNTLYSRFGKMEYKPQYVDDCFENLEWDTRKLSIDFYLNCRSSHSLYDILMSIDWNNIWKSTASSLWDLHDIVSGNLRDQILTERSLTSGMAFTLGLAIAMLLIMTLWLLSCVLSYARSAKYAYKPMPSSDSFGGGVILTSPSVLHYLGVPLGFCVIIFLAMFIVY-IVYKAAGNRSYLDSDLVKWVIIGSSVVCGVLAWEMRLFTNIRED…	AGJ91136.1 polyprotein [Aedes flavivirus]
k141_16779_2	236	DAZ85684.1	620	1	232	168	416	1.72e-99	68.4	N/A	312	PEFRAAYDAQIKNATIL--------DEAAPNVLQSRALDDLVLLASVEAVPSTIAPSSLAKVVTETLPVDT----TTPSIPLSAVTTSTVSTTVPGIAPPDTLAPATN------TTSVFGRLSRPVVSFVNGFSRDHLPSANSTAYSSVRSGLSSFTDTIRGSCHGLYRRTDSSAVNTYHSVDDYLRTSPFFTVKYLFYLLKSAVFTFVRVTFKNPVSTLLIAYVSTPFIRGYAKRHGWPHFPVINVMTV	DAZ85684.1 TPA_asm: hypothetical protein [Aedes binegev-like virus 2]
k141_102981_2	86	QPF16709.1	455	17	85	160	230	4.18e-12	53.521	N/A	71.6	THDLFKLSQTGG-VQEFYGSISHSVSLLVNLLNLNEPNPVVIATKKTFYHGLGLKVFLSGLKEPLG-LIRA	QPF16709.1 putative gag protein [Aedes aegypti To virus 2]
k141_116291_1	224	YP_009551894.1	577	1	222	355	576	1.63e-150	97.297	N/A	441	HFSQRFYVVFDGLYRLIPKWEIDNSVVMALNAELVVPPLYETLDGRFCYKGPVRDGVLTTGGCFAETLDQLPCACRLPTLDGPEPAEDPTIRSAELQAVWMFARTDDGVKPLFGLVDESLQTHCSAYLTTTTYISSYLKSFVAHLLQAVWVFVKYVWSCIVVLIDELAAFLVSKRIASSTVWTLVSTFLLVERGMWPEKLLYQLLTLTLLFSGLQSYLIRDS	YP_009551894.1 hypothetical protein [Sarawak virus] AVM80377.1 hypothetical protein [Sarawak virus]
k141_93845_2	196	QHA33717.1	1077	20	146	565	686	5.24e-34	56.693	N/A	139	GFSVWTDEAKPKKKRDSQQQYLQLLSDLLEIEEEDAPADLLGWLDKLKEVSMTYEDDKFDSSDLSPEYRTSIVRTIIDTRFGSTIGDEVEADHISGVTCMDPKKDIVIGDHTIPDWFTSYNTTAKMP	QHA33717.1 putative capsid protein [Pisingos virus]
k141_192051_1	117	YP_009330058.1	2257	1	117	1104	1220	2.35e-74	99.145	N/A	250	VEQSTINGQDVRAIKKEILRLAAYLKNAKTVDFSDPAVINKEFRPMNRLVAATIEQYNRFRRAYDFIAAPFTSETAHQHALSPCIDDCGFEDVNFEGASILINRCPKCHYEACRGFQ	YP_009330058.1 hypothetical protein 3 [Hubei picorna-like virus 82] APG77437.1 hypothetical protein 3 [Hubei picorna-like virus 82]
k141_131850_1	241	YP_009553485.1	943	1	241	657	897	2.12e-166	98.34	N/A	494	IPEPQHGFARGGREVRAGSLHSKDGKTIAPRHKLQRLETYLGEGLKKNAKALVMSNPVLPEGTVRNYQCLFSAVLDRGFKWPHDLPEGTHDNALVGQFAAINGLKSSPETSVIDPAQDMKGVWMRLVPKDGLGSSIDYAQLTATGCTQKRMQAAINQQFAAWLREFKESFVEPPKKVIKPPPGAPGFNSSNWAAEVESDDLSRMGSLSEASLKEVQRVVRDLLRTEFAYLRALDREHTSRH	YP_009553485.1 polyprotein putative RdRp [Shinobi tetravirus] BBB04263.1 polyprotein putative RdRp [Shinobi tetravirus]
k141_10482_1	112	YP_009330058.1	2257	1	111	459	569	3.36e-60	95.495	N/A	210	NAPLDFEEPSTSKKEASQDLSDKNVFRRALDAFTQPVKSLKSSFSNIEDKIGDATHKIKEVANKISVKLDDKGFATLAKGFSEFDGSSFSATLGSIKMLATTFFDRALQWI	YP_009330058.1 hypothetical protein 3 [Hubei picorna-like virus 82] APG77437.1 hypothetical protein 3 [Hubei picorna-like virus 82]

## Sheet: Ae.v
contig_id	contig_len	ref_id	ref_len	q_start	q_end	s_start	s_end	E-value	pident	strand	bitscore	seq	ref_name
k141_350207_1	280	YP_009330058.1	2257	1	280	1024	1303	0	97.143	N/A	581	IPDAGANRNNSEHLSSTIIDPLKTAPQPVNSSYVDLDYHQLVRVLKVKVENHILTEESRLENRTGAYSHVRSHIESMINRVEQSTINGQDVRAIKKEILRLAAYLKNAKTVDFSDPAVINKEFRPMNRLVAATIEQYNRFRRAYDFIAAPFTSETAHQHALSPCIDDCGFEDVNFEGASILVNKCPKCHYEACRGFQLMLNASDLLNIYPHTSYPDAEPIIMTEDTILERGENAGCTTLKQYQDKKGSPYVVLEKCDDFTPMGSINHIFDPTKFNIYKIK	YP_009330058.1 hypothetical protein 3 [Hubei picorna-like virus 82] APG77437.1 hypothetical protein 3 [Hubei picorna-like virus 82]
k141_255634_1	84	QPF16710.1	1136	1	83	406	488	3.72e-30	73.494	N/A	122	MDNVLREHIGVRCLVYMDDIIVFSTSLKEHLDNLKKIFDTLQKYNMKIQLDKSEFLHKEVAFLGHIVTCDGVKPNPDKIEIIR	QPF16710.1 putative RNA-dependent RNA polymerase [Aedes aegypti To virus 2]
k141_6100_1	291	YP_009330058.1	2257	1	291	182	472	0	98.969	N/A	600	KDFRVVIPYKIGDEIGDFSDHIDRIISSEKYGIINDFDMMPKFPPTFEEMENIITKKISEAKKEFDEQTTVQGILRVYEKKLSGFETERFVSSFETVYIQKMQPILNYRCPPNWQNELIQMMVLNVIDGEHITYGISEIEVPTTELQAFKRTIQNLGTLRYMDFCFVPELAEEVSDNEVAVVEIPEYTSDIRKYVSLFKKEIEYQRSLQLMAQRFALNLKLENSDNMFFNAYKILWRAMERRELDVSNGRGPTAEVESNNINRVEKLHLHQDCRKLQNTTLDFEEPSTSKK	YP_009330058.1 hypothetical protein 3 [Hubei picorna-like virus 82] APG77437.1 hypothetical protein 3 [Hubei picorna-like virus 82]
k141_284870_1	75	YP_009330058.1	2257	9	74	2192	2257	1.19e-36	100	N/A	140	GEEFYENTRERFNKANLNNNIQWNFTYAEMRAMILQDREELNMFEHSNEPKIRAEAENFYDRFFQQ	YP_009330058.1 hypothetical protein 3 [Hubei picorna-like virus 82] APG77437.1 hypothetical protein 3 [Hubei picorna-like virus 82]
k141_36087_1	166	YP_009330058.1	2257	1	166	1305	1470	3.63e-105	100	N/A	341	KEQLVYEEEIPSDEDKRDSLLAYMRYLETMDSMSEVKKAINRKRSRYNANLIRLTYMERLKQAASSTWNTIKNVVVNFVSGCLGYLGQGLEIGITSMIAIVVIWGSLYGIGKLLSGSTDTAAYSKSIRTNTISRRLEDTSLFVENQNNENVKYARRGQVIMIAMDP	YP_009330058.1 hypothetical protein 3 [Hubei picorna-like virus 82] APG77437.1 hypothetical protein 3 [Hubei picorna-like virus 82]
k141_293463_1	714	YP_009330058.1	2257	1	714	1483	2196	0	99.16	N/A	1481	CIQGNVFMVPNHFLKNLKGTVHLLVLDPTKLTTSNNEGIYEMDVKVSDFKQIRGKDAALVALPKIRMMVSLKKKFITEEDLGYSNKNFSTFRASYQGYRARSDFDNITVPDIRTRINKNLYASEVMDSNPDPQNSSKFDMHTFKALGDVRFGDSGSLVVHTNTKMQSHFLVGHMIQRSNIDRQPVGVFITQEDLDMALQSFAVPQKLEVCHYQGKQLPETHEYYKVFDFPENVCLADKDRSINETRGFAKTPIFGVFTVETEPAILNSADPRIPEGARHPLKVSLNKSNGQNPPYISEEERAFMVKSLIQHYEKQLSYPIRTIRIYNTLDAIRGTKEMGSVPINIHSSAGLPYADMPGVSGKRPFIRYDEEQKTYVVQDRIINDVKLYEHLYKSGIIPQ…	YP_009330058.1 hypothetical protein 3 [Hubei picorna-like virus 82] APG77437.1 hypothetical protein 3 [Hubei picorna-like virus 82]
k141_68948_1	242	YP_009330058.1	2257	19	242	1	224	4.15e-142	96.429	N/A	451	MKMSQNNNKRKKGLAAKQEKIRVYGKTRNFKANKRIQIRFNYAYTDKLGFEKKTRFEDGYQWFVENLAKNVYSVEGFLIIPSECIMVRYGSKNYQDVDGRLVATIFNGLRFVTNLDLDQVVEMAALMSTVRMMTMKKHLFITDAVSLFIHNFRRYARDLSVVNSNIDINDQVAYERLVEKAKDFRVVIPYKIGDEIGDFSDHLVRIISSEKYGIINDFDMLPKF	YP_009330058.1 hypothetical protein 3 [Hubei picorna-like virus 82] APG77437.1 hypothetical protein 3 [Hubei picorna-like virus 82]
k141_294763_1	261	YP_009330056.1	813	1	261	490	750	0	100	N/A	539	MNKVQTTFPNAPSGQINPEVPLGVSATLVETPVPLDNPPFDEKNINQQQWIYYDNFEISDNDTVGKNLFNWNSYRPLGDYWLVDIDNKGMKVNVPQALKEVYFASFANIEWYIKYEPIKVTDSRVEVVQFYDYDGIIDPASMTFGSAATSSYNKENIQFTFDDPTKVIIFKPPLYQMATKVPNNDSIKIDSLGNVTQYIPPFVPTTSLSLKLKSKFIHNNLQPSKFTVNVYVLPIIRAVSQLHSKCLNTNVPHQSLPLIVF	YP_009330056.1 hypothetical protein 1 [Hubei picorna-like virus 82] APG77435.1 hypothetical protein 1 [Hubei picorna-like virus 82]
k141_294763_2	243	YP_009330056.1	813	1	242	248	489	3.13e-143	95.455	N/A	431	MIQANIYGFSLNNPAVNRFQAGTDSYLQSISGNRFPNTNTGQFQSNIDEGQGNDQELQSNPAVDTHSVDESSRSDSIGDTAFVSNKSDLYDSHLYGSPFDADIPNSEAPPGYIEASFNEGQAEEAVLAGSASAMSAAAMAVPMLNQNIVGEINSNQMEMARKGLGDFGTSVGHEIVDQQNFANKNIAATVGSGLMFAGLATGDPLLGAAGIATGIAAETIMPMAMQNSNMVQSTSGNLVSPT	YP_009330056.1 hypothetical protein 1 [Hubei picorna-like virus 82] APG77435.1 hypothetical protein 1 [Hubei picorna-like virus 82]
k141_294763_3	248	YP_009330056.1	813	1	247	1	247	4.91e-175	100	N/A	512	MTTLNTDPELNPPVVENNPGQEKIVEQTTQVLTTNYGQNIKIVRPFARLPNPTPISWTALANVSRMFSSKDWSTSQSGLFAEFELTVANIINWTVPLIPPTSYFDFDSITFSISKNTNAMYQGKMLIVFDPAAKSSYYEMFGLDLRTLQHLTQMNYVEFDPRDSKSVEMTIDNLLPFDCLRMQSKTRSGSHAMFEHATLQKKYVENYSLGRLIFFQLNSLTTTSSVLNVPIQISAKLNGYRYSGRSP	YP_009330056.1 hypothetical protein 1 [Hubei picorna-like virus 82] APG77435.1 hypothetical protein 1 [Hubei picorna-like virus 82]
k141_315502_1	258	YP_009330058.1	2257	1	258	791	1048	1.46e-171	99.225	N/A	533	GVSNYVFATDTAAAVIFMRHYLEIPKIDKFIHEIEDATLRTTYGIRRREMTQMYGAVKAALHVAIQGAEIMHIQFYSEPGAGKTDLSQNVIKDLAAKFTEVRDALDEKKGLPKMPNLDDDTVYFGMECEKYKDLYYGQKYMIIDEMNFFQAEDQESIQFKLGLFSGKPTVANKAAIEDKGMLFNLNMVISNTNNPFPAPNDVISPEALQRRRILIEAKVKPEFLTDGHIDPQKIADAGANRNKSEHLSFTIIDAIKKP	YP_009330058.1 hypothetical protein 3 [Hubei picorna-like virus 82] APG77437.1 hypothetical protein 3 [Hubei picorna-like virus 82]
k141_172432_1	198	YP_009330057.1	356	1	197	160	356	6.13e-142	100	N/A	410	GHLAVTHLTGIQRDYYLPSEEYQGLRFRNMPTDTFAGSLAGLTLVDISTNRNLSLISTNNPATNVLDFNKKLCEIASFTASQTTREKEIMESQFLEDWLLFGPTNSMPNTGGETFELSFYFDYSRVTFFIPLYPVIPTVLQERAKQILRFSKTYVEGVEIGDIAESDIQWLPGYSPEPFDKQKKLAVDYIAKLVANN	YP_009330057.1 hypothetical protein 2 [Hubei picorna-like virus 82] APG77436.1 hypothetical protein 2 [Hubei picorna-like virus 82]
k141_247160_1	48	YP_009330056.1	813	2	47	768	813	5.23e-20	95.652	N/A	92	FRIYFDKIKISKYSLKQILKSVGSWYAEGIAEEGVKAELERYIEKK	YP_009330056.1 hypothetical protein 1 [Hubei picorna-like virus 82] APG77435.1 hypothetical protein 1 [Hubei picorna-like virus 82]

## Sheet: An.s-1
contig_id	contig_len	ref_id	ref_len	q_start	q_end	s_start	s_end	E-value	pident	strand	bitscore	seq	ref_name
k141_33875_1	89	APG79114.1	1461	15	87	266	338	8.02e-38	97.26	N/A	145	HGSKVSVYVRSYVQERVIVDNSIFNVYKNSTIFNDEIRKGRDKLNALGLHRLNSLCDVLLSVSLKTTEKDHFI	APG79114.1 RdRp [Hubei reo-like virus 12]
k141_33875_2	296	APG79114.1	1461	1	292	40	330	0	97.945	N/A	584	DSYIHKGRRNLVSIGGVDVISCYELNWGENVWKDVITSNGIPIKHALMNLMERRSKTVPIDPTSIFLDTWKIDDSAPYHGFLLGRGAENATYGTLHLYEWFGFLAGLTKPGSCIELSYLAGIVDRYKLPIFKSKHADKSVIDDVQGFYNMPNIVESLLNICVLRLGMEKEKLCLSGHDISLYSVLDELALRVCVSPKVIMNDIRKYLVYVVRYAGILTEDQVSYFSHGSKVSVYVRSYVQERVIVDNSIFSVYKNSTIFNDEIRKGRDKLKALGLHRLNSLCNEMILFGSLK	APG79114.1 RdRp [Hubei reo-like virus 12]
k141_38180_1	55	YP_009305131.1	681	1	48	81	128	1.81e-14	97.917	N/A	76.6	CKKCGLFCMQNEMIEGCESKVYLFIIGTVVGCLIGLIGLLTLRNKLSK	YP_009305131.1 glycoprotein precursor [Wuhan mosquito virus 1] AJG39296.1 glycoprotein precursor [Wuhan mosquito virus 1]
k141_29763_2	88	QTW97828.1	650	7	88	123	204	6.48e-48	98.78	N/A	171	FRYISTEVLVSLNAKGSFSFESHGYIRQGSCTAGTPYVRNGINYDKPVITTNIQHSLAKGEISIDFEKNLVTFPNGDTCKYT	QTW97828.1 glycoprotein [Anphevirus sp.]
k141_59416_1	104	YP_009302387.1	2026	1	103	1922	2024	7.45e-62	96.117	N/A	214	SQVPVSRKQISTMAEVVDPICRLQLLPDENHPSIMDMWAHTKHMIRDIVNKPPCNCPVTQRLDNEEWAKSLSRFIARDFTSLYSWGEGLDLYFPIPHMSKASK	YP_009302387.1 RNA-dependent RNA polymerase [Xincheng Mosquito Virus] AJG39227.1 RNA-dependent RNA polymerase [Xincheng Mosquito Virus]
k141_17314_1	156	YP_009305131.1	681	1	155	527	681	6.15e-102	98.71	N/A	317	CSLEQIGTYSCTGCAEEPYVILQAHDIKSEGILPIESNCTFAKDYISCSPDPYPLYLRDTKRSCYIHIQGLNHTMYLNFDFTFKGSLDPSKPIYNQESEMEMIKGMVSSSMFITGLISTVSMFGMVSISLSMILRIIRMYEIKRMSRDMMEMTSK	YP_009305131.1 glycoprotein precursor [Wuhan mosquito virus 1] AJG39296.1 glycoprotein precursor [Wuhan mosquito virus 1]
k141_30048_1	114	AWS06037.1	188	5	109	1	105	5.92e-68	95.238	N/A	212	KKFNTDIVSSSLGITMCLPSFCNPDLRYRKPEDFIDEINVMNTVRPKHLYGSQFMDKSITQTCECNDEYSAEVIKFGDWAVNGCGDGSFPFDSKFCYSSDAMSTA	AWS06037.1 RNA-dependent RNA polymerase, partial [Wuhan mosquito virus 1]
k141_25926_2	482	YP_009305131.1	681	1	472	1	472	0	99.788	N/A	986	MYAFKEIFIIAAIAVMIVSSRQDIEINEGVMTINYKGNCSLAFNGYNVTMTGPKEVEGLFYGLVNYRCGNNIGWLVSKVACKKCGLFCMQNEMIEGCESKVYLFIIGTVVGCLIGLIGLLTLRNKLRKWSDHLISCCLYRLVTYEDKREEERVKMLRERVATDITPKYRELPPMKAKHMDKIEGKRSVRAGGSSVNNITVLSVLFMAAVAFGCDNTLFIRSDGKVCDDKQCISTSMYQLHLQSGSVVCFKDYKGDMMRFKIDAAYIRTRYHLVYYTSEYEIKTSYTSNCKGSGSCWSGGCRDIGVHPRLRAIANSSIMGYGCETDNLGCDDWCFMKTSCTWYKWDIKSKGVYGKVYEKSSEIWEVILRIDYQNVTTRHKVNVNNPRVNLDGLMDGIPIY…	YP_009305131.1 glycoprotein precursor [Wuhan mosquito virus 1] AJG39296.1 glycoprotein precursor [Wuhan mosquito virus 1]
k141_34399_1	173	QTW97786.1	1963	1	145	1429	1573	3.79e-91	99.31	N/A	301	LCDLYGKTISNDKNYRVYIHVGRSYERSHDQDITRTIYFTDVLNHIYHGKFIIESVGERSIGDVINDIDYTKLNDDDMLKYSIIQQLHNYNDDYLRKMHSAGGYRDKWEIAQRRIGRVYKGKFSALCSLGQVVVRISGEEGDLSL	QTW97786.1 RNA-dependent RNA polymerase, partial [Wuhan mosquito orthophasmavirus 1]
k141_25935_1	267	YP_009305131.1	681	1	266	416	681	0	99.624	N/A	548	EYLGTGYAVKASQMNMPETDIIGDYQISLDKETYAFNMHNVKCETESCRAFCNAPEPKMTRFIRMIKRMNEVEIMNIGSGHVIETNRQISAIVGVLVGNVNLKNLQVEKAQCSLEQIGTYSCTGCAEEPYVILQAHDIKSEGILPIESNCTFAKDYISCSPDPYPLYLRDTKRSCYIHIQGLNHTMYLNFDFTFKGSLDPSKPIYNQESEMEMIKGMVSSSMFITGLISTVSMFGMVSISLSMILRIIRMYEIKRMSRDVMEMTSK	YP_009305131.1 glycoprotein precursor [Wuhan mosquito virus 1] AJG39296.1 glycoprotein precursor [Wuhan mosquito virus 1]
k141_55555_1	27	YP_009305133.1	345	1	27	1	27	9.26e-09	100	N/A	58.9	MASKGTDVQTFLEHHDAKDSAGEYEVS	YP_009305133.1 nucleocapsid protein [Wuhan mosquito virus 1] AJG39330.1 nucleocapsid protein [Wuhan mosquito virus 1]
k141_13311_1	660	YP_009305130.1	2095	1	659	1437	2095	0	100	N/A	1364	VVGITNDIVYHSTHEIADDDKRKIITKMPFIDDKFNTIGRFSDVLLKIIDLESKTDMLYKYSKPNVSDETLVVDAMNLMRVFKSYFKFYEVKAACSLLAQQYFQTLKARLWTQPHMRSDCLTNFLCDLYGKTISNDKNYRVYIHVGRSYERSHDQDITRTIYFTDVLNHIYHGKFIIESVGERSIGDVINDIDYTKLNDDDMLKYSIIQQLHNYNDDYLRKMHSAGGYRDKWEIAQRRIGRVYKGKFSALCSLGQVVVRISGEEGDLSIESNKTDVIAIMHIMQKFVQKNFSYSKYNIHGSWGESPFWRSKNQFSTHYLTYYNRISTVITSERKLCSIPIKIDSSLSYGEEPIGSIVDGFSFDNMLRVVYVIVNGSKYKFLTARQNFTLPCRDEINLEM…	YP_009305130.1 RNA-dependent RNA polymerase [Wuhan mosquito virus 1] AJG39267.1 RNA-dependent RNA polymerase [Wuhan mosquito virus 1]
k141_4886_4	217	YP_009305133.1	345	1	216	130	345	1.93e-159	100	N/A	454	CVYVASYKNNEPPIAQPRVDKNMLILTMKQASLLAQVTFGEAIKICYTDEQVLMSPLCGAIFSKRDIEEINRVCGRADNPDSVSSTLRTLSQSCQSGGHYLEHSDCTVAVVAAVCATRNMTDQKTRNQIITKTYKQYIGANKQFSMEMYEALCQFATGGVPADHSAKRLVEIFEQVNKPMSVFALHRATAQTAVTTRTDNVQMPGTSKGTGSKNVK	YP_009305133.1 nucleocapsid protein [Wuhan mosquito virus 1] AJG39330.1 nucleocapsid protein [Wuhan mosquito virus 1]
k141_34572_1	41	YP_009305130.1	2095	1	41	1011	1051	3.24e-17	97.561	N/A	83.6	MLICVKSSQALSKYIIDSSDSLGVSAYIGWPQGMLNFISTN	YP_009305130.1 RNA-dependent RNA polymerase [Wuhan mosquito virus 1] AJG39267.1 RNA-dependent RNA polymerase [Wuhan mosquito virus 1]
k141_34575_1	59	YP_009302384.1	462	1	55	57	111	2.09e-14	69.091	N/A	76.6	NQRSIRLMYNIDKDEEDKVVAEGFTKLSWNAVARAYAVAYYTHSRKKETFEDTSN	YP_009302384.1 ORF1 [Xincheng Mosquito Virus] AJG39224.1 ORF1 [Xincheng Mosquito Virus]
k141_38796_1	157	QTW97786.1	1963	26	157	879	1010	1.18e-78	93.939	N/A	265	LDICVKSSQALSKYIIDSSDSLGVSAYIGWPQGMLNIISTNVHCAADIWKTKAYNKAYPNSNVYTKGLVHSDDSWVVVCCNSVDDFDRFTIIRMLAKKLFCLKLNEKRLWGSRYMGELVSNYNLNGNVHLSV	QTW97786.1 RNA-dependent RNA polymerase, partial [Wuhan mosquito orthophasmavirus 1]
k141_64277_1	124	YP_009305130.1	2095	1	124	301	424	8e-76	100	N/A	255	SHMAPKSTLKVVDNSYDLNVETDLSLIRDYVDDILNADDSNAKELVLHLLPTLTQLDMMKKAGDKKMTHTECKQDQEMKANGVFGKYQYKIQSTYCSSLVNKYKAEIVKGKKDPNVKKEPSTIN	YP_009305130.1 RNA-dependent RNA polymerase [Wuhan mosquito virus 1] AJG39267.1 RNA-dependent RNA polymerase [Wuhan mosquito virus 1]
k141_13477_1	215	YP_009305130.1	2095	1	215	1	215	4.76e-141	99.535	N/A	446	MDQYKSYVGKVDREMVMDRHSDRVYSRMTSCTRVHARINDIKKQLDKSLTPEEGANLYLEVRSLRHDNWCEFINETCKIRGAVIEDTKVGEFIREYISNEVNVPAEISNKTPDILVLGNNQNVVYLGDVSVSINPSVARARKHEKYLPIKNYLNSLGITVQTLSFNVNENCTNLASEINHLVRHDFIESHPDTVALYETYSIACNSLMLSIREVV	YP_009305130.1 RNA-dependent RNA polymerase [Wuhan mosquito virus 1] AJG39267.1 RNA-dependent RNA polymerase [Wuhan mosquito virus 1]
k141_13477_2	102	YP_009305130.1	2095	1	102	1	102	1.38e-62	100	N/A	216	MDQYKSYVGKVDREMVMDRHSDRVYSRMTSCTRVHARINDIKKQLDKSLTPEEGANLYLEVRSLRHDNWCEFINETCKIRGAVIEDTKVGEFVREYISNEVN	YP_009305130.1 RNA-dependent RNA polymerase [Wuhan mosquito virus 1] AJG39267.1 RNA-dependent RNA polymerase [Wuhan mosquito virus 1]
k141_30477_2	342	YP_009302386.1	648	1	341	308	648	0	98.827	N/A	700	MNYLNSKLVYAMRHTKREVDRLFSVFSKDRCETRNKISRNMMSIAMLSPMEFAFTYGGPGHTAIARGEVIYLAKCSPTSVIPDVNRTGCYNEIPVINDNKMQFMSPRSRILVNIGTMIDCLPDMPPLYLLGEDWYQISSRGLIRHSRPATMQQDDVNYEFSVLSGLGNGGLYNDETIALYQEALVSGITSEIVKTRVADSIGGRSDLPTGYSVIKAMSDGDYNIIESKIGGFWTRFKSNAINSGSWFGFILLLFAVWKMLIYSVSCFVNFVGIKEEVGLLLAIPICFFESISNMILHGKIKTRKQGKSNENRSDFVELGEIEKESGLPILMGRNSKEIEQL	YP_009302386.1 glycoprotein [Xincheng Mosquito Virus] AJG39226.1 glycoprotein [Xincheng Mosquito Virus]
k141_30477_3	64	YP_009302387.1	2026	1	64	1	64	8.42e-37	98.438	N/A	140	MCELDISWCELEREGNDNGEVRILKEAEKDAKRFLTCIPGHLSAPIYGEEVDMLLSAEKKIFTC	YP_009302387.1 RNA-dependent RNA polymerase [Xincheng Mosquito Virus] AJG39227.1 RNA-dependent RNA polymerase [Xincheng Mosquito Virus]
k141_64479_1	88	YP_009305130.1	2095	1	87	2009	2095	4.87e-49	100	N/A	177	IYFDYLDTLSSYRGSSISLRTYAFIISSGLNVTDTWLDLDIINIAKLTDEVDHSQYLKKISQEIVEVNAEFHGFTVETKQSLADLVR	YP_009305130.1 RNA-dependent RNA polymerase [Wuhan mosquito virus 1] AJG39267.1 RNA-dependent RNA polymerase [Wuhan mosquito virus 1]
k141_39289_1	225	QTW97832.1	1461	1	214	921	1134	3.79e-143	100	N/A	445	VMCAMLPNEADGVMWSPISLCIYNFSAFFLYQLGLSKSQTDQSGILITLYAYMLTRYKNDSKIKYTAKVSLEKYKLSISDIFPPSTCQFLLRKPVRIGHLDGLNVPERMVAEGLKMEKFMQPFQSLDLEVESENFLDSYNQKIRGVDPDRDSWLLNYAFNMKVIDGEAAFLGSLFYGGLSHEFELIKTSFGLIDMNFRLSIHTDNMRILISRDP	QTW97832.1 RNA-dependent RNA polymerase [Hubei reo-like virus 12]
k141_60561_1	89	YP_009305131.1	681	1	39	514	552	1.64e-17	100	N/A	87	NVNLKNLQVEKAQCSLEQIGTYSCTGCAEEPYVILQAHD	YP_009305131.1 glycoprotein precursor [Wuhan mosquito virus 1] AJG39296.1 glycoprotein precursor [Wuhan mosquito virus 1]
k141_51993_3	463	YP_009302384.1	462	1	462	1	462	0	99.784	N/A	953	MVGESKLALALAAFKDEEGLLRIKDFENYIPKEAIISTREAAKGTTRTTHDFRVLINQRSIRLMYNIDKDEEDKVVAEGFTKLSWNAVAREYNLNAVGITQDIVKIEDEKNIIIPEWDSLAEAGQFVFDMKNGGLMYRDGDANRIDLGVLLMWLTALNGFSPIIEEYMCNPDTVVKVDSEEWLENVVNRNKVDQKKELKPVTLRHQATAYMLLMMIYKSLTVTAKNEALVENQCKEFVVRRAKAMLLSTGKAIDFLEGDLMVPAEVLWRIPTLVSCLPKLKSVIVSGMIVSNSPICDHALTILTNSSASVYSFVVDMIESDIITKLQFQQAYLMGIIEFWKNHTKLLEDYGNSWRYYKCINPLGQRTSMTKYGHLGSMAVSWMSVHNTSSKDTLNNIEG…	YP_009302384.1 ORF1 [Xincheng Mosquito Virus] AJG39224.1 ORF1 [Xincheng Mosquito Virus]
k141_51993_4	2025	YP_009302387.1	2026	1	2024	1	2024	0	99.506	N/A	4209	MCELDISWCELEREGNDDGEVRILKEAEKDAKRFLTCIPGHLSAPIYGEEVDMLLSAEKKIFTCKRHKLLFDRVKGCRNFRELRDPYTEIDTWIQSIIIDRKKVHSRMAVIVDSSRNWVIQKLAFMKPSFGLYHESLIKEHAEEKLSKLSVKIYSLIPDFESSLKCEHVKDSICFKEMELGTMVNFNGCSFERDLAIMELRQGRFLFPMNVVLCSLDKLQSLFWLKLYWLLCDIFDVYPGESILDTGTKWIKTFYKLRSYGHEGFFSFMADIEPLIVGFVVAMEDDVGCTELYEDQKQSVDNYLSKMPGQLTHRFFLPSCGDNGKYSQSSVLMHLELTGTSKVAGYPILKAANLLDQLREHGTRGGANVDERLISRLDGLMRRNFIINYQKKKGHTPKI…	YP_009302387.1 RNA-dependent RNA polymerase [Xincheng Mosquito Virus] AJG39227.1 RNA-dependent RNA polymerase [Xincheng Mosquito Virus]
k141_51993_5	643	YP_009302386.1	648	1	642	1	642	0	99.533	N/A	1321	MRLVWIFLGVVATAFINECNALVAYDCNVGDLSMTSISLITTPECLTTTPNITTEKVNVAVTQGSSISNGRFISCLFEATSVISRCGATIDTRFESGLFTDIIALSSSECKGAHETGEVKIRYISTEVLVSLNAKGSFSFESHGYIRQGSCTAGTPYVRNGINYDKPVITTNIQHSLAKGEISIDFEKNLVTFPNGDTCKYTDGSCYTANYGNSFWEVKSPKCSEGNKILVYSGIGEIIKDLDNKESYIQVNHDGYDFQILLTTKKTYVCGYSSYRTEHPNLYVTIVDSSSPEFPIKSRGNIKELSLMNYLNSKLVYAMRHTKREVDRLFSVFSKDRCETRNKISRNMMSIAMLSPMEFAFTYGGPGHTAIARGEVIYLAKCSPTSVIPDVNRTGCYNE…	YP_009302386.1 glycoprotein [Xincheng Mosquito Virus] AJG39226.1 glycoprotein [Xincheng Mosquito Virus]
k141_51993_6	438	YP_009302385.1	437	1	437	1	437	0	98.627	N/A	895	MDRMDNTRCDDREVGKARGTTVKGGIHSSKPTLIVITITPEDLEKYFPLRSGIFSTLNKAESCKLVALIYIVGNKCRLTPSQLRIFTGDGIYKKNDVLVEMYDAPPSLVKLTEEVILTESLDELFSDYCKQKVLVQICPSLGIVNTQWEESAHSFLSKRGHPVITTFEPEFAPNEYLPDPGDDDDVDPDTRAAFVKAHRLELGLEASLAEDNSPVNDQGQGEPAHHQQQPSDSSSKDKKKQQSGDKIKSQQNFIDKPPSEVELLKLRIIDMAHDAKRGTALHYLNIGVMADELFRRGVLHDSLDVFVEEQVNHLLIEGLHESGNFEATHSLGRGDLTGAEIVDRVCTRLQTTDEISTKLESILSITKHTSNFLMSNQPYKFGDMAIATTYVPQAEGNDK…	YP_009302385.1 ORF2 [Xincheng Mosquito Virus] AJG39225.1 ORF2 [Xincheng Mosquito Virus]
k141_35257_1	94	QTW97826.1	462	3	62	189	248	8.32e-30	96.667	N/A	120	RNKVDQKKELKPVTLRHQATAYMLLMMIYKSLTVTAKNEALVENQCKEFVVRRAKAMLLS	QTW97826.1 hypothetical protein [Anphevirus sp.]
k141_35257_2	74	YP_009302384.1	462	1	74	261	334	8.03e-41	98.649	N/A	149	MVPAEVLWRIPTLVSCLPKLKSVIVSGIIVSNSPICDHALTILTNSSASVYSFVVDMIESDIITKLQFQQAYLM	YP_009302384.1 ORF1 [Xincheng Mosquito Virus] AJG39224.1 ORF1 [Xincheng Mosquito Virus]
k141_31396_1	135	QTW97832.1	1461	1	134	1328	1461	4.08e-85	99.254	N/A	282	AKLDEMMLDVDEFIRDAQVIYSRQTLYFGHPSWFEKLIRCYNSVDPALWWNTDKIPMVSSIQMVQYLTIDKLHPRNVIYIIPNEKFTKKLLNTNKGDIFKQQVEDIRSKVGKPGFEVIEFASWSQLRIITSSMH	QTW97832.1 RNA-dependent RNA polymerase [Hubei reo-like virus 12]
k141_35653_1	788	YP_009305130.1	2095	6	788	447	1229	0	99.617	N/A	1651	KKPQVLSDDWEAATKFENDSTMLEKEMYDYTIRTNGAQLCQSMAHLYDRVSHLSTSLSIKDNVFIPPNGSFIAVIPGNHAPVTSKNVDLPFIFITRCNKEKVLHHIEHEHYFESDKFGYYVSKLCRLNVDKMSNWANASFKLISTASYLLSKSRTLQTSRTKVIGTLTYFILDVHQKTSEYLDLFKYISFMPFADISRLPNLISDKMDLLMKTRMDGWMLHQLKWFIRELGDKSKLNAVKPVIKKFNTDIVSSSLGITMCLPSFCNPDLRYRKPEDFIEEINVMNTVRPKHLYGSQFMDKSITQTCEWNDEYSAEVIKFGDWAVNGCGDGSFPFDSKFCYSSDAIYYAEQSIVKEYSLSKSRVEQKLGSSMYSGYMHKNCNLRGCTKNKSDRSNAADIH…	YP_009305130.1 RNA-dependent RNA polymerase [Wuhan mosquito virus 1] AJG39267.1 RNA-dependent RNA polymerase [Wuhan mosquito virus 1]
k141_35653_2	111	YP_009305130.1	2095	1	104	345	448	3.65e-62	100	N/A	215	LVLHLLPTLTQLDMMKKAGDKKMTHTECKQDQEMKANGVFGKYQYKIQSTYCSSLVNKYKAEIVKGKKDPNVKKEPSTINLSSIESYHNFISNSIDYYGSLSKK	YP_009305130.1 RNA-dependent RNA polymerase [Wuhan mosquito virus 1] AJG39267.1 RNA-dependent RNA polymerase [Wuhan mosquito virus 1]
k141_6053_1	70	YP_009305133.1	345	1	53	96	148	2.73e-28	96.226	N/A	114	KIIYEVGPESRQVKKGQMDKRWKFRFAMPGKKFSCVYVASYKNNEPPIASPNV	YP_009305133.1 nucleocapsid protein [Wuhan mosquito virus 1] AJG39330.1 nucleocapsid protein [Wuhan mosquito virus 1]
k141_6053_2	92	YP_009305133.1	345	1	92	183	274	2.56e-44	94.565	N/A	156	MSPLCGAIFSKRDIEEINRVCGRADNPGSVSSPPSPLSQSCQSGGHYLEHSDCTVAVVAAVCATRNMTDQKTRNQIITKTYKQYIGANKQFS	YP_009305133.1 nucleocapsid protein [Wuhan mosquito virus 1] AJG39330.1 nucleocapsid protein [Wuhan mosquito virus 1]
k141_14627_1	1005	QTW97786.1	1963	1	1004	960	1963	0	99.801	N/A	2075	SVDDFERFTIFRMLAKKMFCLKLNEKKLWGSRYMGELVSNYNLNGNVHLSVGKMLANSFGNLSFQNWPVDVHNQISSLQQCYRNGAGLGIIVMLATLLKQQMVRTYNVKGSQLENLGVLPIELGGYPSCSAFELAVTGVTCYYKKLLNICRMKPDSITSDCITKCLLWSIKRVSISEEHVKVDNKSKGRLEYYSKLKDKTLEWCEEDYVDLSIPSRGNVFSALTHILPKSRKLSKTLKYIDTIRDKFPTNGLELIVTKPLSLSESLGHLCAQTTGMVYELAADKYSSSTRRMAISQMIQSTGKVIKIKGMIPMTINELLNFIELSEMENKLDIDILASAFSDDNDVVGITNDIVYHSTHEIADDDKRKIITKMPFIDDKFNTIGRFSDVLLKIIDLESK…	QTW97786.1 RNA-dependent RNA polymerase, partial [Wuhan mosquito orthophasmavirus 1]
k141_56981_1	83	AWS06037.1	188	10	83	104	177	7.93e-39	89.189	N/A	137	YLQHLIYHFYSLSKSRVEQKLGSSMYSGYMHKNCNLRGCTKNKSDRSNAADIHTTTLEACLREYERQNFRDEKC	AWS06037.1 RNA-dependent RNA polymerase, partial [Wuhan mosquito virus 1]
k141_2036_2	484	YP_009305131.1	681	1	484	89	572	0	99.38	N/A	1005	MQNEMIEGCESKVYLFIIGTVVGCLFGLIGLLTLRNKLRKWSDHLISCCLYRLVTYEDKREEERVKMLRERVATDITPKYRELPPMKAKHMDKIEGKRSVRAGGSSVNNITVLSLLFIAAVAFGCDNTLFIRSDGKVCDDKQCISTSMYQLHLQSGSVVCFKDYKGDMMRFKIDAAYIRTRYHLVYYTSEYEIKTSYTSNCKGSGSCWSGGCRDIGVHPRLRAIANSSIMGYGCETDNLGCDDWCFMKTSCTWYKWDIKSKGVYGKVYEKSSEIWEVILRIDYQNVTTRHKVNVNNPRVNLDGLMDGIPIYITSISSETDNIPNGILEYLGTGYAVKASQMNMPETDIIGDYQISLDKETYAFNMHNVKCETESCRAFCNAPEPKMTRFIRMIKRMNEV…	YP_009305131.1 glycoprotein precursor [Wuhan mosquito virus 1] AJG39296.1 glycoprotein precursor [Wuhan mosquito virus 1]
k141_35976_1	1423	APG79114.1	1461	1	1422	40	1461	0	99.297	N/A	2915	DSYIHKGRRNLVSIGGVDVISCYELNWGENVWKDVITSNGIPIKHALMNLMERRSKIVPIDPTSIFLDTWKIDDSAPYHGFLLGRGAENATYGTLHLYEWFGFLAGLTKPGSCIELSYLAGIVDRYKLPIFKSKHADKSVIDDVQGFYNMPNIVESLLNICVLRLGMEKEKLCLSGHDISLYSVLDELALRVCVSPKVIMNDIRKYLVYVVRYAGILTEDQVSYFSHGSKVSVYVRSYVQERVIVDNSIFNVYKNSTIFNDEIRKGRDKLKALGLHRLNSLCDVLLSVSLKTTEKDHFIIASKFLLSLLAIPGYGRALNFSSSPRSGPEQTVDELGIAHRLREMILHFHNCAVDAGYDIVHPNDWKITCISFWKSTGAGVDPEMIDITVDGEERRVKAT…	APG79114.1 RdRp [Hubei reo-like virus 12]
k141_36124_1	295	QTW97829.1	2065	1	272	55	326	0	97.059	N/A	559	RILKEAEKDAKRFLTCIPGHLSAPIYGEEVDMLLSAEKKIFTCKRHKLLYDRVKGCKNFRELRDPYTEIDAWIQSIIIDRKKVHSRMAVIVDSSRNWVIQKLAFMKPSFGLYHESLIKEHAEEKLSKLSVKIYSLIPDFESSLKCEHVKDSICFKEMELGTMVNFNGCSFERDLAIMELPQGRFLFPMNVVLCSLDKLQSLFWLKLYWLLCDIFDVYPGESILDTGTKWIKTFYKLRSYGHEGFFSFMADIEPLIVGFVVAMEDDVGCTELY	QTW97829.1 RNA-dependent RNA polymerase [Anphevirus sp.]
k141_65922_1	149	YP_009305131.1	681	1	146	63	208	3.4e-96	100	N/A	301	LVNYRCGNNIGWLVSKVACKKCGLFCMQNEMIEGCESKVYLFIIGTVVGCLIGLIGLLTLRNKLRKWSDHLISCCLYRLVTYEDKREEERVKMLRERVATDITPKYRELPPMKAKHMDKIEGKRSVRAGGSSVNNITVLSLLFMAA	YP_009305131.1 glycoprotein precursor [Wuhan mosquito virus 1] AJG39296.1 glycoprotein precursor [Wuhan mosquito virus 1]
k141_36363_1	53	QTW97786.1	1963	1	47	1127	1173	1.95e-22	100	N/A	99.4	WSIKRVSISEEHVKVDNKSKGRLEYYSKLKDKTLEWCEEDYVDLSIP	QTW97786.1 RNA-dependent RNA polymerase, partial [Wuhan mosquito orthophasmavirus 1]
k141_32461_1	123	YP_010086186.1	123	1	119	1	117	5.72e-13	33.613	N/A	71.2	MFQTYQITLTFIQDKRIYFDVEHIGEQQEAVELDYCECKEFYPKPVRAGLQGIYLVYFLSSSTVDYFESGEIKGLQSIIELSERLSQHLSANENRVFHSVLQAVREESTSNGFEGYRCP	YP_010086186.1 putative NSs protein [Anopheles triannulatus orthophasmavirus] QBK47219.1 putative NSs protein [Anopheles triannulatus orthophasmavirus]
k141_32461_2	346	YP_009305133.1	345	1	345	1	345	0	100	N/A	728	MASKGTDVQTFLEHHDAKDSAGEYEVSGQTPMSLLKHDEAKVYNILGMTPADVGATHAGMQFDFGELEAEFARVCVDYRSGLNKTTRSYALEFAVKIIYEVGPESRQVKKGQMDKRWKFRFAMPGKKFSCVYVASYKNNEPPIAQPRVDKNMLILTMKQASLLAQVTFGEAIKICYTDEQVLMSPLCGAIFSKRDIEEINRVCGRADNPDSVSSTLRTLSQSCQSGGHYLEHSDCTVAVVAAVCATRNMTDQKTRNQIITKTYKQYIGANKQFSMEMYEALCQFATGGVPADHSAKRLVEIFEQVNKPMSVFALHRATAQTAVTTRTDNVQMPGTSKGTGSKNVK	YP_009305133.1 nucleocapsid protein [Wuhan mosquito virus 1] AJG39330.1 nucleocapsid protein [Wuhan mosquito virus 1]
k141_62208_1	29	YP_009305133.1	345	1	29	113	141	7.28e-13	100	N/A	70.5	MDKRWKFRFAMPGKKFSCVYVASYKNNEP	YP_009305133.1 nucleocapsid protein [Wuhan mosquito virus 1] AJG39330.1 nucleocapsid protein [Wuhan mosquito virus 1]
k141_36943_1	99	QTW97786.1	1963	1	99	341	439	1.9e-60	97.98	N/A	210	MYDYTIRTNGAQLCQSMAHLYDRVSHLSTSLSIKDNVLIPPNGSFIAVIPGNHAPVTSKNVDLPFIFITRCKKEKVLHHIEHEHYFESDKFGYYVSKLC	QTW97786.1 RNA-dependent RNA polymerase, partial [Wuhan mosquito orthophasmavirus 1]
k141_45450_1	63	QTW97832.1	1461	1	63	23	85	2.96e-34	98.413	N/A	133	MDVSALCKGIDDEFQRIDSYIHKGRRNLVSIGGVDVISCYELNWGENVWKDVITSNGIPIKHA	QTW97832.1 RNA-dependent RNA polymerase [Hubei reo-like virus 12]
k141_49489_2	248	YP_009305130.1	2095	1	236	345	580	7.02e-158	99.576	N/A	494	LVLHLLPTLTQLDMMKKAGDKKMTHTECKQDQEMKANGVFGKYQYKIQSTYCSSLVNKYKAEIVKGKKDPNVKKEPSTINLSSIESYHNFISNSIDYYGSLSKKPQVLSDDWEAATKFENDSTILEKEMYDYTIRTNGAQLCQSMAHLYDRVSHLSTSLSIKDNVFIPPNGSFIAVIPGNHAPVTSKNVDLPFIFITRCNKEKVLHHIEHEHYFESDKFGYYVSKLCRLNVDKMSS	YP_009305130.1 RNA-dependent RNA polymerase [Wuhan mosquito virus 1] AJG39267.1 RNA-dependent RNA polymerase [Wuhan mosquito virus 1]
k141_3372_1	103	YP_009305131.1	681	1	102	580	681	8.31e-56	91.176	N/A	194	PLYLRDTKRSCYIHIQGLNHTMYLNFDFTFKGSLDPSKPIYNQESEMKMIKGMLSSSMVITGLISTVSMLGMESITLSMVLRIIRMYEIKRMRRDVMEVTSK	YP_009305131.1 glycoprotein precursor [Wuhan mosquito virus 1] AJG39296.1 glycoprotein precursor [Wuhan mosquito virus 1]
k141_67246_1	42	QUU10706.1	3359	1	34	892	925	3.97e-14	94.118	N/A	75.1	MVVKPVEKPSEACPTYLAGSYVKNDVGGYTDGMV	QUU10706.1 polyprotein [Quang Binh virus]
k141_67246_2	54	BAR88121.1	3360	1	52	887	936	5.55e-17	73.077	N/A	83.6	VYGSNVVVKPVEKPSEACPTYLAGSYVKNDVGGYTDGMVLCDFHAKCMGQTW	BAR88121.1 polyprotein [Mosquito flavivirus]
k141_63020_1	173	YP_009305133.1	345	28	173	163	308	1.73e-87	95.89	N/A	270	LAQVTFGEAIKICYTDEQVLMSPLCGAIFSKRDIEEISRVCGRAGSPDRVSPTLRPLSQSCQSGGHYLEHSDCTVAVVAAVCATRNMTDQKTRNQIITKTYKQYIGANKQFSMEMYEALCQFATGGVPADHSAKRLVEIFEQVNKP	YP_009305133.1 nucleocapsid protein [Wuhan mosquito virus 1] AJG39330.1 nucleocapsid protein [Wuhan mosquito virus 1]
k141_8018_2	54	QTW97829.1	2065	10	54	585	629	1.84e-21	100	N/A	96.7	LEQGIATTIFPFVPEQSMTDSEISIINRHMAHVYSLGGTSVLINI	QTW97829.1 RNA-dependent RNA polymerase [Anphevirus sp.]
k141_33598_1	105	QTW97786.1	1963	28	104	1820	1897	2.61e-36	85.897	N/A	141	RSSGICRVLDINRVLCMAYIGKISTKQVESVLYHLLHNESMIDWAKHVMSSYEPDPTIYFDYLDTL-RWQHESFSSRS	QTW97786.1 RNA-dependent RNA polymerase, partial [Wuhan mosquito orthophasmavirus 1]
k141_12492_1	152	YP_009305131.1	681	47	151	218	322	2.47e-60	93.333	N/A	208	YIRSDGKVCDDKQCISTSMYQLHLQSGSVVCFKDYKDDMMRFKIDAAYIRTRYHLVYYTTEYEIKTSYTSNCKGSGSCWSGGCRDIGVHPRLRAIANSSPPNYFC	YP_009305131.1 glycoprotein precursor [Wuhan mosquito virus 1] AJG39296.1 glycoprotein precursor [Wuhan mosquito virus 1]
k141_4060_1	142	YP_009305131.1	681	1	142	453	594	5.77e-86	91.549	N/A	275	MHNGKCETESCRAFCNAPAPKMTRFTTMINTMNEIEIMNIGSGHVIETNRQISDIVGILVVNVNLKNLQVEKAQCSLEQIGTYSCTGCAEEPYVIIQAHDIKSEGILPIESNCTFAKDYISCSPDPYPLYLRDTKRSCYIHI	YP_009305131.1 glycoprotein precursor [Wuhan mosquito virus 1] AJG39296.1 glycoprotein precursor [Wuhan mosquito virus 1]
k141_37974_1	222	QTW97786.1	1963	1	222	37	258	2.77e-145	100	N/A	457	ENCTNLASEINHLVRHDFIESHPDTVALYETYSIACNSLMLSIREVVDDKKAMQDMIDRADNIKFDNPIMPDIPFEIRSSVDLEYVPTLSEDELIEMIKAETDIKHNGKYFSKNISDSIDAINKIVDNNANISHMAPKSTLKVVDNSYDLNVETDLSLIRDYVDDILNADDSNAKELVLHLLPTLTQLDMMKKAGDKKMTHTECKQDQEMKANGVFGKYQYK	QTW97786.1 RNA-dependent RNA polymerase, partial [Wuhan mosquito orthophasmavirus 1]

## Sheet: An.s-2
contig_id	contig_len	ref_id	ref_len	q_start	q_end	s_start	s_end	E-value	pident	strand	bitscore	seq	ref_name
k141_62947_1	22	QTW97786.1	1963	1	22	745	766	1.43e-06	100	N/A	52.4	MSGDVQQYSMSEKDQRGGGRPI	QTW97786.1 RNA-dependent RNA polymerase, partial [Wuhan mosquito orthophasmavirus 1]
k141_62947_2	110	YP_009305130.1	2095	1	93	960	1052	1.01e-51	95.699	N/A	185	LTEDQTKYSENDNTRKFLTYVRCNKTLSPDVRALQLKVLENMIGREPLIKRMPICVKSSQALSKYIIDSSDSLGVSAYIGWPQGMLNFIETLV	YP_009305130.1 RNA-dependent RNA polymerase [Wuhan mosquito virus 1] AJG39267.1 RNA-dependent RNA polymerase [Wuhan mosquito virus 1]
k141_52693_1	682	YP_009305131.1	681	1	681	1	681	0	99.559	N/A	1403	MYAFKEIFIIAAIAVMIVSSRQDIEINEGVMTINYKGNCSLAFNGYNVTMTGPKEVEGLFYGLVNYRCGNNIGWLVSKVACKKCGLFCMQNEMIEGCESKVYLFIIGTVVGCLIGLIGLLTLRNKLRKWSDHLISCCLYRLVTYEDKREEERVKMLRERVATDITPKYRELPPMKAKHMDKIEGKRSVRAGGSSVNNITVLSLLFMAAVAFGCDNTLFIRSDGKVCDDKQCISTSMYQLHLQSGSVVCFKDYKGDMMRFKIDAAYIRTRYHLVYYTSEYEIKTSYTSNCKGSGSCWSGGCRDIGVHPRLRAIANSSIMGYGCETDNLGCDDWCFMKTSCTWYKWDIKSKGVYGKVYEKSSEIWEVILRIDYQNVTTRHKVNVNNPRVNLDGLMDGIPIY…	YP_009305131.1 glycoprotein precursor [Wuhan mosquito virus 1] AJG39296.1 glycoprotein precursor [Wuhan mosquito virus 1]
k141_79415_2	2096	YP_009305130.1	2095	1	2095	1	2095	0	99.618	N/A	4338	MDQYKSYIGKVDREMVMDRHSDRVYSRMTSCTRVHARINDIKKQLDRSLTPEEGANLYLEVRSLRHDNWCEFINETCKIRGAVIEDTKVGEFVREYISNEVNVPAEIFNKTPDILVLGNNQNVVYLGDVSVSINPSVARARKHEKYLPIKNYLNSLGITVQTLSFNVNENCTNLASEINHLVRHDFIESHPDTVALYETYSIACNSLMLSIREVVDDKKAMQDMIDRADNIKFDNPIMPDIPFEIRSSVDLEYVPTFSEDELIEMIKAETDIKHDGKYFSKNISDSIDAINKIVDNNANISHMAPKSTLKVVDNSYDLNVETDLSLIRDYVDDILNADDSNAKELVLHLLPTLTQLDMMKKAGDKKMTHTECKQDQEMKANGVFGKYQYKIQSTYCSSL…	YP_009305130.1 RNA-dependent RNA polymerase [Wuhan mosquito virus 1] AJG39267.1 RNA-dependent RNA polymerase [Wuhan mosquito virus 1]
k141_69371_1	108	YP_009302387.1	2026	39	85	1417	1463	1.35e-16	85.106	N/A	85.5	LTSLFQVMTHNHKQMCSVDGLSAFISKYFVHFLSILANEFISSLDRV	YP_009302387.1 RNA-dependent RNA polymerase [Xincheng Mosquito Virus] AJG39227.1 RNA-dependent RNA polymerase [Xincheng Mosquito Virus]
k141_48864_1	64	YP_009302386.1	648	1	64	411	483	5.68e-24	75.342	N/A	103	MSGRQSIIVPILTRI---------LDLGEDWYQISSRGLIRHSKPATMQQDDVNYEFSVLSGLGNGGLYNDET	YP_009302386.1 glycoprotein [Xincheng Mosquito Virus] AJG39226.1 glycoprotein [Xincheng Mosquito Virus]
k141_48864_2	50	YP_009302386.1	648	1	42	458	499	3.9e-12	83.333	N/A	69.7	MLPDAVHYEFSVLSGLVNDGLYNDETIALYQEALVSGITSEM	YP_009302386.1 glycoprotein [Xincheng Mosquito Virus] AJG39226.1 glycoprotein [Xincheng Mosquito Virus]
k141_80443_1	127	QTW97786.1	1963	1	116	1828	1943	3.22e-66	93.966	N/A	228	LDINRVLCMAYIGKISTKQVESVIYHLLHNESMIDWAKHVMSSYEPDTTIYFDYLDTLSSYRGSSISLRTYAIIISSGINVTDSWLDLDIINIAKLTDEIDHSQYLKKISQEIIEV	QTW97786.1 RNA-dependent RNA polymerase, partial [Wuhan mosquito orthophasmavirus 1]
k141_33607_2	346	YP_009305133.1	345	1	345	1	345	0	100	N/A	728	MASKGTDVQTFLEHHDAKDSAGEYEVSGQTPMSLLKHDEAKVYNILGMTPADVGATHAGMQFDFGELEAEFARVCVDYRSGLNKTTRSYALEFAVKIIYEVGPESRQVKKGQMDKRWKFRFAMPGKKFSCVYVASYKNNEPPIAQPRVDKNMLILTMKQASLLAQVTFGEAIKICYTDEQVLMSPLCGAIFSKRDIEEINRVCGRADNPDSVSSTLRTLSQSCQSGGHYLEHSDCTVAVVAAVCATRNMTDQKTRNQIITKTYKQYIGANKQFSMEMYEALCQFATGGVPADHSAKRLVEIFEQVNKPMSVFALHRATAQTAVTTRTDNVQMPGTSKGTGSKNVK	YP_009305133.1 nucleocapsid protein [Wuhan mosquito virus 1] AJG39330.1 nucleocapsid protein [Wuhan mosquito virus 1]
k141_33607_3	113	YP_010086186.1	123	1	109	10	117	7.31e-11	33.028	N/A	65.5	FIQDKRIYFDVEHIGEQQEAVELDYCECKEFYPKPVRAGLQGIYLVHFLSSSTVDYFESGEIKGLQSIIELSERLSQHLSANENRVFHSVLQAVREESTSNGFEGYRCP	YP_010086186.1 putative NSs protein [Anopheles triannulatus orthophasmavirus] QBK47219.1 putative NSs protein [Anopheles triannulatus orthophasmavirus]
k141_8029_1	149	BBQ05104.1	564	1	149	199	347	7.94e-103	100	N/A	315	VTFPDCAAMSRSVVSTKDKNKVRLVWAYPLDMILLESKYVQPLLEAMIDQKIGTSVAYGAETQRGGMKWLNKQLTECPNMSYVCLDFSNFDQTIPPWLIRTAFDILEECFDIHTVEGPDGERKTDATMVSREWRAIRDYFINTPLRMED	BBQ05104.1 RNA-dependent RNA polymerase [Hubei partiti-like virus 22]
k141_39480_1	84	QTW97829.1	2065	1	62	545	606	1.59e-32	98.387	N/A	129	GIYRQEDHIIIQCGKELELKESSGRAFTKQTSKQRYIQVSLEQGIATTIFPFVPEQSMTDSE	QTW97829.1 RNA-dependent RNA polymerase [Anphevirus sp.]
k141_18871_3	123	YP_010086186.1	123	1	119	1	117	5.13e-13	33.613	N/A	71.6	MFQTYQITLTFIQDKRIYFDVEHIGEQQEAVELDYCECKEFYPKPVRAGLQGIYLVYFLSSSTVDYFESGEIKGLQSIIELSERLSQHLSANENRVFHSVLQAVREESASNGFEGYRCP	YP_010086186.1 putative NSs protein [Anopheles triannulatus orthophasmavirus] QBK47219.1 putative NSs protein [Anopheles triannulatus orthophasmavirus]
k141_18871_4	265	YP_009305133.1	345	1	265	1	265	0	100	N/A	561	MASKGTDVQTFLEHHDAKDSAGEYEVSGQTPMSLLKHDEAKVYNILGMTPADVGATHAGMQFDFGELEAEFARVCVDYRSGLNKTTRSYALEFAVKIIYEVGPESRQVKKGQMDKRWKFRFAMPGKKFSCVYVASYKNNEPPIAQPRVDKNMLILTMKQASLLAQVTFGEAIKICYTDEQVLMSPLCGAIFSKRDIEEINRVCGRADNPDSVSSTLRTLSQSCQSGGHYLEHSDCTVAVVAAVCATRNMTDQKTRNQIITKTYKQ	YP_009305133.1 nucleocapsid protein [Wuhan mosquito virus 1] AJG39330.1 nucleocapsid protein [Wuhan mosquito virus 1]
k141_67089_1	80	YP_009305130.1	2095	1	76	1	76	1.13e-43	97.368	N/A	161	MDQYKSYIGKVDREMVMDRHSDRVYSRMTSCTRVHARINDIKKQLDKSLTPEEGANLYLEVRSLRHDNWCEFINDT	YP_009305130.1 RNA-dependent RNA polymerase [Wuhan mosquito virus 1] AJG39267.1 RNA-dependent RNA polymerase [Wuhan mosquito virus 1]
k141_55924_1	105	YP_009302386.1	648	14	105	282	373	1.56e-47	90.217	N/A	171	LYVTIVDSSSPEFPIKSRGNIKELSLMIYLNSKLVYGMRHTKREVDRLYSVFSKARCETRNKFSRNMLFIAMLSAVEFAFTYGGSGHTAIAR	YP_009302386.1 glycoprotein [Xincheng Mosquito Virus] AJG39226.1 glycoprotein [Xincheng Mosquito Virus]
k141_4234_1	31	YP_009305130.1	2095	1	31	1044	1074	2.56e-12	100	N/A	69.3	MLNFISTNVHCAADIWITKAYNKAYPNSNVY	YP_009305130.1 RNA-dependent RNA polymerase [Wuhan mosquito virus 1] AJG39267.1 RNA-dependent RNA polymerase [Wuhan mosquito virus 1]
k141_40530_1	463	YP_009302384.1	462	1	462	1	462	0	99.784	N/A	953	MVGESKLALALAAFKDEEGLLRIKDFENYIPKEAIISTREAAKGTTRTTHDFRVLINQRSIRLMYNIDKDEEDKVVAEGFTKLSWNAVAREYNLNAVGITQDIVKIEDEKNIIIPEWDSLAEAGQFVFDMKNGGLMYRDGDANRIDLGVLLMWLTALNGFSPIIEEYMCNPDTVVKVDSEEWLENVVNRNKVDQKKELKPVTLRHQATAYMLLMMIYKSLTVTAKNEALVENQCKEFVVRRAKAMLLSTGKAIDFLEGDLMVPAEVLWRIPTLVSCLPKLKSVIVSGMIVSNSPICDHALTILTNSSASVYSFVVDMIESDIITKLQFQQAYLMGIIEFWKNHTKLLEDYGNSWRYYKCINPLGQRTSMTKYGHLGSMAVSWMSVHNTSSKDTLNNIEG…	YP_009302384.1 ORF1 [Xincheng Mosquito Virus] AJG39224.1 ORF1 [Xincheng Mosquito Virus]
k141_40530_3	438	YP_009302385.1	437	1	437	1	437	0	98.169	N/A	890	MDRMDNTRCDDREVGKARGTTVKGGIHSSKPTLIVITITPEDLEKYFPLRSGIFSTLNKAESCKLVALIYIVGNKCRLTPSQLRIFTGDGIYKKNDVLVEMYDAPPSLVKLTEEVILTESLDELFSDYCKQKVLVQICPPLGIVNTQWEESTHSFLSKRGHPVITTFEPEFAPNEYLPDPGDDDDVDPDTRAAFVKAHRLELGLEASLAEDNSPVNDQGQGEPAHHQQQPSDSSSKDKKKQQSGDKIKSQQDFIDKPPSEVELLKLRIIDMAHDAKRGTALHYLNIGVMADELFRRGVLHDSLDVFVEEQVNHLLIEGLHESGNFEATHSLGRGDLTGAEIVDRVCTRLQTTDEISAKLESILSITKHTSNFLMSNQPYKFGDMAIATTYVPQAEGNDK…	YP_009302385.1 ORF2 [Xincheng Mosquito Virus] AJG39225.1 ORF2 [Xincheng Mosquito Virus]
k141_40530_4	649	YP_009302386.1	648	1	648	1	648	0	99.691	N/A	1334	MKLVWMFLGIVATAFINECNALVAYDCNVGDLSMTSISLITTPECLTTTPNITTEKVNVAVTQGSSISNGRFISCLFEATSVISRCGATIDTRFESGLFTDIIALSSSECKGAHETGEVKIRYISTEVLVSLNAKGSFSFESHGYIRHGSCTAGTPYVRNGINYDKPVITTNIQHSLAKGEISIDFEKNLVTFPNGDTCKYTDGSCYTANYGNSFWEVKSPKCSEGNKILVYSGIGEIIKDLDNKESYIQVNHDGYDFQILLTTKKTYVCGYSSYRTEHPNLYVTIVDSSSPEFPIKSRGNIKELSLMNYLNSKLVYAMRHTKREVDRLFSVFSKDRCETRNKISRNMMSIAMLSPMEFAFTYGGSGHTAIARGEVIYLAKCSPTSVIPDVNRTGCYNE…	YP_009302386.1 glycoprotein [Xincheng Mosquito Virus] AJG39226.1 glycoprotein [Xincheng Mosquito Virus]
k141_40530_5	2025	YP_009302387.1	2026	1	2024	1	2024	0	99.457	N/A	4200	MCELDISWCELEREGNDDGEVRILKEAEKDAKRFLTCIPGHLSAPIYGEEVDMLLSAEKKIFTCKRHKLLFDRVKGCRNFRELRDPYTEIDTWIQSIIIDRKIVHSRMAVIVDSSRNWVIQKLAFMKPSFGLYHESLIKEHAEEKLSKLSVKIYSLIPDFESSLKCEHVKDSICFKEMELGTMVNFNGCSFERDLAIMELRQGRFLFPMNVVLCSLDKLQSLFWLKLYWLLCDIFDVYPGESILDTGTNWIKTFYKLRSYGHEGFFSFMADIEPLIVGFVVAMEDDVGCTELYEDQKQSVDNYLSKMPGQLTHQFFLPSCGDNGKYSQSSVLMHLELTGTSKVAGYPILKAANLLDQLREHGTRGGANVDERLISRLDGLMRRNFIINYQKKKGHTPKI…	YP_009302387.1 RNA-dependent RNA polymerase [Xincheng Mosquito Virus] AJG39227.1 RNA-dependent RNA polymerase [Xincheng Mosquito Virus]
k141_51025_1	88	YP_009302385.1	437	10	46	384	420	9.77e-08	70.27	N/A	59.3	LQLATTYVPQAEGNDKEEGKKAVSFGDDAKRMIRNSP	YP_009302385.1 ORF2 [Xincheng Mosquito Virus] AJG39225.1 ORF2 [Xincheng Mosquito Virus]
k141_56381_1	111	QTW97829.1	2065	1	111	1199	1309	1.21e-59	91.892	N/A	208	MLDNIIAAKIDVIGEQFDIYDKDNFAQITSENMFHSMSSSIKHSNSMDNELLALNSHYLQSSNNIQSITKDGEDFSVFFQMIYATNISILNMIATIGGELPPQVACVLECT	QTW97829.1 RNA-dependent RNA polymerase [Anphevirus sp.]
k141_41204_1	148	BBQ05105.1	564	1	148	409	556	4.52e-100	98.649	N/A	308	DNIAKCAKEKFGMVVNVTKSYWTTNPQNVQFLGYYNYYGYPSRDEEPMLAGLLLPDSSVDESLGLTAARFLGITQAMCGSSAKVDYLCKRLFVELQVKGVGVTEDAKKLYHSRKMHGWLPAAAEDPEPLPDPNSLLLTSLPKDTCQKW	BBQ05105.1 RNA-dependent RNA polymerase [Hubei partiti-like virus 22]

## Sheet: An.s-3
contig_id	contig_len	ref_id	ref_len	q_start	q_end	s_start	s_end	E-value	pident	strand	bitscore	seq	ref_name
k141_123291_2	682	YP_009305131.1	681	1	681	1	681	0	98.678	N/A	1395	MYAFKEIFIIAAIAVMIVSSRQDIEINEGVMTINYKGNCSLAFNGYNVTMTGPKEVEGLFYGLVNYRCGNNIGWLVSKVACKKCGLFCMQNEMIEGCESKVYLFIIGTVVGCLVGLTCLLTLRNKLRQWSDHLISCCLYRLVTYEDKREEERVKMLRERVATDITPKYRELPPMKAKHMDKIEGKRSVRAGGSPMNNITVLSLLFMAAVAFGCDNTLFIRSDGKVCDDKQCISTSMYQLHLQSGSVVCFKDYKGDMMRFKIDAAYIRTRYHLVYYTSEYEIKTSYTSNCKGSGSCWSGGCRDIGVHPRLRAIANSSIMGYGCETDNLGCDDWCFMKTSCTWYKWDIKSKGVYGKVYEKSSEIWEVILRIDYQNVTTRHKVNVNNPRVNLDGLMDGIPIY…	YP_009305131.1 glycoprotein precursor [Wuhan mosquito virus 1] AJG39296.1 glycoprotein precursor [Wuhan mosquito virus 1]
k141_88242_3	2025	YP_009302387.1	2026	1	2024	1	2024	0	98.814	N/A	4179	MCELDISWCELEREGNDNGEVRILKEAEKDAKRFLTCIPGHLSAPIYGEEVDMLLSAEKKIFTCKRHKLLYDRVKGCKNFRELRDPYTEIDTWIQSIIIDRKKVHSRMAVIVDSSRNWVIQKLAFMKPSFGLYHESLIKEHAEEKLSKLSVKIYSLIPDFESSLKCEHVKDSICFKEMELGTMVNFNGCSFERDLAIMELPQGRFLFPMNIVLCSLDKLQSLFWLKLYWLLCDIFDVYPGESILDTGTKWIKTFYKLRSYGHEGFFSFMADIEPLIVGFVVAMEDDVGCTELYEDQKQSVDNYLSKMPGQLTHQFFLPSCGDNGKYSQSSVLMHLELTGTSKVAGYPILKAANLLDQLREHGTKGGTNVDERLISRLDGLMRRNFIINYQKKKGHTPKI…	YP_009302387.1 RNA-dependent RNA polymerase [Xincheng Mosquito Virus] AJG39227.1 RNA-dependent RNA polymerase [Xincheng Mosquito Virus]
k141_88242_4	644	YP_009302386.1	648	1	643	6	648	0	98.756	N/A	1311	MFLGIVATAFINECNALVAYDCNVGDLSMTSISLITTPECLTTTPNITTEKVNVAVTQGSSISNGRFISCLFEATSVISRCGATIDTRFESGLFTDIIALSSGECKGAHETGEVKIRYISTEVLVSLNAKGSFSFESHGYIRQGSCTAGTPYVRNGINYDKPVITTNIQHSLAKGEISIDFEKNLVTFPNGDTCKYTDGSCYTANYGNSFWEVKSPKCSEGNKILVYSGIGEIIKDLDNKESYIQVNHDGYDFQILLTTKKTYVCGYSSYRTEHPNLYVTIIDSSSPEFPIRNRGNIKELSLMNYLNSKLVYAMRHTKREVDRLFSVFSKDRCETRNKISRNMMSIAMLSPMEFAFTYGGPGHTAIARGEVIYLAKCSPTSVIPDVNRTGCYNEIPVIN…	YP_009302386.1 glycoprotein [Xincheng Mosquito Virus] AJG39226.1 glycoprotein [Xincheng Mosquito Virus]
k141_88242_5	438	YP_009302385.1	437	1	437	1	437	0	96.796	N/A	886	MDRMENTRCDDKEVGKARGTTAKGGIHSSKPTLIVITITPDDLEKYFPLRSGVFSTMNKAESCKLVALIYIIGNKCRLTPSQLRIFTGDGIYKKNDVLVEMYDAPPSLVKLTEEVILTESLDELFSDYCKQKVLVQICPSLGIVNTQWEESAHSFLSKRGHPVITTFEPEFAPNEYLPDPGDDDDVDPDTRAAFVKAHRLELGLEASLAEDNSPVNDQGQGEPAHHQQQPSDSSSKDRKKQQSGDEIKSQQNFIDKPPSEVELLKLRIIDMAHDAKRGTALHYLNIGVMADELFRRGVLHDSLDVFVEEQVNHLLIEGLHESGNFEATHSLGRGDLTGAEIVDRVCTRLQTTDEISAKLESILSITKHTSNFLMSNQPYKFGDMAIATTYVPQAEGNDK…	YP_009302385.1 ORF2 [Xincheng Mosquito Virus] AJG39225.1 ORF2 [Xincheng Mosquito Virus]
k141_88242_7	463	YP_009302384.1	462	1	462	1	462	0	97.403	N/A	935	MVGESKLALALAAFKDEEGLLRIKDFENYIPKEAIISPREAAKGTTRTTHDFRVLINQRSIRLMYNIDKDEEDKVVAEGFTKLSWNAVAREYNLKAVGITQDIVKIEDEKNIIIPEWDSLAKAGQFVFDMKNGGLMYRDGDANRIDLGVLLMWLTALNGFSPIIEEYMCNPDTVVKIDSEEWLENVVKRNKVDQNKELKPVTLRHQATAYMLLMMIYKSLTVTAKNEALVENQCKEFVIRRAKAMLLSTGKATDFLEGDLMVPADVLWRIPTLVSCLPKLKSVIVSGMIVSNSPICDHALTILTNSSASVYSFVVDIIESDIITKLQFQQAYLMGIIEFWKNHTKLVEDYGNSWRYYKCINPLGQRTSMTKYGHLGSMAVSWMSVHNTSSKDTLNNIEG…	YP_009302384.1 ORF1 [Xincheng Mosquito Virus] AJG39224.1 ORF1 [Xincheng Mosquito Virus]
k141_70133_1	123	YP_010086186.1	123	1	119	1	117	1.65e-12	32.773	N/A	70.1	MFQTYQITLTFIQDKRIYFDVEHIGEQQEAVELDYCECKEFYPKPVRAGLQGIYLVYFLSSSTVDYFESGEIKGLQSIIELSERLSQHLSANENRVFHSVLQAVKEESTSNGFEGYRCP	YP_010086186.1 putative NSs protein [Anopheles triannulatus orthophasmavirus] QBK47219.1 putative NSs protein [Anopheles triannulatus orthophasmavirus]
k141_70133_2	346	YP_009305133.1	345	1	345	1	345	0	100	N/A	728	MASKGTDVQTFLEHHDAKDSAGEYEVSGQTPMSLLKHDEAKVYNILGMTPADVGATHAGMQFDFGELEAEFARVCVDYRSGLNKTTRSYALEFAVKIIYEVGPESRQVKKGQMDKRWKFRFAMPGKKFSCVYVASYKNNEPPIAQPRVDKNMLILTMKQASLLAQVTFGEAIKICYTDEQVLMSPLCGAIFSKRDIEEINRVCGRADNPDSVSSTLRTLSQSCQSGGHYLEHSDCTVAVVAAVCATRNMTDQKTRNQIITKTYKQYIGANKQFSMEMYEALCQFATGGVPADHSAKRLVEIFEQVNKPMSVFALHRATAQTAVTTRTDNVQMPGTSKGTGSKNVK	YP_009305133.1 nucleocapsid protein [Wuhan mosquito virus 1] AJG39330.1 nucleocapsid protein [Wuhan mosquito virus 1]
k141_108497_1	171	YP_009337662.1	170	1	170	1	170	5.66e-121	100	N/A	348	MSFIKDLFARFLELFRGSISNEIVRELVRLQRERAITIARTVLTDVYVYDGKAYFRTAEVRRHENIYYQYKDGKCAVLEESIQKVVRTCSAYSRFTSDLIVEDDIGVLVPLEVCFIKTQANVDLALSPANLEDRVAAMRKFVRDYDAAHSPPAPAQGVVSHPPRPASRKM	YP_009337662.1 hypothetical protein [Hubei virga-like virus 21] APG77654.1 hypothetical protein [Hubei virga-like virus 21]
k141_108497_2	378	YP_009337661.1	396	3	377	22	396	0	98.933	N/A	763	VSATPLVHRRIQPLVTFSGVEPEYTLLVDHLPVVTEGEKCLVAVAGDSCELPDYCGQVERFHMKVQDLLLVICAGHHVIPGHKSDIEIFKAYSLDARGEFIPVELYFIDVYSLDRKYRYSVVLPWAMLSKLVVKTAVQHSFYVDKDLRICRRGTYLRSLTRLLSRRILNSEKQLYPGDAPFLEANSLRGASCRPSGTHEPYSCTDLIVVNETYALCSSVWTQLHPGACPMDRQYRRGEFGFEDVCTNITVLDKKKAFGEDPDDGWLQRSLKQVVNWLTTKIDDFAEFIEGLFLKLLEKVIAFMFSQLEVLDSLVEFVDSRYVVFELMVVSFIICYRSNLSAALIFVVIFGVTCGYDRTRDFRLLPELKALLLWSG	YP_009337661.1 hypothetical protein [Hubei virga-like virus 21] APG77653.1 hypothetical protein [Hubei virga-like virus 21]
k141_108497_3	196	YP_009337660.1	195	1	195	1	195	2.89e-132	99.487	N/A	379	MVKGAFRRSRARATVARRSFLDSLLVVLLRVVAHPVSLVLAVFLVLFVAAEVLETTGPLESLDKLIKQELGSKDINSLEKFLLKGFDKCIVFVILYKTKVVATLAYSIFVALNPTKLRWSVFGAAVLIVVAIPSLPVFYHIITAVALVFYLALQRIEHKALTVFIYVAGMVLYTSAVVVSVATAGAGKRNSTGAP	YP_009337660.1 hypothetical protein [Hubei virga-like virus 21] APG77652.1 hypothetical protein [Hubei virga-like virus 21]
k141_108497_4	2460	YP_009337659.1	2444	16	2459	1	2444	0	99.509	N/A	5081	MYDYRRIEFQFGYCYIALLNDVCVQLGLPATGRILLGERALASLGRFPSVPSLLKFLTELLPYAQRVEVASLFHVGGMTLHYPGRRRMMLPDFVEYYTCFKSYSVGSLTVQPGKLMQDLGVSPSDVTTSALKAVVPMEAATNLVAATIAGEVDKCARIHKSDRHVRIPFRPTRVLQRVIETSYDHYNIEFAGGMTQHAYAAASRILEVEEMLHKLNYSNNKPPRRFDAHIIDVGGNWMSHLDKGRKYIHCDCPILGANDARRAADRLTRLRMRHGATLNQVRILKNAADKVQYYDRSCPMFCMNKGGACTVSAPACMFVHSVYDMTGRDIADAMDSHQSYIGYGTFIFNPDILASMDLDTAGDIPVYDARWKIEMHNKVKYIRFSFRDDSSYHYVHRLD…	YP_009337659.1 hypothetical protein [Hubei virga-like virus 21] APG77651.1 hypothetical protein [Hubei virga-like virus 21]
k141_6285_1	2096	YP_009305130.1	2095	1	2095	1	2095	0	99.475	N/A	4331	MDQYKSYIGKVDREMVMDRHSDRVYSRMTSCTRVHARINDIKKQLDKSLTPEEGANLYLEVRSLRHDNWCEFINETCKIRGAVIEDTKVGEFVREYISNEVNVPDEISNKTPDILVLGNNQNVVYLGDVSVSINPSVARARKHEKYLPIKNYLNSLGITVQTLSFNVNENCTNLASEINHLVRHDFIESHPDTVALYETYSIACNSLMLSIREVVDDKKAMQDMIDRADNIKFDNPIMPDIPFEIRSSVDLEYVPTLSEDELIEMIKAETDIKHDGKYFSKNISDSIDAINKIVDNNANISHMAPKSTLKVVDNSHDLNVETDLSLIRDYVDDILNADDSNAKELVLHLLPTLTQLDMMKKAGDKKMTHTECKQDQEMKANGVFGKYQYKIQSTYCSSL…	YP_009305130.1 RNA-dependent RNA polymerase [Wuhan mosquito virus 1] AJG39267.1 RNA-dependent RNA polymerase [Wuhan mosquito virus 1]
k141_64697_1	1458	APG79114.1	1461	1	1457	5	1461	0	99.863	N/A	3000	MRDSVTQAFGTLCNHSFGVDVSALCKGIDDEFQRIDSYIHKGRRNLVSIGGVDVISCYELNWGENVWKDVITSNGIPIKHALMNLMERRSKTVPIDPTSIFLDTWKIDDSAPYHGFLLGRGAENATYGTLHLYEWFGFLAGLTKPGSCIELSYLAGIVDRYKLPIFKSKHADKSVIDDVQGFYNMPNIVESLLNICVLRLGMEKEKLCLSGHDISLYSVLDELALRVCVSPKVIMNDIRKYLVYVVRYAGILTEDQVSYFSHGSKVSVYVRSYVQERVIVDNSIFSVYKNSTIFNDEIRKGRDKLKALGLHRLNSLCDVLLSVSLKTTEKDHFIIASKFLLSLLAIPGYGRALNFSSSPRSGPEQTVDELGIAHRLREMILHFHNCAVDAGYDIVHPND…	APG79114.1 RdRp [Hubei reo-like virus 12]

## Sheet: Ar.s-1
contig_id	contig_len	ref_id	ref_len	q_start	q_end	s_start	s_end	E-value	pident	strand	bitscore	seq	ref_name
k141_33814_1	189	QWY13089.1	203	1	189	9	197	3.18e-134	99.471	N/A	384	ISGCKKAFVFGDAKQIPFINRVMNFDYPKELRTLIVDNVERRYVTHRCPRDVTSFLNTIYKAAVATTSPVVHSVKAIKVSGAGILRPELTKIKGKIITFTQSDKQSLIKSGYNDVNTVHEIQGETFEETAVVRAPPTPIGLIARDSPHVLVALTRHTKAMVYYTVVFDAVTSIIADVEKVDQSILTMFA	QWY13089.1 129K protein, partial [Cucumber green mottle mosaic virus]
k141_4813_1	98	YP_009330058.1	2257	1	97	2161	2257	5.76e-57	97.938	N/A	200	LFNWYRTDTKLGREELLLQNYSGAFRFSFFIGEEFYENTRERFNKANLNNNIQWNFTYAEMRAMILQDREELNMFEHSNEPKIRAEAENFYDRFFHQ	YP_009330058.1 hypothetical protein 3 [Hubei picorna-like virus 82] APG77437.1 hypothetical protein 3 [Hubei picorna-like virus 82]
k141_46969_1	129	AID67336.1	1144	1	129	640	768	1.04e-82	100	N/A	273	YMSPEMARWANVKYGNNKGALVEYKVGTSMTLPATWAEKGKAVLPLSGICVRKPQFSKPLDEEDDLRLSNMNFFKVSDLKLKKTITPVVYTGTIRERQMKNYIDYLSASLGSTLGNLERIVRSDWNGTE	AID67336.1 129K protein [Cucumber green mottle mosaic virus] AIG88637.1 RNA replicase [Cucumber green mottle mosaic virus] AJP08678.1 129K protein [Cucumber green mottle mosaic virus] AJP08682.1 129K protein [Cucumber green mottle mosaic virus] ALF12309.1 RNA replicase [Cucumber green mottle mosaic virus]
k141_19308_1	127	AZJ51135.1	501	1	127	228	354	7.13e-84	100	N/A	264	YLTTKFLSMVDSSKFFFYTRKKPEDLQEFFSDLSSHSDYEILELDVSKYDKSQSDFHFSIEMAIWEKLGLDDILAWMWSMGHKRTILQDFQAGIKTLIYYQRKSGDVTTFIGNTFIIAACVASMLPL	AZJ51135.1 RNA-dependent RNA polymerase [Cucumber green mottle mosaic virus]
k141_19530_1	116	YP_009330058.1	2257	1	116	1117	1232	4.15e-71	96.552	N/A	241	IKKEILRLAAYLKNAKTVDFSDPAVINKEFRPMNRLVAATIEQYNRFRRAYDFIAAPFTSETALQHALGPCIDDCGFEVVNFEGASILVNKCPKCHYEACRGFQLMLNASDLLNIY	YP_009330058.1 hypothetical protein 3 [Hubei picorna-like virus 82] APG77437.1 hypothetical protein 3 [Hubei picorna-like virus 82]
k141_61096_1	109	QZA76120.1	161	1	108	54	161	4.24e-69	100	N/A	214	SSVVDINSRFPDAGFYAFLNGPVLRPIFVSLLSSTDTRNRVIEVVDPSNPTTAESLNAVKRTDDASTAARAEIDNLIESISKGFDVYDRASFEAAFSVVWSEATTSKA	QZA76120.1 coat protein [Cucumber green mottle mosaic virus]
k141_16650_1	103	APG77835.1	501	1	103	45	147	1.13e-65	100	N/A	216	VTMRLRDNEFNLQPCRLTLSNLDPVPALIKNEAQNFLIPVLRTACERPRIPGLLENLVAMIKRNMNTPDLAGTVDITNMSISIVDNFFSSFVRDEVLLDHLDC	APG77835.1 hypothetical protein [Cucumber green mottle mosaic virus]

## Sheet: Ar.s-2
contig_id	contig_len	ref_id	ref_len	q_start	q_end	s_start	s_end	E-value	pident	strand	bitscore	seq	ref_name
k141_52902_1	106	YP_009337035.1	578	1	106	340	445	1.45e-67	98.113	N/A	223	ARYTITPEFSFEALLQADEKSYSNNWIEGAHSRQAWGKGYLEFTPTREWRPLIRAPPGGRVVVDQASIKRDIVDLSGKWHVTYASNIDPKASYTMMYGTHYQLCNE	YP_009337035.1 hypothetical protein 4 [Hubei tombus-like virus 20] APG76392.1 hypothetical protein 4 [Hubei tombus-like virus 20]
k141_118844_1	115	YP_009330056.1	813	1	115	248	362	5.77e-69	97.391	N/A	231	MIQANIYGFSLNTPAVNRFQAGTDSYLQSISGNRFPNTNTGQFQSNIDEGQGNDQELQSNPAVDTHSVDESSRSDSIRDTAFVSNKSDLYDSHLYGSPLDADIPNSEAPPGYIEA	YP_009330056.1 hypothetical protein 1 [Hubei picorna-like virus 82] APG77435.1 hypothetical protein 1 [Hubei picorna-like virus 82]
k141_118844_2	248	YP_009330056.1	813	1	247	1	247	1.55e-174	99.595	N/A	511	MTTLNTDPELNPPVVENNPGQEKIVEQTTQVLTTNYGQNIKIVRPFARLPNPTPISWTALANVSRMFSSKDWSTSQSGLFAEYELTVANIINWTVPLIPPTSYFDFDSITFSISKNTNAMYQGKMLIVFDPAAKSSYYEMFGLDLRTLQHLTQMNYVEFDPRDSKSVEMTIDNLLPFDCLRMQSKTRSGSHAMFEHATLQKKYVENYSLGRLIFFQLNSLTTTSSVLNVPIQISAKLNGYRYSGRSP	YP_009330056.1 hypothetical protein 1 [Hubei picorna-like virus 82] APG77435.1 hypothetical protein 1 [Hubei picorna-like virus 82]
k141_27606_1	290	YP_009337034.1	470	1	290	169	458	0	98.276	N/A	604	PIEKAISKVVDGENGGFPFVAKGYNSLERGNILYEMWVSKDNPVAYLIDHSKFDSCVNTDLLKMEHEFYKTLFPNDKYLSYLLNQQLVNKGRTRSGIKYWCKGRRMSGDPNTACGNCVINYAILRHAFGPEALIFVDGDDSVVITNGEQRVDLSGSGMDSKVNIAKEFCKIEFCQCQPVYTPNGWLMCREPMRALNRACYIMGRVPTNLPDYLATIGMGEGMCSPYMPIISVLAEKFRSYGGSYKWYFTEYRPNAMNVGIGYRMPTGVSRVSFDSAFEIDAHTQRLIEQK	YP_009337034.1 hypothetical protein 3 [Hubei tombus-like virus 20] APG76391.1 hypothetical protein 3 [Hubei tombus-like virus 20]
k141_118953_1	153	YP_009337376.1	441	1	153	65	217	1.32e-102	98.039	N/A	311	RFDLTSAADPNAWFDSEFNKALKEIDMNSTPGYCMLTNLGSDNAQIFEWDGLTFGPDRVSLVRQHVKLRFDELLYGNAVCDDIKVFVKQEPHKLKKIQDGTYRLISAVSLIDTLIDRILFAWIARAQLSTVGETPCLIGWSPVRGGWRLITNK	YP_009337376.1 hypothetical protein 2 [Wenzhou sobemo-like virus 4] QOI91433.1 RNA-dependent RNA polymerase [Guangzhou sobemo-like virus] QRD99889.1 RNA-dependent RNA polymerase [Nea chili luteo-like virus] APG75761.1 hypothetical protein 2 [Wenzhou sobemo-like virus 4] QNJ99577.1 hypothetical protein [Wenzhou sobemo-like virus 4] QRW42203.1 RNA-dependent RNA polymerase [Wenzhou sobemo-like virus…
k141_2680_1	2277	YP_009330058.1	2257	20	2276	1	2257	0	99.468	N/A	4682	MKMSQNNNKSNKGLAAKQEKIRVYGKTRNFKANKRIQIRFNYAYTDKLGFEKKTRFEDGYQWFVENLAKNVYSVEGFLIIPSECIMVRYGSKNYQDVDGRLVATIFNGLRFVTNLDLDQVVEMAALMSTVRMMTMKKHLFITDAVSLFIHNFRRYARDLSVVNSNIDINDQVAYERLVEKAKDFRVVIPYKIGDEIGDFSDHIDRIISSEKYGIINDFDMMPKFPPTFEEMENIITKKISEAKKEFDEQATVQGILRVYEKKLSGFETERFVSSFETVYIQKMQPILNYRCPPNWQNELIQMMVLNVIDGEHITYGISEIEVPTTELQAFKRTIQNLGTLRYMDFCFVPELAEEVSDSEVAVVEIPEYTADIRKYVSLFKKEIEYQRSLQLMAQRFALN…	YP_009330058.1 hypothetical protein 3 [Hubei picorna-like virus 82] APG77437.1 hypothetical protein 3 [Hubei picorna-like virus 82]
k141_2680_2	335	YP_009330057.1	356	1	334	23	356	0	100	N/A	690	MNDNAQNKQPINTPEDNVNIPVVSIQPITQQELSGLKYTGITAKIKLPLELDSGDFLFAINTDGFIPPVNLKAKDMNAFNRIYPNLLPIQPSQSAHSIIQLDHKFLPTYEQCQYLSNRFMQGSVGVVVRLVSNVGQTGHLAVTHLTGIQRDYYLPSEEYQGLRFRNMPTDTFAGSLAGLTLVDISTNRNLSLISTNNPATNVLDFNKKLCEIASFTASQTTREKEIMESQFLEDWLLFGPTNSMPNTGGETFELSFYFDYSRVTFFIPLYPVIPTVLQERAKQILRFSKTYVEGVEIGDIAESDIQWLPGYSPEPFDKQKKLAVDYIAKLVANN	YP_009330057.1 hypothetical protein 2 [Hubei picorna-like virus 82] APG77436.1 hypothetical protein 2 [Hubei picorna-like virus 82]
k141_2680_3	325	YP_009330056.1	813	1	324	490	813	0	99.691	N/A	669	MNKVQTTFPNAPSGQINPEVPLGVSATLVETPVPLDNPPFDEKNINQQQWIYYDNFEISDNDTVGKNLFNWNSYRPLGDYWLVDIDNKGMKVNVPQALKEVYFASFANIEWYIKYEPIKVTDSRVEVVQFYDYDGIIDPASMTFGSAATSSYNKENIQFTFDDPTKVMIFKPPLYQMATKVPNNDSIKIDSLGNVTQYIPPFVPTTSLSLKLKSKFIHNNLQPSKFTVNVYVLPIIRAVSQLHSKCLNTNVPHQSLPLIVFSPQPWWLKRLQTPIETLFFEYFDKIKISKYSLKQILKSVGSWYAEGIAEEGVKAELERYIEKK	YP_009330056.1 hypothetical protein 1 [Hubei picorna-like virus 82] APG77435.1 hypothetical protein 1 [Hubei picorna-like virus 82]
k141_2680_4	175	YP_009330056.1	813	1	174	316	489	5.26e-94	95.977	N/A	300	DESSRSDSIRDTAFVSNKSDLYDSHLYGSPLDADIPNSEAPPGYIEASFNEGQAEEAVLAGSASAMSAAAMAVPMLNQNIVGEINSNQMEMARKGLGDFGTSVGHEIVDQQNFANKNIAATVGSGLMFAGLATGDPLLGAAGIATGIAAETIMPMAMQNSNMVQSTSGNLVSPT	YP_009330056.1 hypothetical protein 1 [Hubei picorna-like virus 82] APG77435.1 hypothetical protein 1 [Hubei picorna-like virus 82]
k141_29495_1	255	YP_009336979.1	372	1	255	1	255	0	99.216	N/A	516	MPQRQATTVRKRNKRIVSAPRRSTRGAPVNTPATVTNTSNGIYKTGTDQIQVVTIPAGTPSGTVVFAQSFNVGLTQTLRNVGRSFSNWKLKHAVWAVVSKTNTMVGGGYVMATSPGPMYAVPGGPEAIAQVLALEGATSVKAWQSKAIRAKSLSQLKYTIVGNDPRLYEDHVFVLLVDSPPTEEISLSVTLKWGVHFSHPAIYADATGNVHPYTVMWPIVANNISAYPINDGDAELPWSEGLAGFPELHTVPANS	YP_009336979.1 hypothetical protein 3 [Hubei tombus-like virus 21] APG76386.1 hypothetical protein 3 [Hubei tombus-like virus 21]
k141_173285_5	210	AAT96546.1	266	1	185	80	261	1.12e-36	46.316	N/A	139	MLRNELEGLGVESITDSTSEDNRDGTGGRATSPWIYKGNVILTHQAMNRNEAIKPERGPIQTKNPMKEKKIKAAIINKIFKAHAITEPKTPPTSPASISSTESWME-QLDQL--EKQHTTHSSST--KKNVKEDWRYIATTRAKQAPSFITFDHGDHIHIHFSSSNTGGNSTRVRTRIIKFLSATSAGSA	AAT96546.1 non-structural protein 1, partial [Aedes aegypti Thai densovirus]
k141_173285_7	63	ADN23765.1	86	3	62	10	69	3.81e-11	48.333	N/A	63.2	FFSKGDHLTVTNAAAHEIETTTNVPINKRQYRFPEKTKIKINKEIEEMERQGIIRPNKSP	ADN23765.1 RNA-dependent RNA polymerase, partial [Infectious flacherie virus]
k141_108465_1	83	QHA33717.1	1077	20	82	640	700	8.22e-21	68.254	N/A	96.3	FKKEGAPAAAKEVVHVSGATCMDPKTDIVIGDHTIPDWFTTYNTTATMPDRVKYYTWWRFESV	QHA33717.1 putative capsid protein [Pisingos virus]
k141_135326_1	103	YP_009337035.1	578	6	103	223	320	2.49e-56	93.878	N/A	193	LDWARFWCDNYSGTNPYLYTRAGLTRTWSNSAWLFEDNLSFDLFNLNGDIIIPGNTPYQTSIVVLTSGGAPPALSFHVTFRVGNNVVFQGDFSPGVAI	YP_009337035.1 hypothetical protein 4 [Hubei tombus-like virus 20] APG76392.1 hypothetical protein 4 [Hubei tombus-like virus 20]
k141_97568_1	151	YP_009337034.1	470	7	151	1	145	9.57e-97	97.931	N/A	297	VGGKVDCLCAGGRLDNIKANNFKIFAKNAETCRHSRQMHRPFIPDVCLPPLYGDHGCSANEFRSLTGRHLTQTRETERELLNGYRNILRSLASRIPQVSKLSSRELIRSRPQRMRKRYIKGLMLDLKPTHGNVNLFVKFEKKDDP	YP_009337034.1 hypothetical protein 3 [Hubei tombus-like virus 20] APG76391.1 hypothetical protein 3 [Hubei tombus-like virus 20]
k141_84701_1	180	YP_009337035.1	578	1	180	25	204	5.58e-125	100	N/A	374	ATSCDGPPDGSDQSSSPAKTRDQVIIPRPSWIDGTWDVVTFLTPYYVQQVVSIAFPSEISATTVRPYARWVINSINTQFWWDTQLPQWINPAEHVIYNDQGEIVLVPFPFAVGFHCPRLLRPLFEGLGPEPRILTETREMRRWGRYITITPVANATEFKGRIAAASLQFNSALNPVHAMV	YP_009337035.1 hypothetical protein 4 [Hubei tombus-like virus 20] APG76392.1 hypothetical protein 4 [Hubei tombus-like virus 20]
k141_46731_1	150	YP_009337033.1	336	1	150	1	150	5.17e-99	93.333	N/A	298	MDKVSRANTTILAYPVTCVYSNGSIQSEEGLGVDEALPPQLPDPAESSGSGGPGPIELGPTDQCSGDDGGNEVPEGQLEKSKGPKEDWWNKSPYAGMQGKFERDGWYLKTATLPASLHYVRHDYDFVPIIKNKVRRLTNAIAPKAVTYFP	YP_009337033.1 hypothetical protein 2 [Hubei tombus-like virus 20] APG76390.1 hypothetical protein 2 [Hubei tombus-like virus 20]
k141_60229_1	103	YP_009337032.1	384	1	103	121	223	6.11e-46	93.204	N/A	162	VVNNSASWAGVVKSNKRPQTASSDWKKDWSKVKNKVSNQTTTAIPQAPQPPQPPKLSRAQRAKRAKELRAEKLAKQAKPITQLKTSSESSDTALDVTEIKEDK	YP_009337032.1 hypothetical protein 1 [Hubei tombus-like virus 20] APG76389.1 hypothetical protein 1 [Hubei tombus-like virus 20]

## Sheet: C.p.p-5
contig_id	contig_len	ref_id	ref_len	q_start	q_end	s_start	s_end	E-value	pident	strand	bitscore	seq	ref_name
k141_10882_1	2065	AXQ04782.1	2221	1	2065	1	2064	0	95.787	N/A	4143	MYNQKKERESAKSSPCKSLKKETPTTATIFKPSSRTTRKPPNRKFFLMESDMTQEYFHRTPGAPATLPPKKTFDYFLERATRYEGDHVSKPAKYCFSARSVYNELVLALPEFGAYQLSYYLRQKFDLEHQVRLHVPAFDPHWECIFIGEHSKLSLAEEVAFRGFFIYVAMTITTDAIRKTKPWTPAPSPFFQRKKTYDEQEAEEIERENYENMLAEELGSVSLQSGLQGAVGASESSTSETQNTQLVTVGEAEEIEPYPDEPSERTLSEQPFTDLNLAGVAWWLNKVTWSTTSQIQVFDLYNIMFNDVSANAAIVKSFQVHAISKLTARVTIKPNAVNFNVGLMGVTFVPLWNMWTPEDQKLWLNKYSLTQLPFTMINACSNNEVVVPINFTYPLNYVP…	AXQ04782.1 polyprotein, partial [Culex Iflavi-like virus 2]
k141_114424_1	41	YP_009552768.1	3277	1	41	931	971	9.46e-20	97.561	N/A	90.9	MRGWGKKDFGEDFSSITNVLKRPYGDINIGIETVRSASYPN	YP_009552768.1 polyprotein [Culex Iflavi-like virus 1] AXQ04781.1 polyprotein [Culex Iflavi-like virus 1]
k141_156161_1	47	QJX57374.1	201	1	46	3	48	3.22e-24	97.826	N/A	99	RSNWILSEHAISINPLSNDWMQLAQRLKTFPNILEGDYSGFGPQAD	QJX57374.1 polyprotein, partial [Iflavirus sp.]
k141_63718_1	41	YP_009330056.1	813	1	41	490	530	6.73e-18	100	N/A	85.5	MNKVQTTFPNAPSGQINPEVPLGVSATLVETPVPLDNPPFD	YP_009330056.1 hypothetical protein 1 [Hubei picorna-like virus 82] APG77435.1 hypothetical protein 1 [Hubei picorna-like virus 82]
k141_63718_2	96	YP_009330056.1	813	3	95	397	489	1.6e-41	93.548	N/A	155	GENNSDQMEIARKGLGEFGTSVGHEIVDQQNFANKNIAATVGSGLMFAGLATGDPLLGAAGIATGIAAETIMPMAMQNSNMVQSTSGNLVSPT	YP_009330056.1 hypothetical protein 1 [Hubei picorna-like virus 82] APG77435.1 hypothetical protein 1 [Hubei picorna-like virus 82]
k141_53468_1	47	BBQ04785.1	2711	13	47	2606	2640	1.74e-14	100	N/A	76.3	EKVTLKEATFLKRSFRFDPTVPNQCLAPLDKVSIE	BBQ04785.1 polyprotein, partial [Yongsan iflavirus 1]
k141_156719_1	106	QKT21547.1	3607	1	106	3475	3580	1.34e-64	98.113	N/A	222	ALLTRLHGPDVFNVKSYSAQETSRTNAIVRELGYDRIRVLKRRAIRLRVRIIRNFPRLRPLLPLIGWCINKPYFIDPNLVDVTRQWDVTANPYANIEIGKVKTSVW	QKT21547.1 polyprotein [Duck hepacivirus]
k141_64368_1	69	BBQ04785.1	2711	27	69	303	345	1.76e-19	95.349	N/A	91.7	LWPPEDQKLWLNKYSLTQLPFTMINACSNNEVVVPINFTYPLN	BBQ04785.1 polyprotein, partial [Yongsan iflavirus 1]
k141_54081_1	56	QGA70904.1	2759	1	48	2018	2065	2.79e-22	89.583	N/A	99	ITVCPEAEATNPNFERMLFPILGVHDRTYLVILHYIQTITKALTQTDI	QGA70904.1 RNA-dependent RNA polymerase [Jotan virus]
k141_54088_1	122	QTT60762.1	2761	1	122	2020	2141	1.12e-75	95.902	N/A	254	ITVCPEAEATNPNFERMLFPILGVHDRTYLVILHYIQTITKALTQTDVKYIATLYDGHIHVPLSMNDFCESLLKWRYNEESLSELGVWEAPARTHLVANILTHCGSRSKLARMNNECFIVPC	QTT60762.1 polyprotein [Yongsan iflavirus 1]
k141_2297_1	147	APG77863.1	579	10	147	273	411	6.49e-74	93.525	N/A	241	CGFSVVRSSCKGAIPWLFYYQAFAGSTAFQAWLGKIKITPGTVTTQENMEVGEEPGPPGEGPSGPQRPRQVQSHCGFSVGHPLTADLIPAPIKSLDMSGKGFWNFYRLACDVKL-TLHLPQGNPEHYRQAISLAMTGLY	APG77863.1 nucleocapsid protein [Wuhan Mosquito Virus 4] APG77889.1 nucleocapsid protein [Wuhan Mosquito Virus 4]
k141_2804_2	786	AJG39092.1	785	1	785	1	785	0	100	N/A	1642	MPFEERTNSFFNTVFMLGKRSDIDSPPSSALNGLNSISALYQYTNPPPMGYGTPAPKVVETVLRAYGMNKNEGEKKFISIDGYRISNTVWVSDDKEFPWYEPASNFSAPDFHRAARAFLFKNQKLITKVVENEMTIMVTQNSDILTRGKQTYCPLIESSMPCPRAYKNMLAFFTKNGSPPNLTLIQLISEFFRILGMREVVGKKVENQLKQYTRNTLKGTRKAWKLRKVIKRHTYKGDEAFHYVLGLARSFCTYLKHSERAHLQRRAIASPNIVKRAFLHIIEKVHLALGEELEGSTISIGGERKKDKIVSTMNKLATNDAVFLKKQATEDATKWNETLSASLFGMMHETFFDPGVRAELDLSPPTTLETLFGRICRAAHFILSIKRVTLGPGLQGRSD…	AJG39092.1 PB1 [Wuhan Mosquito Virus 4]
k141_3412_1	51	YP_009330057.1	356	26	51	317	342	1.49e-09	100	N/A	62.4	VEIGDIAESDIQWLPGYSPEPFDKQK	YP_009330057.1 hypothetical protein 2 [Hubei picorna-like virus 82] APG77436.1 hypothetical protein 2 [Hubei picorna-like virus 82]
k141_3412_2	111	YP_009330057.1	356	5	102	246	343	4.96e-59	92.857	N/A	195	RSALESQLLEDWLLFGPTNSMPNTGGETFELSFYFDYRRVTFFIPFYPVIPTVLQERAKQILRFSKTYVEGVEIGDIAESDIQWLPGYSPEPFDKQKK	YP_009330057.1 hypothetical protein 2 [Hubei picorna-like virus 82] APG77436.1 hypothetical protein 2 [Hubei picorna-like virus 82]
k141_139634_1	797	APG77861.1	786	11	796	1	786	0	100	N/A	1642	MENQEQLEARKKRLLMIAKAIVQTSPGARKILRKVPICNLRQISKEAKNLKDPNPLMSTMNSVSQKYPISVDKRKAKLAGLPREFLHESDTHQSGRQLCKMEAIKWFIENGPQPTEGVAKSVGILFKYKESQVAEYHSWNWAAAKLYFGEQALERRWVQTRTPLVEISRAKKNIYVIAALFPENIVNWRSIDKGILDQIADLRSLTMDAKLPIINQIRLLSTMLDPVTRMLPILPELLEATYPIRHAFASPTHVIKVPRRQGKEEVDSDDIGETFGQVIAWLLHRKVTPESILAEMKDVKVNGVGARQIAMACRGSDVWLNTFRTLFEVPCPLQKEVRGCMFYPQQGNYSSRMERNTVGVKFYSYHGREEVEAYYLKKSYSFVRYGALLLSVKAPNRAS…	APG77861.1 polymerase PB2 [Wuhan Mosquito Virus 4] APG77887.1 polymerase PB2 [Wuhan Mosquito Virus 4]
k141_15480_1	718	APG77862.1	717	1	717	1	717	0	99.721	N/A	1493	MDLAERRNPFDKLINESGIYPREVVLKWGIESEYWPNETWQQREHSLRHDFVCILLCNLEQLDMTDHVDRATGQNKRMRAAREEEATSSSSDRVPSGGAESVIEAGFDAASGCQPSEDKFRYVLLEGMPRVNSIITALCKLHDIPVPSHVFDIFDRALRQWIEVKVTLDVDQAFETYRATTEHGVTSCFIHFNPTDARVEMRGRVGRMPGEAKAMEFLLLRKQELAVLTDNAEPDSYIEDGILESTLRCVRFNADCDKWVDSWWKERLRPELKIPSEFPQPMVHKSFSYLEFASYIEDTTKRTGETMKFSAKVLPSMMVHMEETLCDGDEGMVEEFLNEVEVEAQGIWGSLLREVKEAWVAKGERSHFNVLGKKECMNNWPALAESLGIGRKSTVRNDH…	APG77862.1 polymerase PA [Wuhan Mosquito Virus 4] APG77888.1 polymerase PA [Wuhan Mosquito Virus 4]
k141_15480_2	49	QGA87317.1	717	1	48	667	714	6.63e-25	97.917	N/A	105	MTALAKWRGDDPWCRDWEGLAESLNECLLDSPLALYWAKQTRDLLLAL	QGA87317.1 polymerase PA [Culex orthomyxo-like virus]
k141_5998_1	172	YP_009330058.1	2257	1	172	570	741	3.61e-106	98.837	N/A	344	YKQFGFNISIKLHVSDLVITYILCINTTSSQVKLLILGYLAMQCGILDFVFQILKSIALKVKDYMTNEDTGFAEELEKEEKALQMKKQNVMEDIEKKKDKITSIFEKAEEPDETLWEKVWSGLEHGMPIVLGLGVVGVAAAFAYDAVDKPGKIGDKVVKVCRAMSFIGLGLG	YP_009330058.1 hypothetical protein 3 [Hubei picorna-like virus 82] APG77437.1 hypothetical protein 3 [Hubei picorna-like virus 82]
k141_37330_1	170	YP_009330058.1	2257	1	114	461	574	8.87e-62	94.737	N/A	217	TLHFAHPSTSKKEASQDLTEKNVFRRALDAFTHPVKSLKSSFSNIEDKIGDATHKIKEVANKISVKLDDKGFATLAKGFSEFDGSSFSATLGSIKMLANTFFDQALQWIYKQVG	YP_009330058.1 hypothetical protein 3 [Hubei picorna-like virus 82] APG77437.1 hypothetical protein 3 [Hubei picorna-like virus 82]
k141_49844_1	65	AXV43892.1	1749	1	61	1556	1616	2.8e-22	80.328	N/A	99.4	IFENATCASFKPNKPAIEDKDMEVENEILYINSNFEFIEHDSIPDKTHSTDVFTLKLRPPL	AXV43892.1 polyprotein, partial [Yongsan iflavirus 1]
k141_122993_1	94	QJX57374.1	201	50	94	1	45	7.32e-23	97.778	N/A	97.8	SYRSNWILSEHAISINPLSNDWMQLAQRLKTFPNILEGDYSGFGP	QJX57374.1 polyprotein, partial [Iflavirus sp.]
k141_61034_1	113	QDF44087.1	3607	1	113	3178	3290	4.42e-72	100	N/A	244	YPPLETRAFEKEVFGSVANQVAKAVLGESYGFQYSPFERTSVLLKMWRRYRTPMGFEADAVCFDSKITPQDVRRELEVYQATDSPPDLKYDMGRISALLYEGGKLYNEEGVEV	QDF44087.1 polyprotein [Duck hepacivirus]
k141_164637_2	43	QTT60762.1	2761	4	43	2021	2060	4.81e-12	75	N/A	68.9	TRCVLAGASNPNFERMLFPILGVHGRAYLFILHYVQTITE	QTT60762.1 polyprotein [Yongsan iflavirus 1]
k141_9280_1	1021	APG77144.1	1056	18	1021	1	1004	0	98.805	N/A	1995	MSLPERVSGAIPPRTPAGSHEPASAQVGRPQPSPKGLARKTNHTQIPPTIVDPKSSPRRAHPPKKARAPGKATTKPPASVQQKQAQHIWDAFRLSLWVLLPRLQKRGLSTKAVATIEAIKALYGWIGNSVARSGVEFTAKQVKEYANYCRARALRAQQCEPPRGFPIRAFERGYILAMLACPGQGRLHLAQLARVGRAMPIGTTKVAIASLRKHREVLSQPMDTEPALVEKLRAWAEIWTRERLGAGGRTLTNPAAHFSRSASATVSALKGGQLTELRQLPAVAEHYALIQELLGDQLDPVTGEPFVWDPYTFDADGGAIGLLTSASEADDLQILADCALRTATEHAADNTPIPMTATVISELGMKARVVTKPPAWAVVAGDACRKTVWPLLEGDRRID…	APG77144.1 RNA-dependent RNA polymerase, partial [Zhejiang mosquito virus 3]
k141_133301_1	635	APG77863.1	579	56	634	1	579	0	94.301	N/A	1121	MSLQAQRNDAKRQRLEFVDTEGKPATSSGLSKPALDPEANGFAKRVLYHAHCAVMVLSQMAEEYYVHLETMCLITSNLWTAHTIIKQEGNGKGAVKNRVNNAVPVTLGDKQLFPEQFVIILRGVLELYGLKPGGDAYERFKGCFQTHLTQMHSFKLRQAEVHYMDKNSTVGTSAAGKEQVVQMQLYGVQPAHMALCYGANFPPSMQTANMQQMGPATLLVGLARQRMPIYQEKWERAVNQQMSGVANMKEVARVIAGAGGTAKHFIEKTLDICAAGVVRSSCKGAIPWLFYYQAFAESTAFEAWFGKIKITTVTVPTQESMEVGEESGPPGEGPSSAQRPQQVQSRCEFSVGNPLTADLVPAVIKSLDMSGKGFWNFYRLACDVEFKTLHLPQGNSEHY…	APG77863.1 nucleocapsid protein [Wuhan Mosquito Virus 4] APG77889.1 nucleocapsid protein [Wuhan Mosquito Virus 4]

## Sheet: C.p.p-6
contig_id	contig_len	ref_id	ref_len	q_start	q_end	s_start	s_end	E-value	pident	strand	bitscore	seq	ref_name
k141_12172_1	368	YP_009551894.1	577	1	366	211	576	0	95.355	N/A	694	MCNPVGCEDIVPIPTLGKPYPTVKQAVSLHMPHPLMGSYWIPWGKSDACKVNVSISLGPQVGYVYRGNQAGCFELVVTGKLSSTQCVLPAHCGAIKSTVVQAGWFSNSVLCVGVGPDRPSTLGGLSVPPTFHPYYNVEFDAGPNHFSQRFYVVFDGLYRLIPKWEIDNSVVMALNAELVVPPLYETLDGRFCYKGPVRDGVLTTGGCFAETLDQLPCACRLPTLDGPEPAEDPTIRSAELQAVWMFARTDDGVKPLFGLVDESLQTHCSAYLTTTTYISSYLKSFVAHLLQAVWVFVKYVWSCIVVLIDELAAFLVSKRIASSTVWTLVSTFLLVERGMWPEKLLYQLLTLTLLFSGLQSYLIRDS	YP_009551894.1 hypothetical protein [Sarawak virus] AVM80377.1 hypothetical protein [Sarawak virus]
k141_12172_3	1030	YP_009551892.1	1048	1	1029	20	1048	0	96.987	N/A	2086	DSRLAYKRQDLKALQAMAASAERQLFSSGGPSKEAFHSLTMDLNEDLSAVRAALANDVRSEIDFLDKLPPVPVDNTKLGDRQIHPAMKNSVRGFVTVNRAFGNAAACDLLLAEGALTAFSHEEIMSARKKRVYCAGTHKTFVERTKLLLGRKCKSPYKYTVVAQKLQKFMPVGVLPDWTDVDSLLERVKVTKAAGAGAPYWKDKGEAFDECMQEILPTLIKAINDGTVEQLARGRPEWFLVELKNKTDRYELPISKTRPYGCFPFHWTLLFSCLVQPFCEALSVWTDSKTCNAYGMSFCSGNLKKWFSRVESLIATAKKKNKDMYMMGVYGDDCRLIQAKASGGAVVVDPDMKQHDGAIDTETISGTVKWIYDMYAKQHGDSKFWEFVLQQLAAFACDP…	YP_009551892.1 hypothetical protein [Sarawak virus] AVM80376.1 hypothetical protein [Sarawak virus]
k141_103046_1	131	YP_443939.1	1056	1	131	314	444	2.57e-42	56.489	N/A	159	EQYIYYNTNYWPFSESISKLLNVRLISSRESNPVSWVMPLDSSNLIAVSTPDNDIISYNYTAIPTTMIKLNENIMMYRSIKELFSAVEYRQDTQSNANIDGVRSKAVQRYKTKDSEAQNFFNNQPYYVRSI	YP_443939.1 VP5 [Aedes pseudoscutellaris reovirus] Q2Y0E6.1 RecName: Full=Outer capsid protein VP5; Includes: RecName: Full=mRNA guanylyltransferase; Includes: RecName: Full=mRNA (guanine-N(7))-methyltransferase [Aedes pseudoscutellaris reovirus isolate France] AAZ94072.1 VP5 [Aedes pseudoscutellaris reovirus]
k141_118306_1	107	YP_009330056.1	813	1	107	510	616	3.71e-63	97.196	N/A	215	PLGVSATLVETPVPLDNPPFDEKNINQQQWIYYDNFEISDNDTVGKNLFNWNSYRPLGDYWLVDIDNKGMKVNVPQALKEVYFASFANSERYSKYEPIKVTDSRVEV	YP_009330056.1 hypothetical protein 1 [Hubei picorna-like virus 82] APG77435.1 hypothetical protein 1 [Hubei picorna-like virus 82]
k141_73039_1	58	YP_009330056.1	813	1	58	1	58	7.02e-30	100	N/A	120	MTTLNTDPELNPPVVENNPGQEKIVEQTTQVLTTNYGQNIKIVRPFARLPNPTPISWT	YP_009330056.1 hypothetical protein 1 [Hubei picorna-like virus 82] APG77435.1 hypothetical protein 1 [Hubei picorna-like virus 82]
k141_20430_1	31	YP_009330056.1	813	1	31	490	520	7.79e-11	100	N/A	65.1	MNKVQTTFPNAPSGQINPEVPLGVSATLVET	YP_009330056.1 hypothetical protein 1 [Hubei picorna-like virus 82] APG77435.1 hypothetical protein 1 [Hubei picorna-like virus 82]
k141_20430_2	79	YP_009330056.1	813	1	78	412	489	2.99e-42	98.718	N/A	156	GDFGTSVGHEIVDQQNFANKNIAATVGSGLMFAGLATGDPLLGAAGIATGIAAETIMPMAMQNSNMVQSTSGNLVSPT	YP_009330056.1 hypothetical protein 1 [Hubei picorna-like virus 82] APG77435.1 hypothetical protein 1 [Hubei picorna-like virus 82]
k141_32310_1	120	YP_009330058.1	2257	1	120	125	244	2.23e-67	93.333	N/A	231	ALMSTVRMMTMKKHLFITDAVSLFIHTFRRYARDLSVVNSNIDINDHVACEGLVEKAEDYRVVIPYKIGDEIGDFSDHIDRIISSEKYGIINDFDMMPKFPPTFEEMENIITKKISEAKK	YP_009330058.1 hypothetical protein 3 [Hubei picorna-like virus 82] APG77437.1 hypothetical protein 3 [Hubei picorna-like virus 82]

[truncated: 19 more sheets: C.p-1, C.p-2, C.p-3, C.p-4, C.q, C.t-1, C.t-2, C.t-3, C.t-4, C.t-5, C.t-6, C.t-7, C.t-8, Midge-1, Midge-2, midge-3, midge-4, Midge-5, Sheet1]
