# Supplementary material for: Meta-Viromic Sequencing Reveals Virome Characteristics of Mosquitoes and Culicoides on Zhoushan Island, China
Source: Microbiol Spectr. 2023 Jan 18;11(1):e02688-22. doi: 10.1128/spectrum.02688-22 (PMC9927462; doi:10.1128/spectrum.02688-22)
Supplement: Supplemental file 6 — Table S5. Download spectrum.02688-22-s0006.xlsx, XLSX file, 0.2 MB [file spectrum.02688-22-s0006.xlsx]

## Sheet: Midge-1
Column1	Column2	Column3	Column4	Column5	Column6	Column7	Column8	Column9	Column10	Column11
#Batch CD-search tool	NIH/NLM/NCBI
#cdsid	QM3-qcdsearch-50CC4382932ED58-D29EC5A03831F3C
#datatype	hitsConcise Results
#status	0
#Start time	2022-10-21T12:08:17	Run time	0:00:00:23
#status	success
Query	Hit type	PSSM-ID	From	To	E-Value	Bitscore	Accession	Short name	Incomplete	Superfamily
Q#5 - >k141_40966_1 # 53 # 313 # -1 # ID=4_1;partial=00;start_type=ATG;rbs_motif=None;rbs_spacer=None;gc_cont=0.444	superfamily	185507	1	86	1.50138e-42	135.213	cl33173	PTZ00191 superfamily	N	-
Q#7 - >k141_40966_3 # 1216 # 6186 # 1 # ID=4_3;partial=00;start_type=ATG;rbs_motif=None;rbs_spacer=None;gc_cont=0.475	superfamily	454764	1226	1593	0	587.621	cl40470	ps-ssRNAv_RdRp-like superfamily	-	-
Q#7 - >k141_40966_3 # 1216 # 6186 # 1 # ID=4_3;partial=00;start_type=ATG;rbs_motif=None;rbs_spacer=None;gc_cont=0.475	specific	396298	36	314	3.30853e-66	226.795	pfam01660	Vmethyltransf	-	cl03298
Q#7 - >k141_40966_3 # 1216 # 6186 # 1 # ID=4_3;partial=00;start_type=ATG;rbs_motif=None;rbs_spacer=None;gc_cont=0.475	specific	366646	809	1037	2.9531e-33	129.036	pfam01443	Viral_helicase1	-	cl26263
Q#7 - >k141_40966_3 # 1216 # 6186 # 1 # ID=4_3;partial=00;start_type=ATG;rbs_motif=None;rbs_spacer=None;gc_cont=0.475	superfamily	398836	634	735	3.5034e-10	58.585	cl05113	Peptidase_C21 superfamily	-	-
Q#8 - >k141_40966_4 # 6194 # 6898 # 1 # ID=4_4;partial=00;start_type=ATG;rbs_motif=None;rbs_spacer=None;gc_cont=0.492	superfamily	395782	54	223	1.29507e-23	93.1698	cl03052	Tymo_coat superfamily	-	-
Q#16 - >k141_68215_1 # 2 # 298 # 1 # ID=11_1;partial=10;start_type=Edge;rbs_motif=None;rbs_spacer=None;gc_cont=0.434	specific	431172	37	90	5.4329e-11	53.3643	pfam10252	PP28	C	cl10936
Q#21 - >k141_68482_1 # 3 # 530 # -1 # ID=16_1;partial=11;start_type=Edge;rbs_motif=None;rbs_spacer=None;gc_cont=0.455	superfamily	430517	3	122	1.46608e-09	55.7523	cl25505	Rab5-bind superfamily	NC	-
Q#26 - >k141_163158_1 # 2 # 574 # 1 # ID=20_1;partial=11;start_type=Edge;rbs_motif=None;rbs_spacer=None;gc_cont=0.569	specific	438810	75	139	9.32117e-21	81.1903	cd21994	HMG-box_SSRP1-like	-	cl00082
Q#27 - >k141_41987_1 # 27 # 1094 # -1 # ID=21_1;partial=00;start_type=ATG;rbs_motif=TAAAA;rbs_spacer=4bp;gc_cont=0.323	specific	349497	19	110	2.13981e-12	62.1861	cd18186	BTB_POZ_ZBTB_KLHL-like	-	cl38908
Q#27 - >k141_41987_1 # 27 # 1094 # -1 # ID=21_1;partial=00;start_type=ATG;rbs_motif=TAAAA;rbs_spacer=4bp;gc_cont=0.323	specific	197943	135	235	7.11779e-12	61.2032	smart00875	BACK	-	cl28903
Q#33 - >k141_176974_1 # 1010 # 2218 # -1 # ID=26_1;partial=00;start_type=TTG;rbs_motif=GGA/GAG/AGG;rbs_spacer=5-10bp;gc_cont=0.380	superfamily	454764	267	359	1.3273e-08	55.8821	cl40470	ps-ssRNAv_RdRp-like superfamily	NC	-
Q#33 - >k141_176974_1 # 1010 # 2218 # -1 # ID=26_1;partial=00;start_type=TTG;rbs_motif=GGA/GAG/AGG;rbs_spacer=5-10bp;gc_cont=0.380	superfamily	445932	188	382	9.1298e-08	53.056	cl02808	RT_like superfamily	C	-
Q#33 - >k141_176974_1 # 1010 # 2218 # -1 # ID=26_1;partial=00;start_type=TTG;rbs_motif=GGA/GAG/AGG;rbs_spacer=5-10bp;gc_cont=0.380	superfamily	454764	34	277	1.29799e-07	53.4376	cl40470	ps-ssRNAv_RdRp-like superfamily	C	-
Q#44 - >k141_109815_2 # 826 # 1956 # -1 # ID=34_2;partial=00;start_type=ATG;rbs_motif=None;rbs_spacer=None;gc_cont=0.390	superfamily	444690	67	258	2.73093e-08	53.913	cl00089	NUC superfamily	C	-
Q#45 - >k141_109815_3 # 2186 # 3340 # 1 # ID=34_3;partial=00;start_type=ATG;rbs_motif=TAA;rbs_spacer=12bp;gc_cont=0.376	superfamily	444690	148	268	5.88575e-08	52.4101	cl00089	NUC superfamily	C	-
Q#49 - >k141_150344_2 # 629 # 1567 # 1 # ID=37_2;partial=00;start_type=ATG;rbs_motif=TAAA;rbs_spacer=5bp;gc_cont=0.340	specific	349497	55	136	7.48889e-22	87.2241	cd18186	BTB_POZ_ZBTB_KLHL-like	-	cl38908
Q#50 - >k141_150344_3 # 2040 # 3383 # -1 # ID=37_3;partial=00;start_type=ATG;rbs_motif=TAA;rbs_spacer=12bp;gc_cont=0.378	superfamily	411044	136	381	2.4533e-108	320.371	cl40580	TPT_S35C2 superfamily	-	-
Q#54 - >k141_137056_2 # 974 # 1594 # -1 # ID=40_2;partial=00;start_type=ATG;rbs_motif=None;rbs_spacer=None;gc_cont=0.356	superfamily	454764	1	153	1.30123e-21	89.9615	cl40470	ps-ssRNAv_RdRp-like superfamily	N	-
Q#58 - >k141_110100_1 # 3 # 377 # 1 # ID=43_1;partial=11;start_type=Edge;rbs_motif=None;rbs_spacer=None;gc_cont=0.405	superfamily	451392	1	125	2.94883e-61	189.016	cl22428	E1_enzyme_family superfamily	C	-
Q#61 - >k141_191228_1 # 3 # 1316 # -1 # ID=46_1;partial=10;start_type=TTG;rbs_motif=AGxAGG/AGGxGG;rbs_spacer=5-10bp;gc_cont=0.556	specific	427765	2	314	7.19461e-73	233.353	pfam04180	LTV	-	cl24160
Q#68 - >k141_177855_1 # 155 # 355 # -1 # ID=51_1;partial=01;start_type=Edge;rbs_motif=None;rbs_spacer=None;gc_cont=0.428	superfamily	450169	3	50	1.6349e-06	42.5933	cl17185	LPLAT superfamily	C	-
Q#73 - >k141_191536_1 # 166 # 9639 # -1 # ID=54_1;partial=00;start_type=ATG;rbs_motif=None;rbs_spacer=None;gc_cont=0.398	specific	438019	2802	3117	6.6328e-125	396.195	cd23169	ps-ssRNAv-Picornavirales	-	cl40470
Q#73 - >k141_191536_1 # 166 # 9639 # -1 # ID=54_1;partial=00;start_type=ATG;rbs_motif=None;rbs_spacer=None;gc_cont=0.398	specific	119412	595	783	1.39801e-30	120.194	cd00205	rhv_like	-	cl13999
Q#73 - >k141_191536_1 # 166 # 9639 # -1 # ID=54_1;partial=00;start_type=ATG;rbs_motif=None;rbs_spacer=None;gc_cont=0.398	specific	425942	1552	1659	4.90975e-19	84.5813	pfam00910	RNA_helicase	-	cl38936
Q#73 - >k141_191536_1 # 166 # 9639 # -1 # ID=54_1;partial=00;start_type=ATG;rbs_motif=None;rbs_spacer=None;gc_cont=0.398	specific	119412	365	516	3.44781e-14	73.1992	cd00205	rhv_like	-	cl13999
Q#83 - >k141_97667_1 # 3 # 350 # 1 # ID=61_1;partial=11;start_type=Edge;rbs_motif=None;rbs_spacer=None;gc_cont=0.402	specific	435560	12	71	1.1154e-11	56.8775	pfam16752	TBCC_N	N	cl25087
Q#84 - >k141_205357_1 # 166 # 9636 # -1 # ID=62_1;partial=00;start_type=ATG;rbs_motif=TAA;rbs_spacer=14bp;gc_cont=0.401	specific	438019	2801	3116	3.22357e-126	400.047	cd23169	ps-ssRNAv-Picornavirales	-	cl40470
Q#84 - >k141_205357_1 # 166 # 9636 # -1 # ID=62_1;partial=00;start_type=ATG;rbs_motif=TAA;rbs_spacer=14bp;gc_cont=0.401	specific	119412	595	783	8.47618e-29	115.186	cd00205	rhv_like	-	cl13999
Q#84 - >k141_205357_1 # 166 # 9636 # -1 # ID=62_1;partial=00;start_type=ATG;rbs_motif=TAA;rbs_spacer=14bp;gc_cont=0.401	specific	425942	1551	1658	4.12012e-19	84.5813	pfam00910	RNA_helicase	-	cl38936
Q#84 - >k141_205357_1 # 166 # 9636 # -1 # ID=62_1;partial=00;start_type=ATG;rbs_motif=TAA;rbs_spacer=14bp;gc_cont=0.401	specific	119412	365	516	3.51344e-14	73.1992	cd00205	rhv_like	-	cl13999
Q#86 - >k141_165098_2 # 101 # 883 # -1 # ID=63_2;partial=01;start_type=Edge;rbs_motif=None;rbs_spacer=None;gc_cont=0.414	specific	119412	1	178	1.42671e-31	114.801	cd00205	rhv_like	-	cl13999
Q#91 - >k141_124873_1 # 3 # 347 # 1 # ID=67_1;partial=10;start_type=Edge;rbs_motif=None;rbs_spacer=None;gc_cont=0.368	specific	425618	52	81	6.66422e-06	41.3125	pfam00338	Ribosomal_S10	C	cl00314
Q#96 - >k141_17080_1 # 100 # 768 # -1 # ID=70_1;partial=00;start_type=ATG;rbs_motif=4Base/6BMM;rbs_spacer=13-15bp;gc_cont=0.552	specific	426051	27	203	2.72888e-54	171.715	pfam01105	EMP24_GP25L	-	cl03099
Q#98 - >k141_84636_2 # 117 # 1211 # 1 # ID=71_2;partial=01;start_type=ATG;rbs_motif=None;rbs_spacer=None;gc_cont=0.515	superfamily	430832	1	274	3.99267e-44	156.285	cl44577	Avl9 superfamily	N	-
Q#99 - >k141_57725_1 # 222 # 797 # -1 # ID=72_1;partial=00;start_type=ATG;rbs_motif=GGAG/GAGG;rbs_spacer=5-10bp;gc_cont=0.460	specific	185485	17	188	3.88256e-122	342.021	PTZ00156	PTZ00156	-	cl29620
Q#101 - >k141_57725_3 # 1902 # 2561 # -1 # ID=72_3;partial=00;start_type=ATG;rbs_motif=None;rbs_spacer=None;gc_cont=0.486	superfamily	421955	89	219	1.94158e-11	60.9497	cl29941	Viral_coat superfamily	N	-
Q#111 - >k141_138753_1 # 2 # 760 # 1 # ID=79_1;partial=11;start_type=Edge;rbs_motif=None;rbs_spacer=None;gc_cont=0.333	superfamily	282102	4	249	1.28251e-70	230.052	cl20265	Bunya_RdRp superfamily	C	-
Q#115 - >k141_206596_1 # 97 # 276 # 1 # ID=84_1;partial=00;start_type=ATG;rbs_motif=GGAG/GAGG;rbs_spacer=5-10bp;gc_cont=0.500	superfamily	394802	17	59	1.08773e-20	81.1811	cl40432	SET superfamily	N	-
Q#116 - >k141_206596_2 # 380 # 1498 # -1 # ID=84_2;partial=00;start_type=ATG;rbs_motif=GGAG/GAGG;rbs_spacer=5-10bp;gc_cont=0.567	specific	173847	1	369	0	603.491	cd01158	SCAD_SBCAD	-	cl09933
Q#117 - >k141_193342_1 # 410 # 1750 # 1 # ID=85_1;partial=00;start_type=ATG;rbs_motif=None;rbs_spacer=None;gc_cont=0.403	specific	401964	294	417	2.77206e-70	218.241	pfam10155	DUF2363	-	cl10852
Q#123 - >k141_194034_1 # 2 # 781 # 1 # ID=91_1;partial=11;start_type=Edge;rbs_motif=None;rbs_spacer=None;gc_cont=0.363	superfamily	454764	1	260	1.92521e-109	318.29	cl40470	ps-ssRNAv_RdRp-like superfamily	-	-
Q#124 - >k141_153554_1 # 202 # 630 # 1 # ID=92_1;partial=00;start_type=ATG;rbs_motif=AGxAG;rbs_spacer=5-10bp;gc_cont=0.422	specific	239326	33	122	3.15274e-62	185.389	cd03028	GRX_PICOT_like	-	cl00388
Q#130 - >k141_5300_1 # 3 # 116 # -1 # ID=95_1;partial=10;start_type=GTG;rbs_motif=AAGAA;rbs_spacer=14bp;gc_cont=0.421	superfamily	430000	2	38	4.11647e-09	48.8488	cl26747	Integrin_alpha2 superfamily	NC	-
Q#134 - >k141_18935_2 # 342 # 1496 # 1 # ID=97_2;partial=00;start_type=TTG;rbs_motif=AAAA;rbs_spacer=4bp;gc_cont=0.411	superfamily	406370	22	257	7.69924e-87	263.279	cl24484	RNF220 superfamily	-	-
Q#134 - >k141_18935_2 # 342 # 1496 # 1 # ID=97_2;partial=00;start_type=TTG;rbs_motif=AAAA;rbs_spacer=4bp;gc_cont=0.411	specific	438225	330	381	1.64252e-30	111.007	cd16563	RING-HC_RNF220	-	cl17238
Q#142 - >k141_181341_1 # 1 # 321 # 1 # ID=103_1;partial=11;start_type=Edge;rbs_motif=None;rbs_spacer=None;gc_cont=0.399	superfamily	395756	1	107	4.89806e-34	123.22	cl15638	Mononeg_RNA_pol superfamily	NC	-
Q#147 - >k141_154624_1 # 3 # 908 # 1 # ID=106_1;partial=10;start_type=Edge;rbs_motif=None;rbs_spacer=None;gc_cont=0.502	superfamily	444727	142	228	3.30867e-44	145.561	cl00175	alpha-crystallin-Hsps_p23-like superfamily	-	-
Q#147 - >k141_154624_1 # 3 # 908 # 1 # ID=106_1;partial=10;start_type=Edge;rbs_motif=None;rbs_spacer=None;gc_cont=0.502	superfamily	433675	16	62	7.96689e-08	48.3233	cl16569	Nudc_N superfamily	-	-
Q#153 - >k141_60407_1 # 1 # 1314 # 1 # ID=111_1;partial=11;start_type=Edge;rbs_motif=None;rbs_spacer=None;gc_cont=0.347	superfamily	282102	1	437	4.55239e-132	397.613	cl20265	Bunya_RdRp superfamily	N	-
Q#158 - >k141_195578_2 # 251 # 598 # 1 # ID=114_2;partial=00;start_type=GTG;rbs_motif=None;rbs_spacer=None;gc_cont=0.609	superfamily	451390	23	77	1.07206e-14	68.4658	cl22422	SRP68-RBD superfamily	N	-
Q#165 - >k141_141496_1 # 931 # 1380 # -1 # ID=120_1;partial=01;start_type=Edge;rbs_motif=None;rbs_spacer=None;gc_cont=0.567	superfamily	450147	1	88	3.15453e-26	102.679	cl17068	AFD_class_I superfamily	C	-
Q#170 - >k141_7207_1 # 2 # 163 # 1 # ID=126_1;partial=10;start_type=Edge;rbs_motif=None;rbs_spacer=None;gc_cont=0.420	superfamily	370104	1	51	8.51328e-16	66.7958	cl07393	CRPV_capsid superfamily	N	-
Q#171 - >k141_115169_1 # 3 # 740 # 1 # ID=127_1;partial=10;start_type=Edge;rbs_motif=None;rbs_spacer=None;gc_cont=0.405	superfamily	430845	96	228	1.35109e-33	118.817	cl10785	MRP-L28 superfamily	-	-
Q#174 - >k141_7574_2 # 207 # 1082 # -1 # ID=129_2;partial=01;start_type=Edge;rbs_motif=None;rbs_spacer=None;gc_cont=0.377	specific	425942	23	107	1.00562e-12	63.0101	pfam00910	RNA_helicase	-	cl38936
Q#178 - >k141_75295_1 # 1 # 306 # 1 # ID=132_1;partial=11;start_type=Edge;rbs_motif=None;rbs_spacer=None;gc_cont=0.415	superfamily	445838	1	102	8.68199e-26	94.8354	cl02570	RhoGAP superfamily	NC	-
Q#183 - >k141_142564_1 # 303 # 1040 # -1 # ID=137_1;partial=01;start_type=Edge;rbs_motif=None;rbs_spacer=None;gc_cont=0.432	superfamily	395759	18	245	6.39056e-77	232.173	cl03035	Bunya_nucleocap superfamily	-	-
Q#197 - >k141_90010_1 # 50 # 388 # 1 # ID=149_1;partial=00;start_type=ATG;rbs_motif=AAAA;rbs_spacer=13bp;gc_cont=0.425	specific	340499	2	78	6.59209e-23	84.2602	cd01801	Ubl_TECR_like	-	cl28922
Q#201 - >k141_130213_1 # 118 # 813 # -1 # ID=152_1;partial=00;start_type=ATG;rbs_motif=GGA/GAG/AGG;rbs_spacer=5-10bp;gc_cont=0.519	superfamily	449340	45	219	4.72298e-110	316.69	cl14643	SRPBCC superfamily	N	-
Q#202 - >k141_197993_1 # 78 # 548 # -1 # ID=153_1;partial=00;start_type=ATG;rbs_motif=None;rbs_spacer=None;gc_cont=0.412	superfamily	444802	26	150	1.81654e-27	98.9202	cl00274	ML superfamily	-	-
Q#204 - >k141_36617_1 # 143 # 7024 # -1 # ID=154_1;partial=00;start_type=ATG;rbs_motif=TAAA;rbs_spacer=12bp;gc_cont=0.470	superfamily	395756	213	1068	3.19602e-116	396.712	cl15638	Mononeg_RNA_pol superfamily	-	-
Q#204 - >k141_36617_1 # 143 # 7024 # -1 # ID=154_1;partial=00;start_type=ATG;rbs_motif=TAAA;rbs_spacer=12bp;gc_cont=0.470	superfamily	275046	1242	2027	5.79983e-32	136.47	cl44358	paramyx_RNAcap superfamily	C	-
Q#210 - >k141_157512_1 # 3 # 1004 # -1 # ID=155_1;partial=10;start_type=GTG;rbs_motif=None;rbs_spacer=None;gc_cont=0.592	specific	163693	2	283	1.00007e-180	500.572	cd08062	MPN_RPN7_8	-	cl13996
Q#218 - >k141_198335_1 # 513 # 1004 # 1 # ID=160_1;partial=00;start_type=GTG;rbs_motif=GGAG/GAGG;rbs_spacer=5-10bp;gc_cont=0.600	specific	426516	36	109	8.49773e-29	101.038	pfam01929	Ribosomal_L14e	-	cl44490
Q#220 - >k141_198335_3 # 3103 # 4158 # 1 # ID=160_3;partial=00;start_type=ATG;rbs_motif=GGAG/GAGG;rbs_spacer=5-10bp;gc_cont=0.443	superfamily	454764	55	303	1.66754e-22	97.7273	cl40470	ps-ssRNAv_RdRp-like superfamily	N	-
Q#235 - >k141_38190_1 # 1 # 333 # 1 # ID=171_1;partial=10;start_type=Edge;rbs_motif=None;rbs_spacer=None;gc_cont=0.351	superfamily	453896	19	92	4.11052e-08	47.217	cl38936	P-loop_NTPase superfamily	-	-
Q#239 - >k141_119029_1 # 3 # 2003 # -1 # ID=175_1;partial=11;start_type=Edge;rbs_motif=None;rbs_spacer=None;gc_cont=0.383	specific	238825	326	502	1.55819e-59	197.433	cd01647	RT_LTR	-	cl02808
Q#239 - >k141_119029_1 # 3 # 2003 # -1 # ID=175_1;partial=11;start_type=Edge;rbs_motif=None;rbs_spacer=None;gc_cont=0.383	specific	436141	565	663	5.0212e-37	133.377	pfam17919	RT_RNaseH_2	-	cl39038
Q#249 - >k141_145743_1 # 101 # 1435 # 1 # ID=183_1;partial=00;start_type=ATG;rbs_motif=AATAA;rbs_spacer=9bp;gc_cont=0.384	specific	428840	273	370	8.70235e-32	116.856	pfam06237	DUF1011	-	cl05643
Q#254 - >k141_24933_1 # 3 # 395 # -1 # ID=186_1;partial=10;start_type=GTG;rbs_motif=None;rbs_spacer=None;gc_cont=0.534	specific	200446	9	97	2.27782e-49	153.148	cd11290	gelsolin_S1_like	N	cl15697
Q#263 - >k141_133169_1 # 3 # 815 # 1 # ID=193_1;partial=11;start_type=Edge;rbs_motif=None;rbs_spacer=None;gc_cont=0.387	specific	425942	24	135	1.02909e-33	118.094	pfam00910	RNA_helicase	-	cl38936
Q#264 - >k141_146545_1 # 97 # 732 # 1 # ID=194_1;partial=01;start_type=ATG;rbs_motif=AGGTG;rbs_spacer=7bp;gc_cont=0.571	specific	175999	65	197	1.47365e-74	221.073	cd04033	C2_NEDD4_NEDD4L	-	cl14603
Q#267 - >k141_133315_1 # 3 # 521 # 1 # ID=196_1;partial=10;start_type=Edge;rbs_motif=None;rbs_spacer=None;gc_cont=0.341	superfamily	451331	21	121	1.22023e-09	54.6371	cl21608	Galactosyl_T superfamily	N	-
Q#268 - >k141_213889_1 # 2 # 136 # -1 # ID=197_1;partial=10;start_type=ATG;rbs_motif=GGxGG;rbs_spacer=5-10bp;gc_cont=0.474	superfamily	280904	2	45	1.72486e-20	75.5831	cl03726	Retro_M superfamily	C	-
Q#269 - >k141_213889_2 # 856 # 1188 # -1 # ID=197_2;partial=00;start_type=ATG;rbs_motif=AGGA;rbs_spacer=5-10bp;gc_cont=0.444	superfamily	413513	1	22	5.78696e-07	43.3333	cl02885	Ebola_HIV-1-like_HR1-HR2 superfamily	N	-
Q#271 - >k141_213889_4 # 2055 # 2552 # -1 # ID=197_4;partial=00;start_type=TTG;rbs_motif=AGGA;rbs_spacer=5-10bp;gc_cont=0.514	superfamily	445932	37	152	3.00037e-76	226.395	cl02808	RT_like superfamily	C	-
Q#272 - >k141_213889_5 # 2513 # 4528 # -1 # ID=197_5;partial=01;start_type=Edge;rbs_motif=None;rbs_spacer=None;gc_cont=0.569	specific	280904	3	88	2.9794e-48	163.794	pfam02813	Retro_M	-	cl03726
Q#272 - >k141_213889_5 # 2513 # 4528 # -1 # ID=197_5;partial=01;start_type=Edge;rbs_motif=None;rbs_spacer=None;gc_cont=0.569	specific	425454	554	669	1.609e-32	120.935	pfam00077	RVP	-	cl11403
Q#272 - >k141_213889_5 # 2513 # 4528 # -1 # ID=197_5;partial=01;start_type=Edge;rbs_motif=None;rbs_spacer=None;gc_cont=0.569	specific	425774	250	387	1.9247e-19	84.6502	pfam00607	Gag_p24	-	cl02908
Q#272 - >k141_213889_5 # 2513 # 4528 # -1 # ID=197_5;partial=01;start_type=Edge;rbs_motif=None;rbs_spacer=None;gc_cont=0.569	superfamily	173561	467	532	4.38319e-08	52.5016	cl31762	PTZ00368 superfamily	N	-
Q#273 - >k141_146772_1 # 1 # 228 # -1 # ID=198_1;partial=10;start_type=ATG;rbs_motif=None;rbs_spacer=None;gc_cont=0.461	specific	197736	19	46	1.76703e-07	42.5879	smart00456	WW	-	cl00157

## Sheet: Midge-2
Column1	Column2	Column3	Column4	Column5	Column6	Column7	Column8	Column9	Column10	Column11
#Batch CD-search tool	NIH/NLM/NCBI
#cdsid	QM3-qcdsearch-3DCBDE20A456492-3927503B517C4CEC
#datatype	hitsConcise Results
#status	0
#Start time	2022-10-21T12:13:57	Run time	0:00:00:16
#status	success
Query	Hit type	PSSM-ID	From	To	E-Value	Bitscore	Accession	Short name	Incomplete	Superfamily
Q#5 - >k141_8544_2 # 202 # 2832 # -1 # ID=3_2;partial=01;start_type=Edge;rbs_motif=None;rbs_spacer=None;gc_cont=0.348	specific	439380	681	731	1.424e-15	71.4376	cd22999	SAP_SLX4	-	cl45591
Q#5 - >k141_8544_2 # 202 # 2832 # -1 # ID=3_2;partial=01;start_type=Edge;rbs_motif=None;rbs_spacer=None;gc_cont=0.348	superfamily	430644	797	853	6.61664e-07	47.1163	cl09727	Slx4 superfamily	-	-
Q#6 - >k141_8575_1 # 3 # 221 # -1 # ID=4_1;partial=10;start_type=ATG;rbs_motif=None;rbs_spacer=None;gc_cont=0.443	superfamily	444767	16	73	6.28921e-31	103.796	cl00228	HIT_like superfamily	C	-
Q#11 - >k141_17202_2 # 302 # 1477 # 1 # ID=7_2;partial=00;start_type=ATG;rbs_motif=AAAAA;rbs_spacer=11bp;gc_cont=0.453	superfamily	215568	122	229	6.87206e-13	69.0453	cl33632	PLN03088 superfamily	C	-
Q#11 - >k141_17202_2 # 302 # 1477 # 1 # ID=7_2;partial=00;start_type=ATG;rbs_motif=AAAAA;rbs_spacer=11bp;gc_cont=0.453	superfamily	419827	7	47	5.60196e-12	59.9828	cl22420	Hip_N superfamily	-	-
Q#11 - >k141_17202_2 # 302 # 1477 # 1 # ID=7_2;partial=00;start_type=ATG;rbs_motif=AAAAA;rbs_spacer=11bp;gc_cont=0.453	specific	436075	295	337	1.19645e-07	47.9401	pfam17830	STI1	-	cl17974
Q#12 - >k141_17202_3 # 1891 # 2469 # -1 # ID=7_3;partial=00;start_type=ATG;rbs_motif=AAAA;rbs_spacer=11bp;gc_cont=0.380	specific	349497	24	106	5.73863e-18	74.5125	cd18186	BTB_POZ_ZBTB_KLHL-like	-	cl38908
Q#12 - >k141_17202_3 # 1891 # 2469 # -1 # ID=7_3;partial=00;start_type=ATG;rbs_motif=AAAA;rbs_spacer=11bp;gc_cont=0.380	superfamily	222983	19	189	5.65143e-08	51.692	cl33709	PHA03098 superfamily	C	-
Q#13 - >k141_126652_1 # 216 # 1808 # 1 # ID=8_1;partial=00;start_type=ATG;rbs_motif=None;rbs_spacer=None;gc_cont=0.360	superfamily	444667	274	526	4.95732e-45	158.533	cl00042	CASc superfamily	-	-
Q#13 - >k141_126652_1 # 216 # 1808 # 1 # ID=8_1;partial=00;start_type=ATG;rbs_motif=None;rbs_spacer=None;gc_cont=0.360	superfamily	444667	12	255	1.06373e-37	138.887	cl00042	CASc superfamily	-	-
Q#16 - >k141_422_1 # 2 # 448 # 1 # ID=10_1;partial=10;start_type=Edge;rbs_motif=None;rbs_spacer=None;gc_cont=0.396	superfamily	450175	77	120	5.00441e-15	64.6296	cl17238	RING_Ubox superfamily	-	-
Q#17 - >k141_422_2 # 652 # 1350 # -1 # ID=10_2;partial=00;start_type=ATG;rbs_motif=None;rbs_spacer=None;gc_cont=0.461	specific	410051	135	230	1.46335e-59	182.484	cd12647	RRM_UHM_SPF45	-	cl17169
Q#17 - >k141_422_2 # 652 # 1350 # -1 # ID=10_2;partial=00;start_type=ATG;rbs_motif=None;rbs_spacer=None;gc_cont=0.461	specific	396249	43	83	3.94207e-11	56.3626	pfam01585	G-patch	-	cl02611
Q#20 - >k141_34174_1 # 85 # 2067 # -1 # ID=12_1;partial=00;start_type=ATG;rbs_motif=TAAAAA;rbs_spacer=15bp;gc_cont=0.398	specific	435075	222	427	6.12161e-118	350.827	pfam16019	CSRNP_N	-	cl24551
Q#22 - >k141_51043_1 # 83 # 604 # -1 # ID=13_1;partial=01;start_type=Edge;rbs_motif=None;rbs_spacer=None;gc_cont=0.347	superfamily	452890	11	126	2.04518e-36	125.81	cl28899	DEAD-like_helicase_N superfamily	N	-
Q#24 - >k141_76321_1 # 30 # 380 # -1 # ID=15_1;partial=00;start_type=GTG;rbs_motif=None;rbs_spacer=None;gc_cont=0.405	superfamily	454764	1	111	1.5276e-16	73.216	cl40470	ps-ssRNAv_RdRp-like superfamily	NC	-
Q#25 - >k141_76340_1 # 377 # 3784 # 1 # ID=16_1;partial=00;start_type=ATG;rbs_motif=TAA;rbs_spacer=12bp;gc_cont=0.418	specific	432295	322	427	5.72108e-38	137.906	pfam12057	DUF3538	-	cl13488
Q#25 - >k141_76340_1 # 377 # 3784 # 1 # ID=16_1;partial=00;start_type=ATG;rbs_motif=TAA;rbs_spacer=12bp;gc_cont=0.418	specific	340507	4	73	5.52934e-36	130.542	cd01809	Ubl_BAG6	-	cl28922
Q#31 - >k141_68030_2 # 271 # 909 # 1 # ID=22_2;partial=00;start_type=GTG;rbs_motif=TAAA;rbs_spacer=5bp;gc_cont=0.413	specific	409791	18	97	1.83229e-35	120.097	cd12355	RRM_RBM18	-	cl17169
Q#32 - >k141_68030_3 # 989 # 1489 # -1 # ID=22_3;partial=00;start_type=ATG;rbs_motif=TATAA;rbs_spacer=12bp;gc_cont=0.409	specific	197984	37	106	2.67202e-19	76.7886	smart00916	L51_S25_CI-B8	-	cl04907
Q#33 - >k141_68030_4 # 1762 # 3567 # 1 # ID=22_4;partial=00;start_type=ATG;rbs_motif=TAA;rbs_spacer=5bp;gc_cont=0.416	superfamily	451247	6	460	1.52099e-52	185.759	cl21454	NADB_Rossmann superfamily	-	-
Q#34 - >k141_68030_5 # 3720 # 4835 # -1 # ID=22_5;partial=01;start_type=Edge;rbs_motif=None;rbs_spacer=None;gc_cont=0.415	superfamily	240411	2	371	9.75712e-138	416.714	cl36560	PTZ00419 superfamily	N	-
Q#38 - >k141_51388_1 # 6 # 398 # -1 # ID=27_1;partial=00;start_type=TTG;rbs_motif=None;rbs_spacer=None;gc_cont=0.369	specific	426240	6	114	2.42744e-08	48.6488	pfam01395	PBP_GOBP	-	cl11600
Q#40 - >k141_59698_1 # 944 # 2263 # -1 # ID=28_1;partial=01;start_type=Edge;rbs_motif=None;rbs_spacer=None;gc_cont=0.370	superfamily	454764	67	386	5.85253e-34	128.867	cl40470	ps-ssRNAv_RdRp-like superfamily	-	-
Q#44 - >k141_110449_1 # 458 # 1021 # 1 # ID=33_1;partial=00;start_type=ATG;rbs_motif=TAAAAA;rbs_spacer=9bp;gc_cont=0.441	specific	235028	14	187	6.02338e-76	224.955	PRK02304	PRK02304	-	cl00309
Q#47 - >k141_102166_1 # 31 # 366 # -1 # ID=34_1;partial=01;start_type=Edge;rbs_motif=None;rbs_spacer=None;gc_cont=0.467	superfamily	434415	42	103	3.72221e-10	52.0033	cl20918	Clathrin_bdg superfamily	-	-
Q#49 - >k141_51679_2 # 382 # 1230 # -1 # ID=35_2;partial=00;start_type=ATG;rbs_motif=TAA;rbs_spacer=12bp;gc_cont=0.406	specific	227223	42	222	3.8733e-15	74.6193	COG4886	LRR	C	cl34836
Q#52 - >k141_1180_2 # 214 # 2070 # 1 # ID=37_2;partial=00;start_type=ATG;rbs_motif=None;rbs_spacer=None;gc_cont=0.387	specific	429087	8	256	3.06818e-116	347.307	pfam06732	Pescadillo_N	-	cl37745
Q#52 - >k141_1180_2 # 214 # 2070 # 1 # ID=37_2;partial=00;start_type=ATG;rbs_motif=None;rbs_spacer=None;gc_cont=0.387	superfamily	227492	6	617	3.64483e-113	350.915	cl34924	NOP7 superfamily	-	-
Q#55 - >k141_1352_1 # 1 # 438 # 1 # ID=41_1;partial=10;start_type=Edge;rbs_motif=None;rbs_spacer=None;gc_cont=0.416	superfamily	453896	1	144	1.65666e-85	250.063	cl38936	P-loop_NTPase superfamily	C	-
Q#59 - >k141_77114_1 # 203 # 1447 # 1 # ID=44_1;partial=00;start_type=ATG;rbs_motif=None;rbs_spacer=None;gc_cont=0.474	superfamily	402051	87	301	6.55597e-25	102.029	cl10944	Scs3p superfamily	-	-
Q#64 - >k141_9836_1 # 1 # 294 # -1 # ID=47_1;partial=10;start_type=ATG;rbs_motif=GGA/GAG/AGG;rbs_spacer=5-10bp;gc_cont=0.381	superfamily	452900	1	36	6.8705e-20	75.9437	cl28922	Ubl1_cv_Nsp3_N-like superfamily	C	-
Q#73 - >k141_68809_2 # 296 # 2884 # 1 # ID=53_2;partial=00;start_type=GTG;rbs_motif=AATAA;rbs_spacer=10bp;gc_cont=0.414	superfamily	430090	31	172	6.73079e-20	88.481	cl07265	RMI1_N superfamily	-	-
Q#73 - >k141_68809_2 # 296 # 2884 # 1 # ID=53_2;partial=00;start_type=GTG;rbs_motif=AATAA;rbs_spacer=10bp;gc_cont=0.414	superfamily	445840	753	803	1.29712e-19	82.7748	cl02573	Tudor_SF superfamily	-	-
Q#73 - >k141_68809_2 # 296 # 2884 # 1 # ID=53_2;partial=00;start_type=GTG;rbs_motif=AATAA;rbs_spacer=10bp;gc_cont=0.414	superfamily	451254	253	287	2.88545e-07	47.4752	cl21463	UBA_like_SF superfamily	-	-
Q#82 - >k141_128052_2 # 157 # 906 # 1 # ID=60_2;partial=01;start_type=GTG;rbs_motif=TAAA;rbs_spacer=15bp;gc_cont=0.380	superfamily	396255	34	249	4.90137e-10	59.0417	cl38049	Amino_oxidase superfamily	C	-
Q#85 - >k141_102903_1 # 172 # 930 # 1 # ID=63_1;partial=01;start_type=ATG;rbs_motif=TAA;rbs_spacer=12bp;gc_cont=0.389	superfamily	396262	17	253	1.70028e-64	209.399	cl37648	Adaptin_N superfamily	C	-
Q#88 - >k141_43884_2 # 130 # 705 # -1 # ID=66_2;partial=00;start_type=ATG;rbs_motif=None;rbs_spacer=None;gc_cont=0.458	specific	426156	5	186	2.94943e-111	314.847	pfam01251	Ribosomal_S7e	-	cl03141
Q#90 - >k141_102985_1 # 301 # 666 # -1 # ID=69_1;partial=00;start_type=ATG;rbs_motif=TAA;rbs_spacer=10bp;gc_cont=0.374	specific	212479	12	87	5.43388e-52	158.177	cd01732	LSm5	-	cl00259
Q#91 - >k141_111508_1 # 3 # 119 # 1 # ID=70_1;partial=10;start_type=Edge;rbs_motif=None;rbs_spacer=None;gc_cont=0.333	superfamily	454764	1	34	6.90441e-07	42.5351	cl40470	ps-ssRNAv_RdRp-like superfamily	N	-
Q#97 - >k141_52703_2 # 847 # 1908 # -1 # ID=74_2;partial=00;start_type=ATG;rbs_motif=TAA;rbs_spacer=12bp;gc_cont=0.433	specific	381427	254	319	3.19537e-36	125.625	cd11421	bHLH_TS_ATOH8	-	cl00081
Q#98 - >k141_77912_1 # 3 # 2510 # -1 # ID=75_1;partial=10;start_type=ATG;rbs_motif=None;rbs_spacer=None;gc_cont=0.313	specific	379165	436	556	1.23746e-07	51.1884	pfam13401	AAA_22	-	cl37859
Q#99 - >k141_44208_1 # 1 # 1137 # 1 # ID=76_1;partial=11;start_type=Edge;rbs_motif=None;rbs_spacer=None;gc_cont=0.409	superfamily	444738	94	302	3.53741e-100	295.364	cl00195	SIR2 superfamily	-	-
Q#102 - >k141_35955_2 # 1096 # 1617 # -1 # ID=78_2;partial=00;start_type=ATG;rbs_motif=TAA;rbs_spacer=9bp;gc_cont=0.360	superfamily	434293	1	143	1.23248e-19	83.942	cl20785	PPPI_inhib superfamily	N	-
Q#109 - >k141_128798_1 # 78 # 860 # 1 # ID=82_1;partial=01;start_type=ATG;rbs_motif=TAA;rbs_spacer=11bp;gc_cont=0.462	specific	425868	125	261	6.29993e-31	111.138	pfam00781	DAGK_cat	-	cl01255
Q#110 - >k141_61491_1 # 215 # 1039 # -1 # ID=83_1;partial=00;start_type=ATG;rbs_motif=TAA;rbs_spacer=15bp;gc_cont=0.440	specific	429767	175	272	5.14032e-37	126.674	pfam07978	NIPSNAP	-	cl07876
Q#111 - >k141_61491_2 # 1250 # 2386 # 1 # ID=83_2;partial=00;start_type=ATG;rbs_motif=TAAA;rbs_spacer=9bp;gc_cont=0.397	specific	214729	176	304	9.53859e-50	164.321	smart00577	CPDc	-	cl21460
Q#113 - >k141_19476_2 # 223 # 1257 # 1 # ID=84_2;partial=00;start_type=ATG;rbs_motif=4Base/6BMM;rbs_spacer=13-15bp;gc_cont=0.448	specific	238121	53	343	8.64654e-84	255.337	cd00200	WD40	-	cl29593
Q#114 - >k141_11056_1 # 3 # 503 # -1 # ID=85_1;partial=11;start_type=Edge;rbs_motif=None;rbs_spacer=None;gc_cont=0.387	superfamily	453027	19	87	2.83615e-12	62.7376	cl29593	WD40 superfamily	NC	-
Q#115 - >k141_53216_1 # 2 # 211 # -1 # ID=86_1;partial=10;start_type=ATG;rbs_motif=None;rbs_spacer=None;gc_cont=0.471	superfamily	225363	1	57	2.158e-17	73.9038	cl34488	PulE superfamily	N	-
Q#123 - >k141_112439_2 # 285 # 1658 # 1 # ID=93_2;partial=01;start_type=ATG;rbs_motif=None;rbs_spacer=None;gc_cont=0.365	superfamily	432012	91	228	1.56548e-38	137.329	cl13199	Folliculin superfamily	-	-
Q#123 - >k141_112439_2 # 285 # 1658 # 1 # ID=93_2;partial=01;start_type=ATG;rbs_motif=None;rbs_spacer=None;gc_cont=0.365	superfamily	435520	286	457	1.93309e-12	66.6501	cl25045	Folliculin_C superfamily	-	-
Q#126 - >k141_2965_1 # 33 # 563 # -1 # ID=96_1;partial=00;start_type=ATG;rbs_motif=AAAAAA;rbs_spacer=12bp;gc_cont=0.343	superfamily	431320	107	167	5.29578e-22	88.4143	cl26281	SR-25 superfamily	N	-
Q#128 - >k141_112547_1 # 200 # 2176 # -1 # ID=98_1;partial=00;start_type=ATG;rbs_motif=None;rbs_spacer=None;gc_cont=0.458	superfamily	450175	271	329	7.85029e-28	106.328	cl17238	RING_Ubox superfamily	-	-
Q#130 - >k141_61891_1 # 3 # 101 # 1 # ID=99_1;partial=10;start_type=Edge;rbs_motif=None;rbs_spacer=None;gc_cont=0.465	superfamily	445655	2	23	7.232e-06	37.9577	cl02050	Ribosomal_S25 superfamily	N	-
Q#138 - >k141_70664_1 # 3 # 1187 # -1 # ID=107_1;partial=10;start_type=ATG;rbs_motif=AATAA;rbs_spacer=15bp;gc_cont=0.364	superfamily	352774	69	235	4.04923e-37	132.034	cl07621	EFh_DMD_DYTN_DTN superfamily	-	-
Q#138 - >k141_70664_1 # 3 # 1187 # -1 # ID=107_1;partial=10;start_type=ATG;rbs_motif=AATAA;rbs_spacer=15bp;gc_cont=0.364	specific	239085	266	313	4.56271e-13	62.9922	cd02345	ZZ_dah	-	cl00295
Q#144 - >k141_37083_1 # 2 # 238 # 1 # ID=111_1;partial=10;start_type=Edge;rbs_motif=None;rbs_spacer=None;gc_cont=0.414	superfamily	452890	1	64	3.63026e-19	79.1001	cl28899	DEAD-like_helicase_N superfamily	N	-
Q#152 - >k141_37233_1 # 389 # 3295 # 1 # ID=118_1;partial=00;start_type=ATG;rbs_motif=AACAA;rbs_spacer=12bp;gc_cont=0.429	specific	350232	813	965	6.56265e-55	187.483	cd09884	PIN_Smg5-like	-	cl28905
Q#152 - >k141_37233_1 # 389 # 3295 # 1 # ID=118_1;partial=00;start_type=ATG;rbs_motif=AACAA;rbs_spacer=12bp;gc_cont=0.429	superfamily	431239	199	347	1.41275e-14	75.1418	cl26538	EST1_DNA_bind superfamily	C	-
Q#154 - >k141_71004_2 # 227 # 838 # -1 # ID=120_2;partial=00;start_type=ATG;rbs_motif=None;rbs_spacer=None;gc_cont=0.492	specific	107247	77	154	3.73079e-40	131.873	cd06526	metazoan_ACD	-	cl00175
Q#162 - >k141_113474_1 # 213 # 3935 # 1 # ID=128_1;partial=01;start_type=ATG;rbs_motif=AATAA;rbs_spacer=10bp;gc_cont=0.339	superfamily	432015	165	382	5.38931e-19	89.6019	cl13202	Npa1 superfamily	N	-
Q#176 - >k141_71791_1 # 57 # 869 # 1 # ID=141_1;partial=01;start_type=ATG;rbs_motif=AATAA;rbs_spacer=14bp;gc_cont=0.349	superfamily	444798	9	270	0	512.672	cl00264	Ferritin_like superfamily	-	-
Q#177 - >k141_130670_1 # 221 # 1393 # 1 # ID=143_1;partial=00;start_type=ATG;rbs_motif=AAAA;rbs_spacer=12bp;gc_cont=0.394	superfamily	428640	287	387	5.19243e-29	110.095	cl23551	ATP-synt_S1 superfamily	N	-
Q#181 - >k141_29767_1 # 432 # 1994 # -1 # ID=146_1;partial=00;start_type=ATG;rbs_motif=TAA;rbs_spacer=3bp;gc_cont=0.411	superfamily	451323	16	397	4.90843e-89	279.249	cl21590	PMT_2 superfamily	-	-
Q#183 - >k141_80203_2 # 237 # 443 # 1 # ID=147_2;partial=00;start_type=ATG;rbs_motif=AAAAA;rbs_spacer=12bp;gc_cont=0.372	superfamily	444931	11	68	1.14105e-25	89.7721	cl00481	SecE superfamily	N	-
Q#185 - >k141_80203_4 # 1780 # 3120 # 1 # ID=147_4;partial=00;start_type=ATG;rbs_motif=None;rbs_spacer=None;gc_cont=0.391	superfamily	433565	295	445	2.7654e-64	203.097	cl20499	GOLD_2 superfamily	-	-
Q#185 - >k141_80203_4 # 1780 # 3120 # 1 # ID=147_4;partial=00;start_type=ATG;rbs_motif=None;rbs_spacer=None;gc_cont=0.391	specific	425931	44	115	4.10913e-10	55.6827	pfam00887	ACBP	-	cl00221
Q#186 - >k141_97335_1 # 3 # 593 # 1 # ID=148_1;partial=10;start_type=Edge;rbs_motif=None;rbs_spacer=None;gc_cont=0.426	specific	431333	1	92	2.1484e-36	122.728	pfam10517	DM13	-	cl02735
Q#186 - >k141_97335_1 # 3 # 593 # 1 # ID=148_1;partial=10;start_type=Edge;rbs_motif=None;rbs_spacer=None;gc_cont=0.426	superfamily	445901	109	164	4.14e-21	83.561	cl02735	DM13 superfamily	C	-
Q#187 - >k141_29886_1 # 152 # 2098 # 1 # ID=149_1;partial=01;start_type=ATG;rbs_motif=TAAA;rbs_spacer=14bp;gc_cont=0.381	specific	428714	55	261	2.31258e-73	234.786	pfam05997	Nop52	-	cl05508
Q#188 - >k141_29889_1 # 163 # 363 # -1 # ID=150_1;partial=01;start_type=Edge;rbs_motif=None;rbs_spacer=None;gc_cont=0.358	superfamily	453896	1	50	5.49946e-06	39.8982	cl38936	P-loop_NTPase superfamily	N	-
Q#189 - >k141_55246_1 # 3 # 362 # 1 # ID=152_1;partial=10;start_type=Edge;rbs_motif=None;rbs_spacer=None;gc_cont=0.369	specific	340454	33	118	2.21003e-43	136.878	cd01612	Ubl_ATG12	-	cl28922
Q#191 - >k141_97386_1 # 258 # 416 # -1 # ID=154_1;partial=01;start_type=Edge;rbs_motif=None;rbs_spacer=None;gc_cont=0.409	superfamily	451255	1	52	7.52352e-20	75.2794	cl21467	Cytochrom_C superfamily	N	-
Q#199 - >k141_122787_2 # 287 # 1009 # 1 # ID=158_2;partial=00;start_type=ATG;rbs_motif=None;rbs_spacer=None;gc_cont=0.405	specific	405277	13	92	6.12067e-31	109.152	pfam14560	Ubiquitin_2	-	cl28922
Q#199 - >k141_122787_2 # 287 # 1009 # 1 # ID=158_2;partial=00;start_type=ATG;rbs_motif=None;rbs_spacer=None;gc_cont=0.405	specific	426191	157	225	1.48598e-26	97.4805	pfam01302	CAP_GLY	-	cl08315
Q#214 - >k141_106255_2 # 139 # 378 # -1 # ID=173_2;partial=01;start_type=Edge;rbs_motif=None;rbs_spacer=None;gc_cont=0.350	superfamily	430644	21	77	1.92263e-07	43.2643	cl09727	Slx4 superfamily	-	-
Q#216 - >k141_123255_1 # 1 # 5652 # -1 # ID=176_1;partial=10;start_type=GTG;rbs_motif=None;rbs_spacer=None;gc_cont=0.367	specific	425942	882	1002	4.79364e-16	75.3365	pfam00910	RNA_helicase	-	cl38936
Q#222 - >k141_131629_2 # 248 # 751 # 1 # ID=177_2;partial=00;start_type=GTG;rbs_motif=None;rbs_spacer=None;gc_cont=0.458	superfamily	451246	2	163	1.782e-87	258.135	cl21453	PKc_like superfamily	N	-
Q#225 - >k141_22145_1 # 157 # 1491 # 1 # ID=179_1;partial=00;start_type=ATG;rbs_motif=AATAA;rbs_spacer=9bp;gc_cont=0.384	specific	428840	273	370	1.5985e-31	116.085	pfam06237	DUF1011	-	cl05643
Q#226 - >k141_39177_1 # 584 # 1171 # -1 # ID=181_1;partial=00;start_type=ATG;rbs_motif=TAA;rbs_spacer=10bp;gc_cont=0.383	specific	425891	72	174	1.20324e-35	120.545	pfam00829	Ribosomal_L21p	-	cl00382
Q#228 - >k141_30825_1 # 161 # 1753 # 1 # ID=183_1;partial=00;start_type=ATG;rbs_motif=TAAAA;rbs_spacer=3bp;gc_cont=0.390	specific	431103	66	492	2.10358e-123	367.672	pfam10165	Ric8	-	cl20388
Q#229 - >k141_30825_2 # 1969 # 3837 # -1 # ID=183_2;partial=01;start_type=Edge;rbs_motif=None;rbs_spacer=None;gc_cont=0.360	superfamily	273521	52	618	7.07637e-115	359.606	cl36852	CDC48 superfamily	-	-
Q#230 - >k141_56149_1 # 365 # 2005 # 1 # ID=184_1;partial=00;start_type=ATG;rbs_motif=AATAA;rbs_spacer=10bp;gc_cont=0.417	specific	410800	344	422	1.04718e-53	176.065	cd20026	FH_FOXK	-	cl00061
Q#230 - >k141_56149_1 # 365 # 2005 # 1 # ID=184_1;partial=00;start_type=ATG;rbs_motif=AATAA;rbs_spacer=10bp;gc_cont=0.417	superfamily	444676	150	246	3.67302e-39	138.177	cl00062	FHA superfamily	-	-
Q#230 - >k141_56149_1 # 365 # 2005 # 1 # ID=184_1;partial=00;start_type=ATG;rbs_motif=AATAA;rbs_spacer=10bp;gc_cont=0.417	superfamily	227358	236	423	5.39421e-20	93.7213	cl34870	COG5025 superfamily	NC	-
Q#235 - >k141_5651_1 # 95 # 4282 # 1 # ID=188_1;partial=00;start_type=GTG;rbs_motif=None;rbs_spacer=None;gc_cont=0.373	specific	238825	526	702	1.08371e-57	197.048	cd01647	RT_LTR	-	cl02808
Q#235 - >k141_5651_1 # 95 # 4282 # 1 # ID=188_1;partial=00;start_type=GTG;rbs_motif=None;rbs_spacer=None;gc_cont=0.373	specific	260006	796	920	1.70796e-46	162.662	cd09274	RNase_HI_RT_Ty3	-	cl14782
Q#235 - >k141_5651_1 # 95 # 4282 # 1 # ID=188_1;partial=00;start_type=GTG;rbs_motif=None;rbs_spacer=None;gc_cont=0.373	specific	436143	1010	1062	6.46912e-13	64.579	pfam17921	Integrase_H2C2	-	cl39036
Q#235 - >k141_5651_1 # 95 # 4282 # 1 # ID=188_1;partial=00;start_type=GTG;rbs_motif=None;rbs_spacer=None;gc_cont=0.373	superfamily	411202	1079	1208	1.0902e-12	69.9271	cl41329	transpos_IS481 superfamily	N	-
Q#248 - >k141_14556_1 # 193 # 1095 # 1 # ID=200_1;partial=00;start_type=ATG;rbs_motif=None;rbs_spacer=None;gc_cont=0.470	specific	395510	7	111	8.88492e-34	119.393	pfam00635	Motile_Sperm	-	cl44412
Q#251 - >k141_22826_1 # 3 # 353 # -1 # ID=202_1;partial=10;start_type=GTG;rbs_motif=None;rbs_spacer=None;gc_cont=0.427	superfamily	444800	35	116	1.10465e-08	51.1447	cl00268	class_II_aaRS-like_core superfamily	C	-
Q#254 - >k141_6008_1 # 1 # 174 # 1 # ID=205_1;partial=10;start_type=Edge;rbs_motif=None;rbs_spacer=None;gc_cont=0.454	superfamily	448385	1	57	4.59367e-25	89.6959	cl12022	Ribosomal_L27A superfamily	N	-
Q#258 - >k141_115841_2 # 186 # 1415 # 1 # ID=208_2;partial=00;start_type=ATG;rbs_motif=TAAAA;rbs_spacer=12bp;gc_cont=0.401	superfamily	402051	96	313	5.9938e-25	102.029	cl10944	Scs3p superfamily	-	-
Q#261 - >k141_6132_2 # 664 # 2145 # 1 # ID=210_2;partial=00;start_type=ATG;rbs_motif=None;rbs_spacer=None;gc_cont=0.372	specific	410679	67	485	0	516.321	cd11056	CYP6-like	-	cl41757
Q#262 - >k141_6132_3 # 2655 # 3488 # 1 # ID=210_3;partial=01;start_type=ATG;rbs_motif=TAA;rbs_spacer=12bp;gc_cont=0.372	superfamily	425388	67	278	1.09652e-79	247.067	cl41757	cytochrome_P450 superfamily	C	-
Q#264 - >k141_124223_1 # 89 # 2476 # 1 # ID=212_1;partial=00;start_type=ATG;rbs_motif=AATAA;rbs_spacer=3bp;gc_cont=0.397	specific	238121	498	707	3.25081e-50	177.912	cd00200	WD40	N	cl29593
Q#264 - >k141_124223_1 # 89 # 2476 # 1 # ID=212_1;partial=00;start_type=ATG;rbs_motif=AATAA;rbs_spacer=3bp;gc_cont=0.397	superfamily	447629	196	264	1.89579e-07	50.6547	cl08418	TAF5_NTD2 superfamily	N	-
Q#265 - >k141_124223_2 # 2826 # 3155 # -1 # ID=212_2;partial=00;start_type=ATG;rbs_motif=AATAA;rbs_spacer=13bp;gc_cont=0.442	specific	429829	39	94	6.50056e-15	63.3385	pfam08122	NDUF_B12	-	cl06933
Q#266 - >k141_23187_1 # 1 # 639 # -1 # ID=216_1;partial=10;start_type=ATG;rbs_motif=None;rbs_spacer=None;gc_cont=0.513	superfamily	395902	10	213	1.20465e-88	259.608	cl30237	PCMT superfamily	-	-
Q#272 - >k141_99238_1 # 192 # 815 # -1 # ID=220_1;partial=00;start_type=ATG;rbs_motif=TAA;rbs_spacer=12bp;gc_cont=0.436	superfamily	452897	138	194	1.33486e-16	70.891	cl28914	CD_CSD superfamily	-	-
Q#272 - >k141_99238_1 # 192 # 815 # -1 # ID=220_1;partial=00;start_type=ATG;rbs_motif=TAA;rbs_spacer=12bp;gc_cont=0.436	specific	425653	6	56	1.26952e-14	65.2938	pfam00385	Chromo	-	cl28914
Q#272 - >k141_99238_1 # 192 # 815 # -1 # ID=220_1;partial=00;start_type=ATG;rbs_motif=TAA;rbs_spacer=12bp;gc_cont=0.436	specific	349274	67	112	3.49283e-11	55.9461	cd00024	CD_CSD	-	cl28914
Q#276 - >k141_99428_1 # 2 # 346 # -1 # ID=225_1;partial=11;start_type=Edge;rbs_motif=None;rbs_spacer=None;gc_cont=0.388	superfamily	450142	1	75	1.91103e-43	145.177	cl17037	NBD_sugar-kinase_HSP70_actin superfamily	NC	-
Q#277 - >k141_124558_1 # 95 # 1924 # -1 # ID=226_1;partial=00;start_type=ATG;rbs_motif=AAAAA;rbs_spacer=11bp;gc_cont=0.379	specific	281842	49	472	5.31766e-104	320.85	pfam03901	Glyco_transf_22	-	cl21590
Q#279 - >k141_124599_1 # 1 # 1188 # 1 # ID=227_1;partial=11;start_type=Edge;rbs_motif=None;rbs_spacer=None;gc_cont=0.391	specific	239224	83	369	3.02027e-170	476.76	cd02894	GGTase-II	-	cl08267
Q#285 - >k141_32320_1 # 115 # 450 # -1 # ID=233_1;partial=01;start_type=Edge;rbs_motif=None;rbs_spacer=None;gc_cont=0.420	superfamily	224178	1	108	7.03446e-16	71.6247	cl43369	Pus10 superfamily	NC	-
Q#286 - >k141_23847_1 # 3 # 590 # -1 # ID=234_1;partial=11;start_type=Edge;rbs_motif=None;rbs_spacer=None;gc_cont=0.425	superfamily	445827	30	134	1.8324e-37	125.144	cl02556	Bromodomain superfamily	-	-
Q#293 - >k141_15665_2 # 209 # 535 # 1 # ID=238_2;partial=00;start_type=ATG;rbs_motif=AAAAAA;rbs_spacer=15bp;gc_cont=0.498	superfamily	223619	2	107	4.70071e-46	147.176	cl29492	FkpA superfamily	N	-
Q#299 - >k141_49504_1 # 2 # 643 # 1 # ID=244_1;partial=10;start_type=Edge;rbs_motif=None;rbs_spacer=None;gc_cont=0.349	specific	411999	114	210	2.84041e-17	73.6822	cd21451	DLC-like_TCTEX1D	-	cl41776
Q#301 - >k141_91654_1 # 3 # 206 # -1 # ID=245_1;partial=10;start_type=ATG;rbs_motif=TAA;rbs_spacer=6bp;gc_cont=0.417	specific	198341	3	62	3.2494e-28	95.9536	cd10308	GST_C_eEF1b_like	N	cl02776
Q#307 - >k141_41360_1 # 144 # 713 # 1 # ID=250_1;partial=00;start_type=ATG;rbs_motif=TAA;rbs_spacer=12bp;gc_cont=0.421	specific	367420	14	187	2.89273e-97	279.713	pfam03256	ANAPC10	-	cl02148
Q#309 - >k141_83445_1 # 73 # 942 # 1 # ID=252_1;partial=00;start_type=ATG;rbs_motif=AAAAA;rbs_spacer=11bp;gc_cont=0.366	specific	143344	3	286	0	599.419	cd07839	STKc_CDK5	-	cl21453
Q#310 - >k141_83445_2 # 1190 # 1678 # -1 # ID=252_2;partial=00;start_type=ATG;rbs_motif=None;rbs_spacer=None;gc_cont=0.391	superfamily	452897	93	150	1.65942e-31	107.485	cl28914	CD_CSD superfamily	-	-
Q#310 - >k141_83445_2 # 1190 # 1678 # -1 # ID=252_2;partial=00;start_type=ATG;rbs_motif=None;rbs_spacer=None;gc_cont=0.391	specific	349281	11	60	3.8459e-25	90.9594	cd18631	CD_HP1_like	-	cl28914
Q#313 - >k141_58269_2 # 218 # 1384 # -1 # ID=253_2;partial=00;start_type=ATG;rbs_motif=None;rbs_spacer=None;gc_cont=0.381	specific	349497	228	303	2.73525e-20	84.1425	cd18186	BTB_POZ_ZBTB_KLHL-like	-	cl38908
Q#313 - >k141_58269_2 # 218 # 1384 # -1 # ID=253_2;partial=00;start_type=ATG;rbs_motif=None;rbs_spacer=None;gc_cont=0.381	specific	404697	100	156	1.63471e-06	44.8227	pfam13855	LRR_8	-	cl38440
Q#314 - >k141_91949_1 # 2 # 1858 # 1 # ID=254_1;partial=10;start_type=Edge;rbs_motif=None;rbs_spacer=None;gc_cont=0.409	superfamily	451247	54	612	8.65621e-168	490.113	cl21454	NADB_Rossmann superfamily	-	-
Q#317 - >k141_41530_1 # 325 # 1380 # -1 # ID=257_1;partial=00;start_type=ATG;rbs_motif=None;rbs_spacer=None;gc_cont=0.477	superfamily	446908	1	115	9.08789e-34	128.6	cl06123	DHR2_DOCK superfamily	N	-
Q#323 - >k141_58597_1 # 251 # 490 # 1 # ID=263_1;partial=01;start_type=ATG;rbs_motif=TAA;rbs_spacer=3bp;gc_cont=0.421	superfamily	444770	10	80	4.01289e-36	121.631	cl00231	SAICAR_synt superfamily	C	-
Q#327 - >k141_100749_1 # 542 # 2797 # -1 # ID=266_1;partial=00;start_type=TTG;rbs_motif=None;rbs_spacer=None;gc_cont=0.411	specific	370104	553	749	2.29827e-74	239.365	pfam08762	CRPV_capsid	-	cl07393
Q#327 - >k141_100749_1 # 542 # 2797 # -1 # ID=266_1;partial=00;start_type=TTG;rbs_motif=None;rbs_spacer=None;gc_cont=0.411	specific	119412	17	194	1.67686e-29	115.186	cd00205	rhv_like	-	cl13999
Q#327 - >k141_100749_1 # 542 # 2797 # -1 # ID=266_1;partial=00;start_type=TTG;rbs_motif=None;rbs_spacer=None;gc_cont=0.411	specific	119412	321	498	6.35861e-28	110.949	cd00205	rhv_like	-	cl13999
Q#328 - >k141_100749_2 # 3436 # 9423 # -1 # ID=266_2;partial=00;start_type=ATG;rbs_motif=TAA;rbs_spacer=8bp;gc_cont=0.383	specific	438044	1615	1954	1.17439e-139	436.932	cd23194	Dicistroviridae_RdRp	-	cl40470
Q#328 - >k141_100749_2 # 3436 # 9423 # -1 # ID=266_2;partial=00;start_type=ATG;rbs_motif=TAA;rbs_spacer=8bp;gc_cont=0.383	specific	425942	562	673	5.71223e-31	118.094	pfam00910	RNA_helicase	-	cl38936
Q#330 - >k141_50238_1 # 115 # 924 # -1 # ID=267_1;partial=00;start_type=ATG;rbs_motif=TAA;rbs_spacer=12bp;gc_cont=0.401	specific	429258	133	265	1.91799e-53	169.688	pfam07039	DUF1325	-	cl18505
Q#333 - >k141_24933_1 # 97 # 1887 # -1 # ID=269_1;partial=00;start_type=ATG;rbs_motif=AAAAA;rbs_spacer=3bp;gc_cont=0.471	superfamily	273177	3	589	0	627.528	cl36710	rpa1 superfamily	-	-
Q#336 - >k141_100922_1 # 104 # 1012 # 1 # ID=272_1;partial=00;start_type=ATG;rbs_motif=AAAA;rbs_spacer=11bp;gc_cont=0.385	specific	425649	92	147	1.33272e-14	66.9041	pfam00379	Chitin_bind_4	-	cl02854
Q#339 - >k141_92518_2 # 287 # 1789 # 1 # ID=274_2;partial=01;start_type=GTG;rbs_motif=AAAAA;rbs_spacer=11bp;gc_cont=0.397	specific	350393	64	293	2.62545e-137	395.222	cd14545	PTPc-N1_2	-	cl28904

## Sheet: Midge-3
Column1	Column2	Column3	Column4	Column5	Column6	Column7	Column8	Column9	Column10	Column11
#Batch CD-search tool	NIH/NLM/NCBI
#cdsid	QM3-qcdsearch-155D8B5E9C9FD507-2C26D746190F8950
#datatype	hitsConcise Results
#status	0
#Start time	2022-10-21T12:16:14	Run time	0:00:00:35
#status	success
Query	Hit type	PSSM-ID	From	To	E-Value	Bitscore	Accession	Short name	Incomplete	Superfamily
Q#14 - >k141_34367_1 # 342 # 569 # -1 # ID=13_1;partial=01;start_type=Edge;rbs_motif=None;rbs_spacer=None;gc_cont=0.509	superfamily	439624	1	53	7.60165e-08	47.1894	cl45768	gly_rich_SclB superfamily	NC	-
Q#38 - >k141_68756_1 # 49 # 516 # -1 # ID=31_1;partial=00;start_type=ATG;rbs_motif=AAAAAA;rbs_spacer=12bp;gc_cont=0.412	specific	426510	25	122	1.55148e-34	116.026	pfam01922	SRP19	-	cl00617
Q#44 - >k141_57385_1 # 191 # 1192 # 1 # ID=35_1;partial=00;start_type=GTG;rbs_motif=4Base/6BMM;rbs_spacer=13-15bp;gc_cont=0.431	specific	427164	133	329	8.51089e-123	350.757	pfam03145	Sina	-	cl19105
Q#44 - >k141_57385_1 # 191 # 1192 # 1 # ID=35_1;partial=00;start_type=GTG;rbs_motif=4Base/6BMM;rbs_spacer=13-15bp;gc_cont=0.431	specific	438410	87	137	1.13325e-27	102.376	cd16752	RING-HC_SIAH2	-	cl17238
Q#55 - >k141_68800_1 # 102 # 3413 # 1 # ID=43_1;partial=01;start_type=ATG;rbs_motif=None;rbs_spacer=None;gc_cont=0.374	specific	238825	510	686	3.89325e-58	197.818	cd01647	RT_LTR	-	cl02808
Q#55 - >k141_68800_1 # 102 # 3413 # 1 # ID=43_1;partial=01;start_type=ATG;rbs_motif=None;rbs_spacer=None;gc_cont=0.374	specific	260006	780	904	1.03535e-46	163.047	cd09274	RNase_HI_RT_Ty3	-	cl14782
Q#55 - >k141_68800_1 # 102 # 3413 # 1 # ID=43_1;partial=01;start_type=ATG;rbs_motif=None;rbs_spacer=None;gc_cont=0.374	specific	436143	994	1046	4.36795e-13	64.579	pfam17921	Integrase_H2C2	-	cl39036
Q#56 - >k141_74557_1 # 1478 # 2677 # -1 # ID=44_1;partial=00;start_type=ATG;rbs_motif=None;rbs_spacer=None;gc_cont=0.302	superfamily	453027	75	318	1.1748e-19	88.1608	cl29593	WD40 superfamily	-	-
Q#57 - >k141_74557_2 # 2750 # 3049 # -1 # ID=44_2;partial=01;start_type=Edge;rbs_motif=None;rbs_spacer=None;gc_cont=0.407	superfamily	454764	16	57	7.91077e-07	45.0965	cl40470	ps-ssRNAv_RdRp-like superfamily	NC	-
Q#59 - >k141_28865_2 # 204 # 758 # 1 # ID=45_2;partial=01;start_type=ATG;rbs_motif=TAAA;rbs_spacer=5bp;gc_cont=0.395	specific	240198	75	168	1.41178e-25	94.2059	cd05693	S1_Rrp5_repeat_hs1_sc1	-	cl09927
Q#63 - >k141_85934_2 # 296 # 517 # 1 # ID=48_2;partial=00;start_type=ATG;rbs_motif=TAAA;rbs_spacer=13bp;gc_cont=0.351	specific	340489	1	71	1.05556e-46	142.457	cd01791	Ubl_UBL5	-	cl28922
Q#76 - >k141_34747_1 # 105 # 509 # 1 # ID=59_1;partial=00;start_type=ATG;rbs_motif=TAAAAA;rbs_spacer=15bp;gc_cont=0.368	superfamily	447910	6	131	2.10337e-53	164.3	cl10502	lipocalin_FABP superfamily	-	-
Q#82 - >k141_51894_1 # 5 # 301 # -1 # ID=65_1;partial=00;start_type=TTG;rbs_motif=None;rbs_spacer=None;gc_cont=0.374	superfamily	444802	12	93	3.17851e-06	42.3589	cl00274	ML superfamily	N	-
Q#89 - >k141_34887_1 # 3 # 395 # 1 # ID=73_1;partial=11;start_type=Edge;rbs_motif=None;rbs_spacer=None;gc_cont=0.384	superfamily	453896	24	131	1.41543e-10	54.1506	cl38936	P-loop_NTPase superfamily	-	-
Q#93 - >k141_80505_1 # 1 # 2499 # -1 # ID=76_1;partial=10;start_type=ATG;rbs_motif=TAA;rbs_spacer=12bp;gc_cont=0.388	specific	238827	516	774	6.11789e-48	169.394	cd01650	RT_nLTR_like	-	cl02808
Q#93 - >k141_80505_1 # 1 # 2499 # -1 # ID=76_1;partial=10;start_type=ATG;rbs_motif=TAA;rbs_spacer=12bp;gc_cont=0.388	superfamily	223780	9	153	9.06046e-11	63.0011	cl43245	XthA superfamily	C	-
Q#93 - >k141_80505_1 # 1 # 2499 # -1 # ID=76_1;partial=10;start_type=ATG;rbs_motif=TAA;rbs_spacer=12bp;gc_cont=0.388	superfamily	444936	116	229	4.16533e-07	49.2833	cl00490	EEP superfamily	-	-
Q#95 - >k141_80505_3 # 3966 # 5384 # -1 # ID=76_3;partial=00;start_type=ATG;rbs_motif=AAAA;rbs_spacer=4bp;gc_cont=0.407	specific	214871	360	437	7.6082e-08	49.4359	smart00868	zf-AD	-	cl07874
Q#100 - >k141_80547_1 # 1 # 531 # 1 # ID=79_1;partial=11;start_type=Edge;rbs_motif=None;rbs_spacer=None;gc_cont=0.362	superfamily	454764	78	170	1.01419e-09	55.8821	cl40470	ps-ssRNAv_RdRp-like superfamily	NC	-
Q#102 - >k141_35008_2 # 358 # 1314 # -1 # ID=80_2;partial=00;start_type=GTG;rbs_motif=AATAA;rbs_spacer=9bp;gc_cont=0.412	superfamily	444800	46	298	5.44681e-99	301.91	cl00268	class_II_aaRS-like_core superfamily	C	-
Q#112 - >k141_69228_1 # 1 # 267 # -1 # ID=87_1;partial=11;start_type=Edge;rbs_motif=None;rbs_spacer=None;gc_cont=0.367	superfamily	455803	44	89	1.18964e-24	94.6988	cl42458	S-AdoMet_synt superfamily	C	-
Q#116 - >k141_17849_1 # 121 # 444 # -1 # ID=90_1;partial=00;start_type=ATG;rbs_motif=ATA;rbs_spacer=5bp;gc_cont=0.448	superfamily	450147	6	107	4.7328e-44	150.404	cl17068	AFD_class_I superfamily	NC	-
Q#122 - >k141_17887_2 # 377 # 856 # -1 # ID=94_2;partial=00;start_type=ATG;rbs_motif=None;rbs_spacer=None;gc_cont=0.367	superfamily	185503	6	154	2.01159e-22	87.0519	cl33171	PTZ00183 superfamily	-	-
Q#124 - >k141_845_1 # 324 # 1229 # 1 # ID=95_1;partial=00;start_type=ATG;rbs_motif=None;rbs_spacer=None;gc_cont=0.415	specific	153423	64	143	3.73372e-25	95.7693	cd07977	TFIIE_beta_winged_helix	-	cl02153
Q#129 - >k141_6456_2 # 196 # 1155 # 1 # ID=98_2;partial=00;start_type=ATG;rbs_motif=None;rbs_spacer=None;gc_cont=0.408	specific	425617	4	135	5.53853e-26	100.027	pfam00337	Gal-bind_lectin	-	cl00071
Q#129 - >k141_6456_2 # 196 # 1155 # 1 # ID=98_2;partial=00;start_type=ATG;rbs_motif=None;rbs_spacer=None;gc_cont=0.408	specific	425617	162	273	4.63273e-25	97.7155	pfam00337	Gal-bind_lectin	-	cl00071
Q#130 - >k141_6456_3 # 1129 # 1317 # -1 # ID=98_3;partial=01;start_type=Edge;rbs_motif=None;rbs_spacer=None;gc_cont=0.386	superfamily	451392	1	47	9.38721e-16	68.5539	cl22428	E1_enzyme_family superfamily	NC	-
Q#135 - >k141_40713_1 # 1469 # 3262 # -1 # ID=103_1;partial=00;start_type=ATG;rbs_motif=GGAG/GAGG;rbs_spacer=5-10bp;gc_cont=0.400	specific	214733	417	594	2.90513e-60	197.544	smart00584	TLDc	-	cl02144
Q#135 - >k141_40713_1 # 1469 # 3262 # -1 # ID=103_1;partial=00;start_type=ATG;rbs_motif=GGAG/GAGG;rbs_spacer=5-10bp;gc_cont=0.400	superfamily	445800	81	287	3.89159e-14	71.5689	cl02495	RabGAP-TBC superfamily	-	-
Q#142 - >k141_35268_1 # 3 # 287 # 1 # ID=106_1;partial=10;start_type=Edge;rbs_motif=None;rbs_spacer=None;gc_cont=0.396	superfamily	454764	1	36	1.82189e-06	43.9409	cl40470	ps-ssRNAv_RdRp-like superfamily	NC	-
Q#143 - >k141_35268_2 # 429 # 2021 # 1 # ID=106_2;partial=00;start_type=GTG;rbs_motif=AAAA;rbs_spacer=11bp;gc_cont=0.401	superfamily	454753	109	417	5.02349e-63	208.753	cl40423	cupin_RmlC-like superfamily	-	-
Q#147 - >k141_58187_1 # 123 # 2594 # -1 # ID=110_1;partial=00;start_type=ATG;rbs_motif=None;rbs_spacer=None;gc_cont=0.398	superfamily	434159	24	773	7.62034e-83	282.477	cl20657	mit_SMPDase superfamily	-	-
Q#148 - >k141_35351_1 # 643 # 786 # -1 # ID=111_1;partial=01;start_type=Edge;rbs_motif=None;rbs_spacer=None;gc_cont=0.271	superfamily	454764	1	45	3.68161e-06	41.0411	cl40470	ps-ssRNAv_RdRp-like superfamily	N	-
Q#156 - >k141_58294_1 # 2 # 1195 # 1 # ID=118_1;partial=11;start_type=Edge;rbs_motif=None;rbs_spacer=None;gc_cont=0.368	superfamily	454764	196	375	3.40594e-07	51.8968	cl40470	ps-ssRNAv_RdRp-like superfamily	C	-
Q#159 - >k141_6829_1 # 2 # 166 # 1 # ID=121_1;partial=10;start_type=Edge;rbs_motif=None;rbs_spacer=None;gc_cont=0.455	superfamily	451515	1	54	9.18501e-30	101.135	cl23735	H4 superfamily	N	-
Q#176 - >k141_12758_1 # 3 # 80 # -1 # ID=136_1;partial=10;start_type=ATG;rbs_motif=TAAA;rbs_spacer=15bp;gc_cont=0.308	superfamily	435210	2	26	1.89077e-08	43.6268	cl23866	Band_7_C superfamily	NC	-
Q#177 - >k141_12758_2 # 145 # 1239 # -1 # ID=136_2;partial=00;start_type=ATG;rbs_motif=TAA;rbs_spacer=13bp;gc_cont=0.401	specific	259811	74	183	9.87803e-58	183.059	cd08829	SPFH_paraslipin	-	cl19107
Q#177 - >k141_12758_2 # 145 # 1239 # -1 # ID=136_2;partial=00;start_type=ATG;rbs_motif=TAA;rbs_spacer=13bp;gc_cont=0.401	specific	223407	40	297	1.95108e-51	173.013	COG0330	HflC	-	cl33838
Q#184 - >k141_24443_1 # 1 # 378 # 1 # ID=143_1;partial=11;start_type=Edge;rbs_motif=None;rbs_spacer=None;gc_cont=0.376	superfamily	454764	14	126	6.30243e-10	55.1117	cl40470	ps-ssRNAv_RdRp-like superfamily	NC	-
Q#190 - >k141_30058_1 # 57 # 923 # 1 # ID=148_1;partial=01;start_type=ATG;rbs_motif=AAAAAA;rbs_spacer=12bp;gc_cont=0.391	superfamily	454756	2	180	2.89517e-86	255.546	cl40440	PDDEXK_nuclease-like superfamily	-	-
Q#192 - >k141_1533_2 # 594 # 2015 # 1 # ID=149_2;partial=00;start_type=ATG;rbs_motif=AATAA;rbs_spacer=7bp;gc_cont=0.416	specific	427765	13	341	4.43466e-93	286.51	pfam04180	LTV	-	cl24160
Q#195 - >k141_35850_1 # 218 # 376 # 1 # ID=151_1;partial=01;start_type=ATG;rbs_motif=TTA;rbs_spacer=15bp;gc_cont=0.434	superfamily	450284	1	53	1.4977e-23	83.6026	cl19284	Ribosomal_L37ae superfamily	C	-
Q#201 - >k141_35886_1 # 1 # 132 # -1 # ID=155_1;partial=10;start_type=TTG;rbs_motif=GGA/GAG/AGG;rbs_spacer=5-10bp;gc_cont=0.379	superfamily	448367	2	44	9.74435e-22	84.9508	cl11961	ALDH-SF superfamily	NC	-
Q#207 - >k141_64447_1 # 110 # 337 # 1 # ID=160_1;partial=00;start_type=ATG;rbs_motif=AAAAAA;rbs_spacer=12bp;gc_cont=0.421	superfamily	426290	28	74	1.34482e-22	89.121	cl38044	V_ATPase_I superfamily	C	-
Q#208 - >k141_64447_2 # 568 # 936 # 1 # ID=160_2;partial=01;start_type=TTG;rbs_motif=TAA;rbs_spacer=6bp;gc_cont=0.369	superfamily	426290	20	52	1.66198e-10	56.7643	cl38044	V_ATPase_I superfamily	C	-
Q#211 - >k141_7245_1 # 3 # 371 # 1 # ID=163_1;partial=10;start_type=Edge;rbs_motif=None;rbs_spacer=None;gc_cont=0.417	superfamily	435329	33	113	7.95785e-35	118.091	cl24847	CNOT1_TTP_bind superfamily	C	-
Q#214 - >k141_53092_1 # 350 # 955 # 1 # ID=165_1;partial=00;start_type=ATG;rbs_motif=None;rbs_spacer=None;gc_cont=0.396	superfamily	425388	88	198	2.13303e-51	170.782	cl41757	cytochrome_P450 superfamily	C	-
Q#223 - >k141_13105_1 # 67 # 1458 # 1 # ID=170_1;partial=00;start_type=ATG;rbs_motif=None;rbs_spacer=None;gc_cont=0.344	specific	223232	15	450	1.27211e-149	434.414	COG0154	GatA	-	cl43040
Q#224 - >k141_13105_2 # 1487 # 1948 # -1 # ID=170_2;partial=00;start_type=ATG;rbs_motif=None;rbs_spacer=None;gc_cont=0.288	superfamily	427938	2	143	1.541e-08	50.6484	cl04507	CHD5 superfamily	-	-
Q#254 - >k141_47566_1 # 2272 # 3141 # -1 # ID=194_1;partial=00;start_type=ATG;rbs_motif=AAAAA;rbs_spacer=11bp;gc_cont=0.378	specific	238492	10	90	1.80446e-25	96.4818	cd00992	PDZ_signaling	-	cl00117
Q#255 - >k141_82024_1 # 1352 # 2623 # 1 # ID=195_1;partial=00;start_type=ATG;rbs_motif=TAA;rbs_spacer=12bp;gc_cont=0.396	specific	381059	44	422	0	516.344	cd19594	serpin_crustaceans_chelicerates_insects	-	cl38926
Q#257 - >k141_59146_1 # 410 # 958 # -1 # ID=199_1;partial=00;start_type=GTG;rbs_motif=GGA/GAG/AGG;rbs_spacer=5-10bp;gc_cont=0.432	specific	214904	39	160	5.48702e-12	59.5268	smart00908	Gal-bind_lectin	-	cl00071
Q#260 - >k141_53521_1 # 83 # 979 # -1 # ID=202_1;partial=00;start_type=ATG;rbs_motif=TAA;rbs_spacer=12bp;gc_cont=0.399	superfamily	444890	90	175	9.5914e-14	65.8629	cl00406	Ribosomal_L19 superfamily	-	-
Q#264 - >k141_82084_1 # 2 # 2569 # 1 # ID=204_1;partial=10;start_type=Edge;rbs_motif=None;rbs_spacer=None;gc_cont=0.338	superfamily	412485	431	831	7.97554e-135	408.155	cl00628	Piwi-like superfamily	-	-
Q#264 - >k141_82084_1 # 2 # 2569 # 1 # ID=204_1;partial=10;start_type=Edge;rbs_motif=None;rbs_spacer=None;gc_cont=0.338	specific	239212	271	385	2.7136e-21	89.6838	cd02846	PAZ_argonaute_like	-	cl00301
Q#266 - >k141_13435_1 # 460 # 1521 # 1 # ID=206_1;partial=00;start_type=TTG;rbs_motif=AGGAG/GGAGG;rbs_spacer=11-12bp;gc_cont=0.442	specific	238113	88	350	1.14435e-73	227.93	cd00190	Tryp_SPc	-	cl21584
Q#272 - >k141_76335_1 # 2 # 466 # -1 # ID=210_1;partial=10;start_type=GTG;rbs_motif=AAAA;rbs_spacer=12bp;gc_cont=0.381	superfamily	451272	11	112	5.76225e-39	137.824	cl21494	Abhydrolase superfamily	C	-
Q#273 - >k141_76335_2 # 481 # 783 # -1 # ID=210_2;partial=00;start_type=ATG;rbs_motif=None;rbs_spacer=None;gc_cont=0.406	superfamily	451272	4	95	3.69535e-27	103.156	cl21494	Abhydrolase superfamily	C	-
Q#274 - >k141_87693_1 # 753 # 2252 # 1 # ID=211_1;partial=00;start_type=ATG;rbs_motif=None;rbs_spacer=None;gc_cont=0.425	specific	239038	12	170	1.54354e-40	142.864	cd02123	PA_C_RZF_like	-	cl28883
Q#274 - >k141_87693_1 # 753 # 2252 # 1 # ID=211_1;partial=00;start_type=ATG;rbs_motif=None;rbs_spacer=None;gc_cont=0.425	specific	438327	230	275	2.70373e-26	100.583	cd16665	RING-H2_RNF13-like	-	cl17238
Q#276 - >k141_7717_1 # 3 # 542 # -1 # ID=214_1;partial=11;start_type=Edge;rbs_motif=None;rbs_spacer=None;gc_cont=0.363	superfamily	453896	98	171	2.92496e-06	43.7502	cl38936	P-loop_NTPase superfamily	C	-
Q#285 - >k141_41918_2 # 270 # 416 # -1 # ID=224_2;partial=01;start_type=Edge;rbs_motif=None;rbs_spacer=None;gc_cont=0.367	superfamily	450141	5	41	4.22464e-09	46.3262	cl17036	SH3 superfamily	C	-
Q#287 - >k141_82245_1 # 507 # 1040 # -1 # ID=226_1;partial=00;start_type=ATG;rbs_motif=None;rbs_spacer=None;gc_cont=0.378	specific	397991	45	168	2.50506e-15	68.6109	pfam04116	FA_hydroxylase	-	cl01132
Q#292 - >k141_65080_2 # 300 # 524 # 1 # ID=228_2;partial=00;start_type=ATG;rbs_motif=AAAAA;rbs_spacer=9bp;gc_cont=0.449	specific	426426	4	42	1.40354e-13	57.9594	pfam01779	Ribosomal_L29e	-	cl27501
Q#293 - >k141_65080_3 # 608 # 1825 # -1 # ID=228_3;partial=00;start_type=ATG;rbs_motif=AAAA;rbs_spacer=12bp;gc_cont=0.405	superfamily	450175	4	47	1.48331e-18	78.2373	cl17238	RING_Ubox superfamily	-	-
Q#297 - >k141_82269_1 # 3 # 503 # -1 # ID=231_1;partial=11;start_type=Edge;rbs_motif=None;rbs_spacer=None;gc_cont=0.401	superfamily	451246	16	167	1.22342e-109	314.724	cl21453	PKc_like superfamily	C	-
Q#312 - >k141_82396_1 # 1 # 264 # 1 # ID=246_1;partial=10;start_type=Edge;rbs_motif=None;rbs_spacer=None;gc_cont=0.424	superfamily	448366	7	56	1.51253e-12	57.2674	cl11960	Ig superfamily	N	-
Q#322 - >k141_42221_1 # 379 # 624 # -1 # ID=255_1;partial=00;start_type=ATG;rbs_motif=TAAAAA;rbs_spacer=14bp;gc_cont=0.451	specific	427067	11	80	1.8032e-25	89.1959	pfam02937	COX6C	-	cl02795
Q#334 - >k141_8129_1 # 203 # 430 # 1 # ID=264_1;partial=00;start_type=ATG;rbs_motif=TAA;rbs_spacer=11bp;gc_cont=0.382	specific	432631	30	65	7.74379e-14	59.0165	pfam12554	MOZART1	-	cl13929
Q#340 - >k141_59819_2 # 416 # 730 # -1 # ID=268_2;partial=00;start_type=ATG;rbs_motif=TAAAA;rbs_spacer=4bp;gc_cont=0.349	superfamily	448409	16	88	4.95987e-10	54.1263	cl12117	JHBP superfamily	C	-
Q#354 - >k141_71150_2 # 165 # 3350 # -1 # ID=284_2;partial=00;start_type=ATG;rbs_motif=None;rbs_spacer=None;gc_cont=0.374	superfamily	451428	117	489	6.60668e-167	494.564	cl22853	Motor_domain superfamily	-	-
Q#354 - >k141_71150_2 # 165 # 3350 # -1 # ID=284_2;partial=00;start_type=ATG;rbs_motif=None;rbs_spacer=None;gc_cont=0.374	superfamily	444676	599	702	2.2865e-19	84.2405	cl00062	FHA superfamily	-	-
Q#355 - >k141_71150_3 # 3622 # 6471 # 1 # ID=284_3;partial=00;start_type=ATG;rbs_motif=TAA;rbs_spacer=12bp;gc_cont=0.376	superfamily	453096	1	932	0	621.683	cl30786	PLN00116 superfamily	-	-
Q#357 - >k141_25933_1 # 2 # 319 # 1 # ID=286_1;partial=11;start_type=Edge;rbs_motif=None;rbs_spacer=None;gc_cont=0.381	superfamily	449331	66	106	1.93581e-18	73.9701	cl14603	C2 superfamily	C	-
Q#364 - >k141_31258_2 # 243 # 638 # 1 # ID=290_2;partial=01;start_type=ATG;rbs_motif=AACAA;rbs_spacer=15bp;gc_cont=0.429	superfamily	365789	75	132	2.34965e-20	83.8344	cl38913	ABC_6TM_exporters superfamily	C	-
Q#364 - >k141_31258_2 # 243 # 638 # 1 # ID=290_2;partial=01;start_type=ATG;rbs_motif=AACAA;rbs_spacer=15bp;gc_cont=0.429	superfamily	435197	1	61	4.18271e-16	71.5309	cl24687	MTABC_N superfamily	N	-
Q#365 - >k141_82854_1 # 591 # 1679 # -1 # ID=291_1;partial=00;start_type=ATG;rbs_motif=GGA/GAG/AGG;rbs_spacer=5-10bp;gc_cont=0.394	specific	428595	120	346	1.53669e-60	194.894	pfam05705	DUF829	-	cl05328
Q#370 - >k141_31343_1 # 1 # 459 # 1 # ID=298_1;partial=10;start_type=Edge;rbs_motif=None;rbs_spacer=None;gc_cont=0.338	superfamily	454764	9	99	5.18715e-15	70.3163	cl40470	ps-ssRNAv_RdRp-like superfamily	N	-
Q#379 - >k141_14460_1 # 330 # 1664 # 1 # ID=306_1;partial=00;start_type=ATG;rbs_motif=AATAA;rbs_spacer=9bp;gc_cont=0.383	specific	428840	273	370	1.5985e-31	116.085	pfam06237	DUF1011	-	cl05643
Q#398 - >k141_42942_2 # 142 # 540 # 1 # ID=319_2;partial=00;start_type=ATG;rbs_motif=AATAA;rbs_spacer=9bp;gc_cont=0.388	specific	425559	78	130	3.22482e-13	59.7329	pfam00253	Ribosomal_S14	-	cl00355
Q#399 - >k141_42942_3 # 630 # 1448 # -1 # ID=319_3;partial=00;start_type=ATG;rbs_motif=TAA;rbs_spacer=3bp;gc_cont=0.382	specific	259828	13	130	4.63977e-24	93.5456	cd07980	TFIIF_beta	-	cl02122
Q#399 - >k141_42942_3 # 630 # 1448 # -1 # ID=319_3;partial=00;start_type=ATG;rbs_motif=TAA;rbs_spacer=3bp;gc_cont=0.382	superfamily	445677	187	248	1.72583e-19	79.9676	cl02122	TFIIF_beta superfamily	-	-
Q#423 - >k141_88960_1 # 2 # 2074 # -1 # ID=338_1;partial=10;start_type=ATG;rbs_motif=None;rbs_spacer=None;gc_cont=0.373	specific	425942	3	123	1.38273e-16	75.7217	pfam00910	RNA_helicase	-	cl38936
Q#424 - >k141_88960_2 # 2074 # 2535 # -1 # ID=338_2;partial=01;start_type=Edge;rbs_motif=None;rbs_spacer=None;gc_cont=0.370	specific	239068	62	148	1.10068e-39	132.748	cd02248	Peptidase_C1A	C	cl23744
Q#437 - >k141_66322_1 # 410 # 568 # 1 # ID=348_1;partial=01;start_type=ATG;rbs_motif=None;rbs_spacer=None;gc_cont=0.327	superfamily	454764	10	45	6.89285e-07	43.1705	cl40470	ps-ssRNAv_RdRp-like superfamily	NC	-
Q#443 - >k141_43310_1 # 44 # 748 # 1 # ID=353_1;partial=00;start_type=ATG;rbs_motif=None;rbs_spacer=None;gc_cont=0.441	superfamily	395759	7	234	2.15371e-77	232.943	cl03035	Bunya_nucleocap superfamily	-	-
Q#452 - >k141_37989_1 # 1 # 282 # 1 # ID=359_1;partial=10;start_type=Edge;rbs_motif=None;rbs_spacer=None;gc_cont=0.454	superfamily	449516	1	71	5.66057e-15	64.938	cl15239	PLDc_SF superfamily	C	-
Q#473 - >k141_3704_1 # 139 # 606 # 1 # ID=374_1;partial=00;start_type=ATG;rbs_motif=AAAAAA;rbs_spacer=6bp;gc_cont=0.419	superfamily	431357	19	146	9.83139e-13	61.8709	cl11187	MTP18 superfamily	-	-
Q#475 - >k141_3711_1 # 224 # 1642 # 1 # ID=376_1;partial=00;start_type=ATG;rbs_motif=None;rbs_spacer=None;gc_cont=0.431	specific	410211	200	330	8.55779e-75	230.879	cd20507	CYCLIN_CCNB1-like_rpt1	-	cl40454
Q#475 - >k141_3711_1 # 224 # 1642 # 1 # ID=376_1;partial=00;start_type=ATG;rbs_motif=None;rbs_spacer=None;gc_cont=0.431	specific	410213	335	455	1.96199e-43	148.53	cd20509	CYCLIN_CCNB1-like_rpt2	-	cl40454
Q#482 - >k141_83780_1 # 128 # 412 # 1 # ID=382_1;partial=00;start_type=ATG;rbs_motif=None;rbs_spacer=None;gc_cont=0.400	superfamily	425897	2	46	2.92829e-08	47.7078	cl02980	Stathmin superfamily	C	-
Q#485 - >k141_61047_1 # 181 # 351 # -1 # ID=385_1;partial=00;start_type=ATG;rbs_motif=None;rbs_spacer=None;gc_cont=0.456	specific	428042	2	50	3.0679e-23	81.8208	pfam04627	ATP-synt_Eps	-	cl04635
Q#486 - >k141_66578_1 # 437 # 1741 # -1 # ID=386_1;partial=00;start_type=ATG;rbs_motif=TAA;rbs_spacer=12bp;gc_cont=0.350	specific	397213	65	348	2.38601e-83	257.582	pfam02958	EcKinase	-	cl21453
Q#499 - >k141_9407_2 # 242 # 712 # 1 # ID=400_2;partial=01;start_type=ATG;rbs_motif=TAA;rbs_spacer=12bp;gc_cont=0.442	specific	238492	2	83	1.49941e-18	74.9106	cd00992	PDZ_signaling	-	cl00117
Q#505 - >k141_38453_1 # 189 # 968 # 1 # ID=407_1;partial=00;start_type=ATG;rbs_motif=None;rbs_spacer=None;gc_cont=0.383	superfamily	434905	7	96	3.44592e-15	69.2912	cl24347	MRNIP superfamily	-	-
Q#506 - >k141_78199_1 # 1 # 219 # -1 # ID=408_1;partial=10;start_type=ATG;rbs_motif=TAA;rbs_spacer=6bp;gc_cont=0.297	superfamily	444803	3	42	7.51819e-23	89.5421	cl00275	Heme_Cu_Oxidase_I superfamily	NC	-
Q#508 - >k141_72418_1 # 308 # 976 # -1 # ID=410_1;partial=00;start_type=ATG;rbs_motif=AAAAA;rbs_spacer=13bp;gc_cont=0.423	specific	428511	1	134	1.97925e-37	127.222	pfam05529	Bap31	-	cl02219
Q#508 - >k141_72418_1 # 308 # 976 # -1 # ID=410_1;partial=00;start_type=ATG;rbs_motif=AAAAA;rbs_spacer=13bp;gc_cont=0.423	specific	436226	169	210	1.13797e-11	57.6679	pfam18035	Bap31_Bap29_C	C	cl39451
Q#510 - >k141_78224_1 # 127 # 294 # -1 # ID=411_1;partial=01;start_type=Edge;rbs_motif=None;rbs_spacer=None;gc_cont=0.357	superfamily	454764	3	49	2.96141e-07	44.4611	cl40470	ps-ssRNAv_RdRp-like superfamily	N	-
Q#532 - >k141_84252_1 # 3 # 425 # -1 # ID=430_1;partial=10;start_type=ATG;rbs_motif=None;rbs_spacer=None;gc_cont=0.374	superfamily	444936	43	141	4.84017e-20	82.4449	cl00490	EEP superfamily	C	-
Q#552 - >k141_15662_2 # 930 # 1496 # -1 # ID=444_2;partial=00;start_type=TTG;rbs_motif=4Base/6BMM;rbs_spacer=13-15bp;gc_cont=0.377	superfamily	240294	3	181	1.52472e-58	192.591	cl29824	PTZ00150 superfamily	N	-
Q#560 - >k141_55851_1 # 2 # 1054 # 1 # ID=452_1;partial=11;start_type=Edge;rbs_motif=None;rbs_spacer=None;gc_cont=0.381	superfamily	451254	307	341	1.82288e-07	46.7554	cl21463	UBA_like_SF superfamily	-	-
Q#566 - >k141_67215_1 # 3 # 395 # -1 # ID=457_1;partial=11;start_type=Edge;rbs_motif=None;rbs_spacer=None;gc_cont=0.318	superfamily	425388	1	85	2.01982e-29	109.614	cl41757	cytochrome_P450 superfamily	C	-
Q#567 - >k141_50128_1 # 27 # 638 # -1 # ID=458_1;partial=00;start_type=ATG;rbs_motif=None;rbs_spacer=None;gc_cont=0.374	superfamily	449590	95	203	7.01788e-13	63.4172	cl15787	SEC14 superfamily	C	-
Q#574 - >k141_67296_1 # 3 # 227 # 1 # ID=465_1;partial=10;start_type=Edge;rbs_motif=None;rbs_spacer=None;gc_cont=0.458	specific	107247	1	64	1.05886e-23	84.879	cd06526	metazoan_ACD	-	cl00175
Q#578 - >k141_10019_2 # 1532 # 3367 # 1 # ID=467_2;partial=00;start_type=ATG;rbs_motif=None;rbs_spacer=None;gc_cont=0.404	specific	340910	35	589	6.5617e-99	305.631	cd17352	MFS_MCT_SLC16	-	cl28910
Q#598 - >k141_33206_1 # 242 # 1753 # 1 # ID=485_1;partial=00;start_type=ATG;rbs_motif=AATAA;rbs_spacer=4bp;gc_cont=0.354	specific	187547	20	340	1.17986e-90	279.568	cd05236	FAR-N_SDR_e	-	cl21454
Q#598 - >k141_33206_1 # 242 # 1753 # 1 # ID=485_1;partial=00;start_type=ATG;rbs_motif=AATAA;rbs_spacer=4bp;gc_cont=0.354	specific	427101	366	459	1.74675e-18	80.2097	pfam03015	Sterile	-	cl29370
Q#600 - >k141_67554_1 # 2 # 379 # 1 # ID=486_1;partial=11;start_type=Edge;rbs_motif=None;rbs_spacer=None;gc_cont=0.373	superfamily	454764	10	122	5.57967e-14	66.4643	cl40470	ps-ssRNAv_RdRp-like superfamily	N	-
Q#613 - >k141_90186_1 # 3 # 4184 # 1 # ID=497_1;partial=11;start_type=Edge;rbs_motif=None;rbs_spacer=None;gc_cont=0.358	superfamily	282102	1	701	0	655.697	cl20265	Bunya_RdRp superfamily	-	-
Q#621 - >k141_4896_1 # 3 # 386 # 1 # ID=505_1;partial=10;start_type=Edge;rbs_motif=None;rbs_spacer=None;gc_cont=0.365	superfamily	454764	27	72	5.88422e-07	46.6373	cl40470	ps-ssRNAv_RdRp-like superfamily	NC	-
Q#623 - >k141_50619_1 # 87 # 413 # 1 # ID=507_1;partial=00;start_type=ATG;rbs_motif=None;rbs_spacer=None;gc_cont=0.425	superfamily	374228	10	94	6.02499e-15	64.5353	cl24483	SOSSC superfamily	-	-
Q#624 - >k141_50619_2 # 448 # 1089 # 1 # ID=507_2;partial=00;start_type=ATG;rbs_motif=TAA;rbs_spacer=9bp;gc_cont=0.379	specific	225172	7	209	3.0618e-59	184.44	COG2263	COG2263	-	cl43663
Q#625 - >k141_50619_3 # 1223 # 1663 # -1 # ID=507_3;partial=00;start_type=ATG;rbs_motif=None;rbs_spacer=None;gc_cont=0.374	specific	427642	11	90	3.06786e-11	55.7291	pfam04000	Sas10_Utp3	-	cl09556
Q#636 - >k141_10415_1 # 89 # 376 # 1 # ID=517_1;partial=00;start_type=ATG;rbs_motif=None;rbs_spacer=None;gc_cont=0.406	specific	197624	37	82	2.66958e-07	43.0518	smart00280	KAZAL	-	cl00097
Q#650 - >k141_85071_1 # 3 # 713 # -1 # ID=530_1;partial=10;start_type=ATG;rbs_motif=TAA;rbs_spacer=4bp;gc_cont=0.307	specific	404697	108	163	1.08443e-06	44.8227	pfam13855	LRR_8	-	cl38440
Q#653 - >k141_21858_1 # 262 # 1713 # -1 # ID=532_1;partial=00;start_type=GTG;rbs_motif=GGA/GAG/AGG;rbs_spacer=5-10bp;gc_cont=0.388	superfamily	447877	81	476	2.85043e-68	226.521	cl10013	Glycosyltransferase_GTB-type superfamily	N	-
Q#669 - >k141_50931_1 # 46 # 624 # -1 # ID=546_1;partial=00;start_type=ATG;rbs_motif=TAA;rbs_spacer=13bp;gc_cont=0.411	specific	434231	40	179	6.79231e-66	198.562	pfam14811	TPD	-	cl20727
Q#676 - >k141_16627_1 # 75 # 1523 # 1 # ID=555_1;partial=01;start_type=ATG;rbs_motif=None;rbs_spacer=None;gc_cont=0.339	superfamily	282102	53	471	1.50728e-115	356.397	cl20265	Bunya_RdRp superfamily	C	-
Q#680 - >k141_33820_1 # 132 # 341 # 1 # ID=559_1;partial=01;start_type=ATG;rbs_motif=AGGA;rbs_spacer=5-10bp;gc_cont=0.443	superfamily	451447	2	58	1.77196e-07	44.9733	cl22903	Arrestin_N superfamily	NC	-
Q#688 - >k141_51072_1 # 148 # 1950 # 1 # ID=566_1;partial=00;start_type=ATG;rbs_motif=AAAA;rbs_spacer=4bp;gc_cont=0.371	specific	200467	21	491	0	734.421	cd11328	AmyAc_maltase	-	cl38930
Q#693 - >k141_51130_1 # 143 # 1963 # 1 # ID=571_1;partial=00;start_type=ATG;rbs_motif=TAAA;rbs_spacer=14bp;gc_cont=0.387	superfamily	449342	128	558	1.18681e-81	259.745	cl14648	Aldose_epim superfamily	-	-
Q#694 - >k141_51130_2 # 1998 # 2903 # -1 # ID=571_2;partial=00;start_type=TTG;rbs_motif=TAA;rbs_spacer=4bp;gc_cont=0.402	specific	223698	73	276	1.39291e-31	116.833	COG0625	GstA	-	cl33984
Q#705 - >k141_51228_1 # 3 # 323 # -1 # ID=578_1;partial=10;start_type=ATG;rbs_motif=None;rbs_spacer=None;gc_cont=0.371	superfamily	454764	1	106	1.59135e-12	61.4567	cl40470	ps-ssRNAv_RdRp-like superfamily	N	-
Q#706 - >k141_51228_2 # 408 # 953 # 1 # ID=578_2;partial=00;start_type=ATG;rbs_motif=TAAA;rbs_spacer=13bp;gc_cont=0.419	specific	396369	87	134	2.67766e-17	71.8312	pfam01775	Ribosomal_L18A	-	cl00945
Q#707 - >k141_51228_3 # 1114 # 2673 # -1 # ID=578_3;partial=00;start_type=ATG;rbs_motif=AAAAAA;rbs_spacer=12bp;gc_cont=0.394	specific	270871	121	372	3.3642e-132	383.76	cd13969	ADCK1-like	-	cl21453
Q#716 - >k141_85526_2 # 316 # 1281 # 1 # ID=585_2;partial=00;start_type=GTG;rbs_motif=None;rbs_spacer=None;gc_cont=0.388	specific	239412	126	247	1.25411e-54	174.15	cd03159	TM4SF9_like_LEL	-	cl02781
Q#721 - >k141_5628_1 # 1 # 1719 # 1 # ID=589_1;partial=10;start_type=Edge;rbs_motif=None;rbs_spacer=None;gc_cont=0.412	specific	426068	22	464	0	528.303	pfam01130	CD36	-	cl10574
Q#723 - >k141_74047_1 # 50 # 1141 # 1 # ID=590_1;partial=00;start_type=ATG;rbs_motif=None;rbs_spacer=None;gc_cont=0.412	specific	428620	5	219	1.05845e-25	103.653	pfam05764	YL1	-	cl25745
Q#723 - >k141_74047_1 # 50 # 1141 # 1 # ID=590_1;partial=00;start_type=ATG;rbs_motif=None;rbs_spacer=None;gc_cont=0.412	specific	198061	289	318	2.00797e-12	60.6017	smart00993	YL1_C	-	cl02154
Q#737 - >k141_45445_1 # 57 # 323 # -1 # ID=603_1;partial=01;start_type=Edge;rbs_motif=None;rbs_spacer=None;gc_cont=0.378	superfamily	444807	35	67	3.64512e-06	43.1245	cl00281	metallo-dependent_hydrolases superfamily	NC	-
Q#743 - >k141_45556_3 # 527 # 2059 # -1 # ID=607_3;partial=00;start_type=ATG;rbs_motif=AAAAA;rbs_spacer=9bp;gc_cont=0.378	specific	214871	6	73	2.61096e-09	53.6731	smart00868	zf-AD	-	cl07874

## Sheet: Midge-4
Column1	Column2	Column3	Column4	Column5	Column6	Column7	Column8	Column9	Column10	Column11
#Batch CD-search tool	NIH/NLM/NCBI
#cdsid	QM3-qcdsearch-2553DB455CBF9771-368E5A5F1A7E8B30
#datatype	hitsConcise Results
#status	0
#Start time	2022-10-21T12:28:39	Run time	0:00:00:32
#status	success
Query	Hit type	PSSM-ID	From	To	E-Value	Bitscore	Accession	Short name	Incomplete	Superfamily
Q#3 - >k141_31483_1 # 1 # 279 # 1 # ID=3_1;partial=11;start_type=Edge;rbs_motif=None;rbs_spacer=None;gc_cont=0.362	superfamily	454764	2	45	1.53514e-06	44.0759	cl40470	ps-ssRNAv_RdRp-like superfamily	N	-
Q#4 - >k141_172537_1 # 2 # 205 # -1 # ID=4_1;partial=10;start_type=ATG;rbs_motif=TAAA;rbs_spacer=9bp;gc_cont=0.338	superfamily	351799	34	63	4.981e-14	63.8812	cl02553	Peptidase_C19 superfamily	C	-
Q#4 - >k141_172537_1 # 2 # 205 # -1 # ID=4_1;partial=10;start_type=ATG;rbs_motif=TAAA;rbs_spacer=9bp;gc_cont=0.338	superfamily	227532	9	57	1.67554e-08	48.5232	cl34941	UBP14 superfamily	NC	-
Q#10 - >k141_141329_1 # 2 # 1546 # 1 # ID=12_1;partial=10;start_type=Edge;rbs_motif=None;rbs_spacer=None;gc_cont=0.526	specific	239038	27	177	3.376e-37	134.39	cd02123	PA_C_RZF_like	-	cl28883
Q#10 - >k141_141329_1 # 2 # 1546 # 1 # ID=12_1;partial=10;start_type=Edge;rbs_motif=None;rbs_spacer=None;gc_cont=0.526	superfamily	450175	237	281	2.56534e-23	92.4146	cl17238	RING_Ubox superfamily	-	-
Q#12 - >k141_63102_1 # 116 # 1117 # 1 # ID=14_1;partial=01;start_type=ATG;rbs_motif=None;rbs_spacer=None;gc_cont=0.438	specific	238020	128	220	3.6116e-17	75.6107	cd00063	FN3	-	cl21522
Q#12 - >k141_63102_1 # 116 # 1117 # 1 # ID=14_1;partial=01;start_type=ATG;rbs_motif=None;rbs_spacer=None;gc_cont=0.438	specific	238020	25	123	3.17156e-12	61.7435	cd00063	FN3	-	cl21522
Q#12 - >k141_63102_1 # 116 # 1117 # 1 # ID=14_1;partial=01;start_type=ATG;rbs_motif=None;rbs_spacer=None;gc_cont=0.438	specific	238020	227	318	5.98411e-11	58.2767	cd00063	FN3	-	cl21522
Q#14 - >k141_235518_2 # 217 # 1545 # 1 # ID=15_2;partial=01;start_type=ATG;rbs_motif=None;rbs_spacer=None;gc_cont=0.475	specific	425525	240	331	1.31495e-29	110.364	pfam00207	A2M	-	cl37973
Q#14 - >k141_235518_2 # 217 # 1545 # 1 # ID=15_2;partial=01;start_type=ATG;rbs_motif=None;rbs_spacer=None;gc_cont=0.475	specific	429608	1	102	1.17848e-22	93.2022	pfam07703	A2M_N_2	N	cl19929
Q#14 - >k141_235518_2 # 217 # 1545 # 1 # ID=15_2;partial=01;start_type=ATG;rbs_motif=None;rbs_spacer=None;gc_cont=0.475	specific	238060	187	214	2.48404e-12	60.6833	cd00112	LDLa	-	cl00104
Q#16 - >k141_525_2 # 996 # 8003 # 1 # ID=16_2;partial=00;start_type=ATG;rbs_motif=GGAG/GAGG;rbs_spacer=5-10bp;gc_cont=0.440	specific	380927	1004	1129	1.42177e-36	135.095	cd10529	SET_SETD5-like	-	cl40432
Q#16 - >k141_525_2 # 996 # 8003 # 1 # ID=16_2;partial=00;start_type=ATG;rbs_motif=GGAG/GAGG;rbs_spacer=5-10bp;gc_cont=0.440	specific	277025	785	828	1.74945e-25	100.47	cd15550	PHD_MLL5	-	cl22851
Q#17 - >k141_172948_1 # 1 # 426 # 1 # ID=17_1;partial=10;start_type=Edge;rbs_motif=None;rbs_spacer=None;gc_cont=0.462	specific	400782	26	133	3.54866e-24	90.5035	pfam08615	RNase_H2_suC	-	cl07291
Q#20 - >k141_47586_1 # 3 # 326 # -1 # ID=20_1;partial=10;start_type=TTG;rbs_motif=None;rbs_spacer=None;gc_cont=0.404	superfamily	444880	68	108	2.58602e-22	84.4653	cl00388	Thioredoxin_like superfamily	C	-
Q#22 - >k141_31962_1 # 109 # 2043 # 1 # ID=21_1;partial=01;start_type=ATG;rbs_motif=GGA/GAG/AGG;rbs_spacer=5-10bp;gc_cont=0.504	specific	433195	486	596	3.69064e-47	168.219	pfam13423	UCH_1	C	cl37862
Q#23 - >k141_63371_1 # 1 # 255 # 1 # ID=22_1;partial=10;start_type=Edge;rbs_motif=None;rbs_spacer=None;gc_cont=0.416	superfamily	451246	1	84	1.4942e-33	115.714	cl21453	PKc_like superfamily	NC	-
Q#32 - >k141_126231_1 # 2 # 466 # 1 # ID=27_1;partial=10;start_type=Edge;rbs_motif=None;rbs_spacer=None;gc_cont=0.475	specific	153057	26	154	1.65761e-20	81.1269	cd00037	CLECT	-	cl02432
Q#42 - >k141_110825_1 # 453 # 1205 # -1 # ID=35_1;partial=00;start_type=ATG;rbs_motif=AATAA;rbs_spacer=9bp;gc_cont=0.417	specific	367068	58	233	4.94666e-68	207.528	pfam02390	Methyltransf_4	-	cl17173
Q#43 - >k141_220563_1 # 95 # 586 # 1 # ID=36_1;partial=00;start_type=ATG;rbs_motif=None;rbs_spacer=None;gc_cont=0.396	specific	224869	12	75	1.51901e-10	54.2299	COG1958	LSM1	-	cl43572
Q#54 - >k141_205124_1 # 271 # 471 # -1 # ID=44_1;partial=01;start_type=Edge;rbs_motif=None;rbs_spacer=None;gc_cont=0.522	superfamily	451251	1	59	9.66161e-30	108.796	cl21460	HAD_like superfamily	NC	-
Q#55 - >k141_79906_1 # 36 # 383 # 1 # ID=45_1;partial=00;start_type=ATG;rbs_motif=TAAAA;rbs_spacer=4bp;gc_cont=0.417	superfamily	452895	40	112	2.3033e-20	84.1639	cl28910	MFS superfamily	C	-
Q#56 - >k141_142417_1 # 156 # 1214 # -1 # ID=46_1;partial=00;start_type=GTG;rbs_motif=AGGAGG;rbs_spacer=5-10bp;gc_cont=0.480	specific	435093	239	349	6.44234e-36	126.207	pfam16041	DUF4793	-	cl24567
Q#58 - >k141_236616_1 # 3 # 617 # 1 # ID=48_1;partial=10;start_type=Edge;rbs_motif=None;rbs_spacer=None;gc_cont=0.480	specific	396369	110	157	5.39937e-18	74.1424	pfam01775	Ribosomal_L18A	-	cl00945
Q#81 - >k141_127524_2 # 153 # 1253 # -1 # ID=62_2;partial=00;start_type=ATG;rbs_motif=TAAAAA;rbs_spacer=14bp;gc_cont=0.450	specific	185502	34	364	0	548.043	PTZ00182	PTZ00182	-	cl33170
Q#83 - >k141_205843_2 # 896 # 1528 # -1 # ID=63_2;partial=00;start_type=ATG;rbs_motif=None;rbs_spacer=None;gc_cont=0.458	superfamily	413338	8	182	3.49238e-09	54.374	cl02488	SPEC superfamily	-	-
Q#86 - >k141_205847_2 # 166 # 387 # -1 # ID=64_2;partial=01;start_type=Edge;rbs_motif=None;rbs_spacer=None;gc_cont=0.459	superfamily	419803	1	49	1.09915e-16	72.0487	cl21727	VATPase_H superfamily	NC	-
Q#87 - >k141_190181_1 # 338 # 1528 # -1 # ID=65_1;partial=01;start_type=Edge;rbs_motif=None;rbs_spacer=None;gc_cont=0.532	specific	238729	5	191	3.59311e-103	302.746	cd01452	VWA_26S_proteasome_subunit	-	cl00057
Q#87 - >k141_190181_1 # 338 # 1528 # -1 # ID=65_1;partial=01;start_type=Edge;rbs_motif=None;rbs_spacer=None;gc_cont=0.532	specific	412092	339	386	6.06623e-14	65.6708	cd22297	PSMD4_RAZUL	-	cl41699
Q#91 - >k141_112161_1 # 99 # 464 # 1 # ID=69_1;partial=00;start_type=ATG;rbs_motif=AGGA;rbs_spacer=5-10bp;gc_cont=0.544	specific	428580	40	101	2.32156e-29	100.717	pfam05676	NDUF_B7	-	cl05311
Q#93 - >k141_143324_1 # 2 # 856 # -1 # ID=71_1;partial=11;start_type=Edge;rbs_motif=None;rbs_spacer=None;gc_cont=0.490	superfamily	451251	2	267	9.12503e-127	374.892	cl21460	HAD_like superfamily	C	-
Q#95 - >k141_2517_2 # 88 # 1290 # -1 # ID=72_2;partial=00;start_type=GTG;rbs_motif=TAAA;rbs_spacer=6bp;gc_cont=0.362	superfamily	454764	28	347	2.93685e-32	123.474	cl40470	ps-ssRNAv_RdRp-like superfamily	-	-
Q#99 - >k141_174734_1 # 3 # 974 # -1 # ID=75_1;partial=10;start_type=ATG;rbs_motif=AAAAAA;rbs_spacer=13bp;gc_cont=0.501	superfamily	223957	3	303	3.01356e-54	190.241	cl34067	Cym1 superfamily	C	-
Q#100 - >k141_174734_2 # 934 # 1419 # -1 # ID=75_2;partial=01;start_type=Edge;rbs_motif=None;rbs_spacer=None;gc_cont=0.403	superfamily	454764	42	134	7.54935e-10	55.8821	cl40470	ps-ssRNAv_RdRp-like superfamily	NC	-
Q#101 - >k141_96699_1 # 187 # 1383 # 1 # ID=76_1;partial=00;start_type=GTG;rbs_motif=None;rbs_spacer=None;gc_cont=0.503	specific	432791	121	216	2.35111e-15	70.9215	pfam12796	Ank_2	-	cl39094
Q#101 - >k141_96699_1 # 187 # 1383 # 1 # ID=76_1;partial=00;start_type=GTG;rbs_motif=None;rbs_spacer=None;gc_cont=0.503	specific	223738	26	206	7.9817e-08	52.9043	COG0666	ANKYR	-	cl34000
Q#107 - >k141_18599_1 # 3 # 488 # 1 # ID=82_1;partial=11;start_type=Edge;rbs_motif=None;rbs_spacer=None;gc_cont=0.352	superfamily	453896	1	34	3.43313e-08	48.7578	cl38936	P-loop_NTPase superfamily	N	-
Q#111 - >k141_81432_1 # 326 # 790 # 1 # ID=85_1;partial=00;start_type=ATG;rbs_motif=None;rbs_spacer=None;gc_cont=0.411	superfamily	424072	3	122	2.69061e-29	106.068	cl40441	5TM_YidC_Oxa1_Alb3 superfamily	N	-
Q#115 - >k141_143943_2 # 217 # 507 # 1 # ID=90_2;partial=01;start_type=ATG;rbs_motif=None;rbs_spacer=None;gc_cont=0.474	superfamily	451246	40	96	2.49525e-10	54.9675	cl21453	PKc_like superfamily	C	-
Q#117 - >k141_97167_1 # 255 # 710 # 1 # ID=92_1;partial=01;start_type=ATG;rbs_motif=None;rbs_spacer=None;gc_cont=0.542	superfamily	431469	61	152	2.83454e-26	101.686	cl11338	Med1 superfamily	C	-
Q#120 - >k141_207006_1 # 2 # 373 # -1 # ID=94_1;partial=10;start_type=ATG;rbs_motif=TAAA;rbs_spacer=15bp;gc_cont=0.441	superfamily	448379	18	93	2.25677e-18	77.3753	cl12013	BAR superfamily	C	-
Q#122 - >k141_97456_1 # 59 # 316 # -1 # ID=96_1;partial=01;start_type=Edge;rbs_motif=None;rbs_spacer=None;gc_cont=0.368	superfamily	448366	1	75	5.95375e-19	73.7932	cl11960	Ig superfamily	-	-
Q#128 - >k141_34849_1 # 2 # 367 # -1 # ID=102_1;partial=10;start_type=ATG;rbs_motif=None;rbs_spacer=None;gc_cont=0.399	superfamily	451320	2	122	1.2576e-26	98.5026	cl21584	Tryp_SPc superfamily	NC	-
Q#132 - >k141_159988_1 # 2 # 451 # -1 # ID=104_1;partial=11;start_type=Edge;rbs_motif=None;rbs_spacer=None;gc_cont=0.542	superfamily	435129	1	73	2.60132e-19	76.5732	cl24605	DUF4819 superfamily	-	-
Q#134 - >k141_222983_1 # 117 # 2882 # 1 # ID=106_1;partial=01;start_type=TTG;rbs_motif=None;rbs_spacer=None;gc_cont=0.378	specific	238825	530	706	2.25175e-58	197.433	cd01647	RT_LTR	-	cl02808
Q#134 - >k141_222983_1 # 117 # 2882 # 1 # ID=106_1;partial=01;start_type=TTG;rbs_motif=None;rbs_spacer=None;gc_cont=0.378	specific	260006	800	922	8.83483e-46	159.966	cd09274	RNase_HI_RT_Ty3	-	cl14782
Q#135 - >k141_238447_1 # 1 # 519 # -1 # ID=107_1;partial=11;start_type=Edge;rbs_motif=None;rbs_spacer=None;gc_cont=0.380	superfamily	454764	1	172	5.35869e-90	265.132	cl40470	ps-ssRNAv_RdRp-like superfamily	N	-
Q#137 - >k141_238474_1 # 2 # 334 # 1 # ID=109_1;partial=10;start_type=Edge;rbs_motif=None;rbs_spacer=None;gc_cont=0.565	superfamily	450142	2	70	2.6583e-26	100.883	cl17037	NBD_sugar-kinase_HSP70_actin superfamily	N	-
Q#138 - >k141_191665_1 # 2 # 592 # 1 # ID=110_1;partial=10;start_type=Edge;rbs_motif=None;rbs_spacer=None;gc_cont=0.349	superfamily	453096	53	90	9.26176e-23	94.73	cl30786	PLN00116 superfamily	NC	-
Q#139 - >k141_191665_2 # 511 # 1029 # -1 # ID=110_2;partial=00;start_type=ATG;rbs_motif=AGGA;rbs_spacer=5-10bp;gc_cont=0.410	specific	395127	21	135	5.56691e-50	157.355	pfam00179	UQ_con	-	cl00154
Q#140 - >k141_82311_1 # 2 # 337 # 1 # ID=111_1;partial=11;start_type=Edge;rbs_motif=None;rbs_spacer=None;gc_cont=0.387	superfamily	454764	25	82	3.53337e-06	43.9409	cl40470	ps-ssRNAv_RdRp-like superfamily	N	-
Q#142 - >k141_223293_1 # 1 # 639 # 1 # ID=115_1;partial=10;start_type=Edge;rbs_motif=None;rbs_spacer=None;gc_cont=0.480	specific	434333	69	208	1.46913e-41	137.776	pfam14942	Muted	-	cl20826
Q#143 - >k141_223293_2 # 649 # 1584 # 1 # ID=115_2;partial=01;start_type=ATG;rbs_motif=None;rbs_spacer=None;gc_cont=0.516	specific	432019	145	270	3.22968e-34	121.576	pfam11712	Vma12	-	cl13206
Q#145 - >k141_129444_1 # 2 # 469 # 1 # ID=117_1;partial=11;start_type=Edge;rbs_motif=None;rbs_spacer=None;gc_cont=0.476	superfamily	452754	55	154	9.37046e-23	92.3414	cl27502	Folate_carrier superfamily	N	-
Q#146 - >k141_207656_1 # 82 # 858 # -1 # ID=118_1;partial=00;start_type=ATG;rbs_motif=AAAA;rbs_spacer=11bp;gc_cont=0.391	superfamily	447862	133	239	2.62252e-07	47.6152	cl09930	RPA_2b-aaRSs_OBF_like superfamily	-	-
Q#149 - >k141_223549_1 # 3 # 323 # -1 # ID=121_1;partial=11;start_type=Edge;rbs_motif=None;rbs_spacer=None;gc_cont=0.592	superfamily	450164	75	107	8.6133e-12	56.0741	cl17169	RRM_SF superfamily	C	-
Q#152 - >k141_239051_1 # 150 # 1436 # -1 # ID=123_1;partial=00;start_type=ATG;rbs_motif=None;rbs_spacer=None;gc_cont=0.549	superfamily	227511	43	416	6.31841e-56	191.975	cl34932	ATS1 superfamily	-	-
Q#155 - >k141_239080_2 # 92 # 775 # -1 # ID=124_2;partial=00;start_type=TTG;rbs_motif=None;rbs_spacer=None;gc_cont=0.395	specific	410569	2	82	2.16559e-31	110.774	cd21443	SNARE_NTD_STX6_STX10	N	cl40452
Q#155 - >k141_239080_2 # 92 # 775 # -1 # ID=124_2;partial=00;start_type=TTG;rbs_motif=None;rbs_spacer=None;gc_cont=0.395	specific	277204	174	220	1.40427e-17	73.6741	cd15851	SNARE_Syntaxin6	C	cl22856
Q#158 - >k141_66997_1 # 509 # 2551 # 1 # ID=126_1;partial=00;start_type=TTG;rbs_motif=4Base/6BMM;rbs_spacer=13-15bp;gc_cont=0.533	specific	438119	368	411	1.18303e-26	102.527	cd16455	RING-H2_AMFR	-	cl17238
Q#158 - >k141_66997_1 # 509 # 2551 # 1 # ID=126_1;partial=00;start_type=TTG;rbs_motif=4Base/6BMM;rbs_spacer=13-15bp;gc_cont=0.533	superfamily	227568	107	420	1.23336e-25	110.83	cl34953	HRD1 superfamily	C	-
Q#158 - >k141_66997_1 # 509 # 2551 # 1 # ID=126_1;partial=00;start_type=TTG;rbs_motif=4Base/6BMM;rbs_spacer=13-15bp;gc_cont=0.533	specific	270604	480	520	1.75831e-18	78.8495	cd14421	CUE_AMFR	-	cl21463
Q#159 - >k141_239219_1 # 81 # 1106 # 1 # ID=127_1;partial=00;start_type=GTG;rbs_motif=GGAG/GAGG;rbs_spacer=5-10bp;gc_cont=0.532	specific	312076	4	320	6.48704e-102	301.9	pfam08449	UAA	-	cl26745
Q#160 - >k141_208011_1 # 1 # 513 # 1 # ID=128_1;partial=10;start_type=Edge;rbs_motif=None;rbs_spacer=None;gc_cont=0.444	specific	238113	1	158	5.69375e-43	142.415	cd00190	Tryp_SPc	N	cl21584
Q#165 - >k141_4720_1 # 3 # 680 # -1 # ID=132_1;partial=11;start_type=Edge;rbs_motif=None;rbs_spacer=None;gc_cont=0.451	superfamily	450165	1	64	3.79313e-20	82.6927	cl17171	PH-like superfamily	N	-
Q#167 - >k141_67257_2 # 399 # 2465 # -1 # ID=133_2;partial=00;start_type=ATG;rbs_motif=3Base/5BMM;rbs_spacer=13-15bp;gc_cont=0.375	superfamily	224117	172	687	8.8217e-14	75.136	cl34174	Smc superfamily	NC	-
Q#170 - >k141_130054_2 # 104 # 496 # 1 # ID=135_2;partial=01;start_type=ATG;rbs_motif=None;rbs_spacer=None;gc_cont=0.511	superfamily	436902	45	131	2.19392e-08	49.6532	cl41015	Vanin_C superfamily	N	-
Q#178 - >k141_145539_1 # 1 # 345 # -1 # ID=142_1;partial=10;start_type=TTG;rbs_motif=GGA/GAG/AGG;rbs_spacer=5-10bp;gc_cont=0.438	superfamily	428871	1	97	1.89495e-29	109.794	cl05671	DUF1041 superfamily	N	-
Q#179 - >k141_20570_1 # 414 # 3365 # -1 # ID=143_1;partial=00;start_type=ATG;rbs_motif=None;rbs_spacer=None;gc_cont=0.452	specific	429533	13	281	2.36621e-107	334.924	pfam07555	NAGidase	-	cl06544
Q#182 - >k141_51913_1 # 3 # 311 # -1 # ID=145_1;partial=10;start_type=TTG;rbs_motif=AGxAGG/AGGxGG;rbs_spacer=11-12bp;gc_cont=0.573	superfamily	450147	2	102	4.21878e-18	77.384	cl17068	AFD_class_I superfamily	C	-
Q#184 - >k141_51913_3 # 1791 # 2588 # 1 # ID=145_3;partial=01;start_type=GTG;rbs_motif=GGAG/GAGG;rbs_spacer=5-10bp;gc_cont=0.484	superfamily	447881	18	257	1.40135e-67	211.179	cl10019	PurM-like superfamily	-	-
Q#185 - >k141_36135_1 # 2 # 1786 # -1 # ID=146_1;partial=10;start_type=ATG;rbs_motif=GGA/GAG/AGG;rbs_spacer=5-10bp;gc_cont=0.460	specific	430819	43	161	5.68515e-38	136.739	pfam09779	Ima1_N	-	cl14975
Q#191 - >k141_161145_2 # 145 # 1341 # -1 # ID=148_2;partial=00;start_type=ATG;rbs_motif=None;rbs_spacer=None;gc_cont=0.480	specific	438723	10	104	3.73881e-18	78.8937	cd22671	FHA_APTX-like	-	cl00062
Q#191 - >k141_161145_2 # 145 # 1341 # -1 # ID=148_2;partial=00;start_type=ATG;rbs_motif=None;rbs_spacer=None;gc_cont=0.480	specific	431197	291	314	1.15511e-09	52.8391	pfam10283	zf-CCHH	-	cl10963
Q#191 - >k141_161145_2 # 145 # 1341 # -1 # ID=148_2;partial=00;start_type=ATG;rbs_motif=None;rbs_spacer=None;gc_cont=0.480	specific	431197	250	275	2.84071e-07	46.2907	pfam10283	zf-CCHH	-	cl10963
Q#192 - >k141_130281_1 # 49 # 882 # -1 # ID=150_1;partial=01;start_type=Edge;rbs_motif=None;rbs_spacer=None;gc_cont=0.519	specific	275406	104	197	6.57227e-48	154.586	cd13220	PH-GRAM_GRAMDC	-	cl17171
Q#194 - >k141_239686_1 # 402 # 2291 # 1 # ID=152_1;partial=00;start_type=GTG;rbs_motif=GGA/GAG/AGG;rbs_spacer=11-12bp;gc_cont=0.524	specific	426243	41	620	0	925.826	pfam01401	Peptidase_M2	-	cl14813
Q#197 - >k141_145775_1 # 3 # 980 # -1 # ID=155_1;partial=10;start_type=GTG;rbs_motif=GGA/GAG/AGG;rbs_spacer=5-10bp;gc_cont=0.497	superfamily	451428	2	310	3.35967e-124	358.569	cl22853	Motor_domain superfamily	-	-
Q#199 - >k141_145775_3 # 1401 # 2840 # -1 # ID=155_3;partial=00;start_type=ATG;rbs_motif=GGA/GAG/AGG;rbs_spacer=11-12bp;gc_cont=0.537	superfamily	406482	28	82	4.21483e-07	46.459	cl24602	DUF4817 superfamily	-	-
Q#202 - >k141_208828_1 # 931 # 1521 # -1 # ID=159_1;partial=00;start_type=ATG;rbs_motif=GGAG/GAGG;rbs_spacer=5-10bp;gc_cont=0.401	specific	425898	26	191	7.13437e-81	237.412	pfam00838	TCTP	-	cl08291
Q#204 - >k141_52379_1 # 1 # 474 # 1 # ID=161_1;partial=11;start_type=Edge;rbs_motif=None;rbs_spacer=None;gc_cont=0.508	specific	240507	21	71	8.35353e-26	92.5884	cd06083	KOW_Spt5_3	-	cl00354
Q#204 - >k141_52379_1 # 1 # 474 # 1 # ID=161_1;partial=11;start_type=Edge;rbs_motif=None;rbs_spacer=None;gc_cont=0.508	superfamily	227493	10	136	1.12557e-16	75.8174	cl34925	SPT5 superfamily	NC	-
Q#205 - >k141_115134_1 # 3 # 440 # -1 # ID=162_1;partial=11;start_type=Edge;rbs_motif=None;rbs_spacer=None;gc_cont=0.511	superfamily	452890	3	134	7.70493e-33	115.852	cl28899	DEAD-like_helicase_N superfamily	NC	-
Q#210 - >k141_240081_3 # 695 # 988 # -1 # ID=165_3;partial=01;start_type=Edge;rbs_motif=None;rbs_spacer=None;gc_cont=0.398	superfamily	215358	1	61	3.88859e-23	91.6942	cl33539	PLN02666 superfamily	N	-
Q#213 - >k141_177350_2 # 565 # 993 # 1 # ID=167_2;partial=01;start_type=ATG;rbs_motif=AATAA;rbs_spacer=7bp;gc_cont=0.424	superfamily	450321	63	138	3.3282e-12	58.3617	cl19519	FKBP_C superfamily	-	-
Q#214 - >k141_193322_1 # 187 # 1575 # -1 # ID=168_1;partial=00;start_type=ATG;rbs_motif=AAAA;rbs_spacer=11bp;gc_cont=0.441	superfamily	444915	53	449	9.31668e-47	166.713	cl00456	SLC5-6-like_sbd superfamily	-	-
Q#216 - >k141_161720_1 # 2 # 334 # -1 # ID=169_1;partial=11;start_type=Edge;rbs_motif=None;rbs_spacer=None;gc_cont=0.505	superfamily	454764	1	111	1.99732e-34	117.78	cl40470	ps-ssRNAv_RdRp-like superfamily	N	-
Q#222 - >k141_84113_1 # 2 # 271 # -1 # ID=173_1;partial=10;start_type=ATG;rbs_motif=None;rbs_spacer=None;gc_cont=0.389	superfamily	235971	4	90	5.96404e-10	53.8512	cl35562	PRK07219 superfamily	C	-
Q#232 - >k141_131242_1 # 843 # 2330 # -1 # ID=179_1;partial=00;start_type=ATG;rbs_motif=None;rbs_spacer=None;gc_cont=0.565	superfamily	273624	8	494	0	675.8	cl36907	TGR superfamily	-	-
Q#234 - >k141_240491_1 # 2 # 244 # 1 # ID=181_1;partial=10;start_type=Edge;rbs_motif=None;rbs_spacer=None;gc_cont=0.580	superfamily	412181	1	45	3.05195e-09	49.5802	cl00140	SNc superfamily	N	-
Q#241 - >k141_240693_1 # 2 # 616 # 1 # ID=187_1;partial=10;start_type=Edge;rbs_motif=None;rbs_spacer=None;gc_cont=0.379	specific	214783	68	156	3.12924e-06	44.3399	smart00708	PhBP	-	cl11600
Q#243 - >k141_100112_2 # 158 # 988 # 1 # ID=188_2;partial=01;start_type=ATG;rbs_motif=AGGA/GGAG/GAGG;rbs_spacer=11-12bp;gc_cont=0.389	superfamily	451427	2	63	2.46618e-22	88.8465	cl22851	PHD_SF superfamily	N	-
Q#245 - >k141_100209_1 # 1 # 990 # 1 # ID=190_1;partial=11;start_type=Edge;rbs_motif=None;rbs_spacer=None;gc_cont=0.567	specific	400321	275	313	2.704e-09	52.9305	pfam07915	PRKCSH	C	cl06793
Q#246 - >k141_6271_1 # 466 # 1365 # -1 # ID=191_1;partial=01;start_type=Edge;rbs_motif=None;rbs_spacer=None;gc_cont=0.466	specific	197882	233	298	5.51896e-26	97.3728	smart00804	TAP_C	-	cl21463
Q#246 - >k141_6271_1 # 466 # 1365 # -1 # ID=191_1;partial=01;start_type=Edge;rbs_motif=None;rbs_spacer=None;gc_cont=0.466	specific	238403	51	205	1.62718e-20	84.6417	cd00780	NTF2	-	cl09109
Q#251 - >k141_53406_1 # 3 # 383 # 1 # ID=195_1;partial=10;start_type=Edge;rbs_motif=None;rbs_spacer=None;gc_cont=0.367	superfamily	365789	15	98	1.30647e-29	107.985	cl38913	ABC_6TM_exporters superfamily	C	-
Q#253 - >k141_241121_1 # 340 # 1068 # 1 # ID=197_1;partial=00;start_type=ATG;rbs_motif=GGA/GAG/AGG;rbs_spacer=5-10bp;gc_cont=0.501	specific	238492	64	129	1.25666e-14	66.8214	cd00992	PDZ_signaling	-	cl00117
Q#262 - >k141_6828_1 # 3 # 572 # 1 # ID=204_1;partial=10;start_type=Edge;rbs_motif=None;rbs_spacer=None;gc_cont=0.432	specific	426041	38	174	6.17304e-69	206.136	pfam01090	Ribosomal_S19e	-	cl00969
Q#264 - >k141_69549_2 # 545 # 1879 # -1 # ID=205_2;partial=00;start_type=ATG;rbs_motif=AATAA;rbs_spacer=9bp;gc_cont=0.381	specific	428840	273	370	1.5985e-31	116.085	pfam06237	DUF1011	-	cl05643
Q#265 - >k141_132354_1 # 137 # 2086 # 1 # ID=206_1;partial=01;start_type=ATG;rbs_motif=None;rbs_spacer=None;gc_cont=0.447	specific	350699	66	263	3.8271e-128	375.86	cd17941	DEADc_DDX10	-	cl28899
Q#265 - >k141_132354_1 # 137 # 2086 # 1 # ID=206_1;partial=01;start_type=ATG;rbs_motif=None;rbs_spacer=None;gc_cont=0.447	specific	223587	55	531	1.18235e-109	340.229	COG0513	SrmB	-	cl33924
Q#267 - >k141_54065_2 # 743 # 3214 # 1 # ID=207_2;partial=00;start_type=ATG;rbs_motif=AAAA;rbs_spacer=11bp;gc_cont=0.407	specific	293804	492	697	2.00092e-89	280.588	cd07718	RNaseZ_ELAC1_ELAC2-C-term-like_MBL-fold	-	cl23716
Q#267 - >k141_54065_2 # 743 # 3214 # 1 # ID=207_2;partial=00;start_type=ATG;rbs_motif=AAAA;rbs_spacer=11bp;gc_cont=0.407	superfamily	451500	33	114	1.98218e-27	109.276	cl23716	metallo-hydrolase-like_MBL-fold superfamily	C	-
Q#272 - >k141_22906_1 # 1 # 723 # -1 # ID=211_1;partial=10;start_type=ATG;rbs_motif=GGAG/GAGG;rbs_spacer=5-10bp;gc_cont=0.469	specific	429653	10	82	1.70823e-13	63.6322	pfam07776	zf-AD	-	cl07874
Q#274 - >k141_195038_1 # 31 # 453 # -1 # ID=213_1;partial=00;start_type=ATG;rbs_motif=AAAA;rbs_spacer=15bp;gc_cont=0.508	superfamily	452890	31	136	4.44703e-51	160.507	cl28899	DEAD-like_helicase_N superfamily	C	-
Q#275 - >k141_69853_1 # 92 # 484 # -1 # ID=214_1;partial=00;start_type=ATG;rbs_motif=None;rbs_spacer=None;gc_cont=0.463	superfamily	185399	1	129	2.38043e-64	191.882	cl30549	PTZ00017 superfamily	-	-
Q#279 - >k141_163364_1 # 3 # 1550 # 1 # ID=216_1;partial=10;start_type=Edge;rbs_motif=None;rbs_spacer=None;gc_cont=0.547	superfamily	273826	73	512	0	615.241	cl36989	HMG-CoA-S_euk superfamily	-	-
Q#285 - >k141_101238_2 # 261 # 821 # 1 # ID=220_2;partial=00;start_type=ATG;rbs_motif=None;rbs_spacer=None;gc_cont=0.430	superfamily	425410	2	186	5.54342e-48	153.231	cl41779	akirin superfamily	-	-
Q#289 - >k141_210752_1 # 201 # 1307 # 1 # ID=223_1;partial=01;start_type=ATG;rbs_motif=AGGAG;rbs_spacer=5-10bp;gc_cont=0.404	specific	433377	181	283	5.43473e-15	69.9155	pfam13649	Methyltransf_25	-	cl17173
Q#290 - >k141_38667_1 # 32 # 712 # -1 # ID=224_1;partial=01;start_type=Edge;rbs_motif=None;rbs_spacer=None;gc_cont=0.385	specific	396398	40	226	5.89119e-52	166.33	pfam01812	5-FTHF_cyc-lig	-	cl00360
Q#291 - >k141_179151_1 # 3 # 1145 # 1 # ID=225_1;partial=10;start_type=Edge;rbs_motif=None;rbs_spacer=None;gc_cont=0.446	specific	349341	89	176	2.97819e-56	178.922	cd17709	BRCT_pescadillo_like	-	cl00038
Q#291 - >k141_179151_1 # 3 # 1145 # 1 # ID=225_1;partial=10;start_type=Edge;rbs_motif=None;rbs_spacer=None;gc_cont=0.446	superfamily	227492	7	373	2.59343e-33	130.58	cl34924	NOP7 superfamily	N	-
Q#293 - >k141_7364_1 # 2 # 487 # 1 # ID=226_1;partial=11;start_type=Edge;rbs_motif=None;rbs_spacer=None;gc_cont=0.525	superfamily	425394	13	113	1.64485e-32	113.499	cl41763	ELD_TRPML superfamily	N	-
Q#295 - >k141_132920_1 # 3 # 437 # 1 # ID=228_1;partial=10;start_type=Edge;rbs_motif=None;rbs_spacer=None;gc_cont=0.605	superfamily	450164	10	101	6.89282e-20	80.6977	cl17169	RRM_SF superfamily	NC	-
Q#300 - >k141_54661_1 # 31 # 540 # 1 # ID=234_1;partial=01;start_type=ATG;rbs_motif=AGGA;rbs_spacer=5-10bp;gc_cont=0.410	superfamily	273170	10	170	7.90963e-79	247.485	cl36705	rad4 superfamily	N	-
Q#301 - >k141_179350_1 # 254 # 718 # 1 # ID=235_1;partial=00;start_type=ATG;rbs_motif=GGA/GAG/AGG;rbs_spacer=5-10bp;gc_cont=0.574	specific	435643	8	122	2.29213e-63	189.636	pfam16906	Ribosomal_L26	-	cl00354
Q#302 - >k141_179386_1 # 1 # 312 # -1 # ID=236_1;partial=10;start_type=ATG;rbs_motif=None;rbs_spacer=None;gc_cont=0.333	specific	432381	38	63	3.31137e-09	47.9352	pfam12171	zf-C2H2_jaz	-	cl44614
Q#306 - >k141_23718_1 # 214 # 1182 # 1 # ID=239_1;partial=00;start_type=ATG;rbs_motif=None;rbs_spacer=None;gc_cont=0.407	specific	425740	78	147	1.01262e-16	73.3276	pfam00538	Linker_histone	-	cl00073
Q#308 - >k141_195873_1 # 348 # 617 # -1 # ID=240_1;partial=01;start_type=Edge;rbs_motif=None;rbs_spacer=None;gc_cont=0.393	superfamily	374280	22	78	1.02802e-19	76.2759	cl24535	DUF4772 superfamily	N	-
Q#309 - >k141_242477_1 # 131 # 1366 # 1 # ID=241_1;partial=00;start_type=ATG;rbs_motif=None;rbs_spacer=None;gc_cont=0.557	superfamily	449331	319	408	1.65074e-23	96.227	cl14603	C2 superfamily	C	-
Q#309 - >k141_242477_1 # 131 # 1366 # 1 # ID=241_1;partial=00;start_type=ATG;rbs_motif=None;rbs_spacer=None;gc_cont=0.557	superfamily	413336	175	277	2.82251e-17	76.9837	cl02484	PI3K_rbd superfamily	-	-
Q#309 - >k141_242477_1 # 131 # 1366 # 1 # ID=241_1;partial=00;start_type=ATG;rbs_motif=None;rbs_spacer=None;gc_cont=0.557	superfamily	445796	38	110	1.36507e-14	68.3041	cl02483	PI3K_p85B superfamily	-	-
Q#310 - >k141_70810_1 # 2 # 280 # 1 # ID=242_1;partial=11;start_type=Edge;rbs_motif=None;rbs_spacer=None;gc_cont=0.416	superfamily	367994	40	93	3.40221e-12	60.0861	cl38164	RNA_pol_Rpb2_1 superfamily	C	-
Q#315 - >k141_133779_1 # 3 # 1373 # -1 # ID=246_1;partial=11;start_type=Edge;rbs_motif=None;rbs_spacer=None;gc_cont=0.408	superfamily	445827	294	393	1.71719e-47	158.622	cl02556	Bromodomain superfamily	-	-
Q#315 - >k141_133779_1 # 3 # 1373 # -1 # ID=246_1;partial=11;start_type=Edge;rbs_motif=None;rbs_spacer=None;gc_cont=0.408	superfamily	445827	163	262	3.50755e-41	142.199	cl02556	Bromodomain superfamily	-	-
Q#315 - >k141_133779_1 # 3 # 1373 # -1 # ID=246_1;partial=11;start_type=Edge;rbs_motif=None;rbs_spacer=None;gc_cont=0.408	superfamily	445827	1	97	9.7177e-36	127.84	cl02556	Bromodomain superfamily	-	-
Q#315 - >k141_133779_1 # 3 # 1373 # -1 # ID=246_1;partial=11;start_type=Edge;rbs_motif=None;rbs_spacer=None;gc_cont=0.408	superfamily	445827	406	457	5.74153e-14	67.7773	cl02556	Bromodomain superfamily	C	-
Q#321 - >k141_180070_1 # 2 # 121 # 1 # ID=252_1;partial=10;start_type=Edge;rbs_motif=None;rbs_spacer=None;gc_cont=0.408	superfamily	451272	3	36	2.17281e-13	60.8295	cl21494	Abhydrolase superfamily	NC	-
Q#324 - >k141_71144_2 # 585 # 1571 # 1 # ID=253_2;partial=01;start_type=ATG;rbs_motif=GGA/GAG/AGG;rbs_spacer=11-12bp;gc_cont=0.534	superfamily	431125	2	326	4.03872e-93	292.962	cl20389	COG7 superfamily	C	-
Q#328 - >k141_71234_1 # 3 # 821 # -1 # ID=256_1;partial=10;start_type=ATG;rbs_motif=AAA;rbs_spacer=15bp;gc_cont=0.546	superfamily	236507	1	273	3.68164e-148	424.243	cl35827	pntA superfamily	NC	-
Q#330 - >k141_40028_1 # 3 # 524 # -1 # ID=257_1;partial=11;start_type=Edge;rbs_motif=None;rbs_spacer=None;gc_cont=0.374	specific	436141	96	174	5.32888e-29	102.561	pfam17919	RT_RNaseH_2	C	cl39038
Q#337 - >k141_55857_1 # 35 # 2422 # 1 # ID=262_1;partial=00;start_type=ATG;rbs_motif=None;rbs_spacer=None;gc_cont=0.398	specific	238121	498	707	2.88446e-50	178.297	cd00200	WD40	N	cl29593
Q#337 - >k141_55857_1 # 35 # 2422 # 1 # ID=262_1;partial=00;start_type=ATG;rbs_motif=None;rbs_spacer=None;gc_cont=0.398	superfamily	447629	196	264	1.65628e-07	50.6547	cl08418	TAF5_NTD2 superfamily	N	-
Q#341 - >k141_212091_1 # 1 # 3315 # 1 # ID=265_1;partial=10;start_type=Edge;rbs_motif=None;rbs_spacer=None;gc_cont=0.372	specific	425942	76	196	2.20696e-16	75.7217	pfam00910	RNA_helicase	-	cl38936
Q#343 - >k141_212091_3 # 3606 # 4058 # -1 # ID=265_3;partial=01;start_type=Edge;rbs_motif=None;rbs_spacer=None;gc_cont=0.488	specific	185400	15	150	1.23052e-90	259.452	PTZ00018	PTZ00018	-	cl23735
Q#355 - >k141_40643_1 # 127 # 618 # 1 # ID=274_1;partial=00;start_type=ATG;rbs_motif=None;rbs_spacer=None;gc_cont=0.459	superfamily	368923	3	83	6.72545e-11	55.8883	cl05791	DMAP_binding superfamily	-	-
Q#357 - >k141_9232_1 # 108 # 1259 # 1 # ID=275_1;partial=00;start_type=ATG;rbs_motif=AATAA;rbs_spacer=4bp;gc_cont=0.424	specific	214976	192	350	2.71588e-30	113.207	smart01017	Arrestin_C	-	cl02844
Q#357 - >k141_9232_1 # 108 # 1259 # 1 # ID=275_1;partial=00;start_type=ATG;rbs_motif=AATAA;rbs_spacer=4bp;gc_cont=0.424	superfamily	451447	17	173	4.09648e-25	99.2864	cl22903	Arrestin_N superfamily	-	-
Q#360 - >k141_71964_2 # 222 # 1034 # 1 # ID=276_2;partial=00;start_type=ATG;rbs_motif=None;rbs_spacer=None;gc_cont=0.568	specific	425758	59	249	2.074e-74	225.059	pfam00573	Ribosomal_L4	-	cl00325
Q#362 - >k141_165572_1 # 3 # 317 # 1 # ID=278_1;partial=10;start_type=Edge;rbs_motif=None;rbs_spacer=None;gc_cont=0.444	specific	436675	4	91	1.38046e-32	109.104	pfam18701	DUF5641	-	cl40017
Q#366 - >k141_40855_2 # 94 # 474 # -1 # ID=280_2;partial=01;start_type=Edge;rbs_motif=None;rbs_spacer=None;gc_cont=0.483	superfamily	428485	42	114	7.52008e-09	52.2423	cl25943	Prominin superfamily	C	-
Q#367 - >k141_165763_1 # 1 # 273 # 1 # ID=281_1;partial=10;start_type=Edge;rbs_motif=None;rbs_spacer=None;gc_cont=0.560	specific	396038	56	90	2.73001e-08	45.4134	pfam01290	Thymosin	-	cl27586
Q#369 - >k141_72319_1 # 1 # 2361 # 1 # ID=282_1;partial=11;start_type=Edge;rbs_motif=None;rbs_spacer=None;gc_cont=0.372	specific	429852	2	137	1.78813e-48	170.012	pfam08161	NUC173	N	cl06969
Q#371 - >k141_25622_2 # 301 # 438 # -1 # ID=283_2;partial=01;start_type=Edge;rbs_motif=None;rbs_spacer=None;gc_cont=0.370	superfamily	447864	13	45	1.70367e-07	44.6566	cl09933	ACAD superfamily	C	-
Q#373 - >k141_150395_1 # 155 # 1633 # 1 # ID=285_1;partial=00;start_type=ATG;rbs_motif=GGA/GAG/AGG;rbs_spacer=5-10bp;gc_cont=0.495	superfamily	444915	54	459	3.87369e-56	192.521	cl00456	SLC5-6-like_sbd superfamily	-	-
Q#380 - >k141_212866_2 # 152 # 835 # -1 # ID=290_2;partial=00;start_type=ATG;rbs_motif=AATAA;rbs_spacer=9bp;gc_cont=0.421	specific	239731	18	205	4.70609e-113	321.096	cd03762	proteasome_beta_type_6	-	cl00467
Q#381 - >k141_212866_3 # 978 # 2051 # 1 # ID=290_3;partial=00;start_type=ATG;rbs_motif=AAAAAA;rbs_spacer=8bp;gc_cont=0.417	specific	240585	7	43	2.7354e-10	54.7178	cd12934	LEM	-	cl02649
Q#382 - >k141_41147_1 # 2 # 1114 # -1 # ID=291_1;partial=10;start_type=ATG;rbs_motif=GGA/GAG/AGG;rbs_spacer=5-10bp;gc_cont=0.396	specific	428020	179	287	5.03102e-17	76.5794	pfam04577	DUF563	-	cl15705
Q#384 - >k141_229163_1 # 2 # 241 # -1 # ID=292_1;partial=10;start_type=ATG;rbs_motif=None;rbs_spacer=None;gc_cont=0.429	superfamily	450164	15	57	4.77225e-11	53.0205	cl17169	RRM_SF superfamily	N	-
Q#386 - >k141_166015_2 # 1019 # 1258 # 1 # ID=293_2;partial=01;start_type=ATG;rbs_motif=None;rbs_spacer=None;gc_cont=0.450	superfamily	445924	33	79	1.55655e-10	53.0436	cl02792	Cyt_c_Oxidase_IV superfamily	NC	-
Q#387 - >k141_197716_1 # 1 # 528 # 1 # ID=294_1;partial=11;start_type=Edge;rbs_motif=None;rbs_spacer=None;gc_cont=0.352	superfamily	450147	1	176	4.26265e-62	198.803	cl17068	AFD_class_I superfamily	C	-
Q#388 - >k141_229236_1 # 3 # 542 # 1 # ID=295_1;partial=11;start_type=Edge;rbs_motif=None;rbs_spacer=None;gc_cont=0.489	specific	426282	1	32	5.46472e-13	60.9782	pfam01480	PWI	N	cl02562
Q#389 - >k141_103944_1 # 2 # 982 # -1 # ID=296_1;partial=10;start_type=ATG;rbs_motif=GGAGG;rbs_spacer=5-10bp;gc_cont=0.480	specific	427263	1	131	1.16676e-58	185.789	pfam03367	zf-ZPR1	-	cl19251
Q#389 - >k141_103944_1 # 2 # 982 # -1 # ID=296_1;partial=10;start_type=ATG;rbs_motif=GGAGG;rbs_spacer=5-10bp;gc_cont=0.480	specific	427263	200	326	1.63632e-54	175.389	pfam03367	zf-ZPR1	C	cl19251
Q#392 - >k141_244356_1 # 1 # 321 # -1 # ID=298_1;partial=11;start_type=Edge;rbs_motif=None;rbs_spacer=None;gc_cont=0.330	specific	404697	2	59	2.62108e-07	43.6671	pfam13855	LRR_8	-	cl38440
Q#393 - >k141_41427_1 # 103 # 447 # -1 # ID=299_1;partial=00;start_type=ATG;rbs_motif=TAAAAA;rbs_spacer=3bp;gc_cont=0.365	superfamily	447862	8	111	2.52218e-19	76.1477	cl09930	RPA_2b-aaRSs_OBF_like superfamily	-	-
Q#394 - >k141_41427_2 # 543 # 1088 # -1 # ID=299_2;partial=00;start_type=ATG;rbs_motif=TAAA;rbs_spacer=7bp;gc_cont=0.579	specific	426516	51	124	4.44371e-28	99.882	pfam01929	Ribosomal_L14e	-	cl44490
Q#394 - >k141_41427_2 # 543 # 1088 # -1 # ID=299_2;partial=00;start_type=ATG;rbs_motif=TAAA;rbs_spacer=7bp;gc_cont=0.579	specific	240512	11	85	2.53975e-19	77.5158	cd06088	KOW_RPL14	-	cl00354
Q#397 - >k141_198014_1 # 3 # 617 # 1 # ID=302_1;partial=10;start_type=Edge;rbs_motif=None;rbs_spacer=None;gc_cont=0.423	superfamily	451520	1	177	2.31105e-63	195.952	cl23744	Peptidase_C1 superfamily	N	-
Q#399 - >k141_26169_2 # 312 # 557 # -1 # ID=303_2;partial=01;start_type=Edge;rbs_motif=None;rbs_spacer=None;gc_cont=0.480	superfamily	426167	45	80	4.88567e-07	45.0037	cl03142	Cyto_heme_lyase superfamily	C	-
Q#412 - >k141_151044_1 # 246 # 512 # -1 # ID=313_1;partial=01;start_type=Edge;rbs_motif=None;rbs_spacer=None;gc_cont=0.434	superfamily	451246	1	81	2.53377e-53	166.43	cl21453	PKc_like superfamily	N	-
Q#415 - >k141_88851_1 # 3 # 416 # -1 # ID=315_1;partial=11;start_type=Edge;rbs_motif=None;rbs_spacer=None;gc_cont=0.522	superfamily	451246	91	138	5.45516e-26	99.397	cl21453	PKc_like superfamily	C	-
Q#416 - >k141_41826_1 # 3 # 236 # -1 # ID=316_1;partial=10;start_type=TTG;rbs_motif=GGA/GAG/AGG;rbs_spacer=5-10bp;gc_cont=0.410	superfamily	453965	22	78	2.41144e-23	91.1647	cl39093	Pyr_redox_2 superfamily	NC	-
Q#419 - >k141_166738_2 # 196 # 480 # 1 # ID=318_2;partial=00;start_type=ATG;rbs_motif=None;rbs_spacer=None;gc_cont=0.488	specific	212465	10	88	3.2082e-51	155.019	cd01718	Sm_E	-	cl00259
Q#423 - >k141_120454_1 # 189 # 344 # -1 # ID=321_1;partial=01;start_type=Edge;rbs_motif=None;rbs_spacer=None;gc_cont=0.494	superfamily	449318	1	50	5.70591e-19	74.1687	cl13996	MPN superfamily	N	-
Q#424 - >k141_151341_1 # 3 # 812 # 1 # ID=322_1;partial=10;start_type=Edge;rbs_motif=None;rbs_spacer=None;gc_cont=0.393	specific	426177	90	135	1.13056e-16	71.6377	pfam01281	Ribosomal_L9_N	-	cl29500
Q#427 - >k141_58006_1 # 145 # 444 # 1 # ID=324_1;partial=00;start_type=ATG;rbs_motif=None;rbs_spacer=None;gc_cont=0.453	specific	428085	6	97	1.1863e-37	121.439	pfam04718	ATP-synt_G	-	cl04703
Q#430 - >k141_105027_2 # 392 # 1945 # 1 # ID=325_2;partial=01;start_type=ATG;rbs_motif=None;rbs_spacer=None;gc_cont=0.483	superfamily	445840	50	149	8.89193e-15	71.1279	cl02573	Tudor_SF superfamily	N	-
Q#430 - >k141_105027_2 # 392 # 1945 # 1 # ID=325_2;partial=01;start_type=ATG;rbs_motif=None;rbs_spacer=None;gc_cont=0.483	superfamily	444727	415	510	6.18462e-06	44.8929	cl00175	alpha-crystallin-Hsps_p23-like superfamily	-	-
Q#433 - >k141_151553_1 # 3 # 404 # 1 # ID=328_1;partial=10;start_type=Edge;rbs_motif=None;rbs_spacer=None;gc_cont=0.485	superfamily	396255	11	129	4.71181e-18	78.6868	cl38049	Amino_oxidase superfamily	N	-
Q#434 - >k141_151553_2 # 507 # 1079 # -1 # ID=328_2;partial=00;start_type=ATG;rbs_motif=GGA/GAG/AGG;rbs_spacer=5-10bp;gc_cont=0.531	specific	238613	18	141	6.1447e-49	155.125	cd01286	deoxycytidylate_deaminase	-	cl00269
Q#436 - >k141_89380_1 # 2 # 664 # 1 # ID=329_1;partial=10;start_type=Edge;rbs_motif=None;rbs_spacer=None;gc_cont=0.560	specific	428471	60	219	4.69793e-56	174.864	pfam05434	Tmemb_9	-	cl05152
Q#451 - >k141_167551_2 # 478 # 840 # -1 # ID=339_2;partial=00;start_type=ATG;rbs_motif=None;rbs_spacer=None;gc_cont=0.419	superfamily	444843	6	36	1.05241e-17	73.3569	cl00332	Ribosomal_S11 superfamily	NC	-
Q#453 - >k141_105526_1 # 2 # 574 # -1 # ID=341_1;partial=10;start_type=ATG;rbs_motif=AAA;rbs_spacer=13bp;gc_cont=0.445	superfamily	434177	4	137	1.02437e-67	210.145	cl20670	WASH-7_mid superfamily	N	-
Q#456 - >k141_11489_2 # 203 # 640 # -1 # ID=343_2;partial=00;start_type=GTG;rbs_motif=None;rbs_spacer=None;gc_cont=0.489	superfamily	450277	19	117	3.25085e-56	179.219	cl19224	TGT superfamily	NC	-
Q#459 - >k141_74337_1 # 2 # 1564 # 1 # ID=345_1;partial=10;start_type=Edge;rbs_motif=None;rbs_spacer=None;gc_cont=0.345	specific	410679	71	512	9.84829e-167	478.572	cd11056	CYP6-like	-	cl41757
Q#460 - >k141_74337_2 # 1768 # 2112 # -1 # ID=345_2;partial=00;start_type=GTG;rbs_motif=AGGA/GGAG/GAGG;rbs_spacer=11-12bp;gc_cont=0.371	superfamily	444690	5	105	2.15064e-11	58.1502	cl00089	NUC superfamily	N	-
Q#461 - >k141_74337_3 # 2335 # 2763 # 1 # ID=345_3;partial=01;start_type=ATG;rbs_motif=None;rbs_spacer=None;gc_cont=0.515	superfamily	453896	5	138	9.16827e-30	106.932	cl38936	P-loop_NTPase superfamily	N	-
Q#463 - >k141_105776_1 # 2 # 853 # -1 # ID=347_1;partial=11;start_type=Edge;rbs_motif=None;rbs_spacer=None;gc_cont=0.543	superfamily	444738	32	246	4.18588e-98	286.505	cl00195	SIR2 superfamily	-	-
Q#465 - >k141_74429_1 # 1 # 1425 # 1 # ID=349_1;partial=10;start_type=Edge;rbs_motif=None;rbs_spacer=None;gc_cont=0.510	specific	223685	54	471	4.82887e-37	141.058	COG0612	PqqL	-	cl33975
Q#469 - >k141_105882_1 # 1 # 1116 # 1 # ID=352_1;partial=11;start_type=Edge;rbs_motif=None;rbs_spacer=None;gc_cont=0.431	specific	438811	211	280	1.5282e-44	148.008	cd21995	HMG-box_TOX-like	-	cl00082
Q#472 - >k141_11838_1 # 2 # 988 # 1 # ID=355_1;partial=10;start_type=Edge;rbs_motif=None;rbs_spacer=None;gc_cont=0.529	specific	432351	98	249	1.11464e-42	143.806	pfam12130	DUF3585	-	cl23748
Q#473 - >k141_137767_1 # 1 # 714 # -1 # ID=356_1;partial=11;start_type=Edge;rbs_motif=None;rbs_spacer=None;gc_cont=0.490	specific	433386	71	173	3.11333e-36	123.225	pfam13661	2OG-FeII_Oxy_4	-	cl21496
Q#477 - >k141_43404_4 # 1088 # 2533 # 1 # ID=359_4;partial=00;start_type=ATG;rbs_motif=None;rbs_spacer=None;gc_cont=0.440	superfamily	227823	5	238	1.44878e-41	151.176	cl44255	BET4 superfamily	C	-
Q#482 - >k141_106269_2 # 397 # 1023 # -1 # ID=362_2;partial=01;start_type=Edge;rbs_motif=None;rbs_spacer=None;gc_cont=0.534	superfamily	447902	51	188	4.8963e-24	92.8871	cl10465	Peptidase_S24_S26 superfamily	-	-
Q#493 - >k141_183764_1 # 156 # 419 # 1 # ID=370_1;partial=01;start_type=ATG;rbs_motif=AAAA;rbs_spacer=4bp;gc_cont=0.530	superfamily	450165	15	78	4.84412e-27	94.6682	cl17171	PH-like superfamily	C	-
Q#502 - >k141_215446_1 # 171 # 1718 # 1 # ID=377_1;partial=00;start_type=ATG;rbs_motif=GGAG/GAGG;rbs_spacer=5-10bp;gc_cont=0.446	specific	239127	280	510	2.22278e-52	177.558	cd02662	Peptidase_C19F	-	cl02553
Q#502 - >k141_215446_1 # 171 # 1718 # 1 # ID=377_1;partial=00;start_type=ATG;rbs_motif=GGAG/GAGG;rbs_spacer=5-10bp;gc_cont=0.446	superfamily	351799	42	141	7.87344e-06	47.9654	cl02553	Peptidase_C19 superfamily	C	-
Q#505 - >k141_169079_2 # 484 # 570 # 1 # ID=378_2;partial=01;start_type=ATG;rbs_motif=None;rbs_spacer=None;gc_cont=0.437	superfamily	424111	5	29	3.65635e-07	42.8545	cl40480	enolase_like superfamily	C	-
Q#506 - >k141_153471_1 # 2 # 520 # 1 # ID=379_1;partial=10;start_type=Edge;rbs_motif=None;rbs_spacer=None;gc_cont=0.339	superfamily	450170	75	138	8.53904e-21	84.2987	cl17190	NK superfamily	N	-
Q#510 - >k141_184202_1 # 322 # 1065 # -1 # ID=383_1;partial=01;start_type=Edge;rbs_motif=None;rbs_spacer=None;gc_cont=0.534	superfamily	426270	40	207	9.88692e-13	64.9848	cl03220	MAGE superfamily	-	-
Q#515 - >k141_169388_1 # 3 # 221 # -1 # ID=386_1;partial=10;start_type=TTG;rbs_motif=GGA/GAG/AGG;rbs_spacer=5-10bp;gc_cont=0.434	superfamily	448366	1	37	5.9669e-06	39.7502	cl11960	Ig superfamily	N	-
Q#517 - >k141_91715_1 # 3 # 263 # 1 # ID=388_1;partial=10;start_type=Edge;rbs_motif=None;rbs_spacer=None;gc_cont=0.575	superfamily	435093	2	83	1.56028e-19	75.7463	cl24567	DUF4793 superfamily	N	-
Q#518 - >k141_91715_2 # 1095 # 2063 # -1 # ID=388_2;partial=00;start_type=GTG;rbs_motif=None;rbs_spacer=None;gc_cont=0.531	specific	428411	23	321	5.47179e-69	215.545	pfam05285	SDA1	-	cl24027
Q#519 - >k141_91715_3 # 2393 # 2788 # 1 # ID=388_3;partial=00;start_type=ATG;rbs_motif=None;rbs_spacer=None;gc_cont=0.472	specific	395127	2	126	1.55638e-36	121.531	pfam00179	UQ_con	-	cl00154
Q#524 - >k141_13432_2 # 124 # 960 # -1 # ID=392_2;partial=00;start_type=ATG;rbs_motif=None;rbs_spacer=None;gc_cont=0.431	specific	239732	40	228	1.26016e-131	370.374	cd03763	proteasome_beta_type_7	-	cl00467
Q#524 - >k141_13432_2 # 124 # 960 # -1 # ID=392_2;partial=00;start_type=ATG;rbs_motif=None;rbs_spacer=None;gc_cont=0.431	specific	432575	231	265	1.50908e-10	55.0961	pfam12465	Pr_beta_C	-	cl13849
Q#525 - >k141_44859_1 # 2 # 619 # -1 # ID=393_1;partial=01;start_type=Edge;rbs_motif=None;rbs_spacer=None;gc_cont=0.545	specific	429919	49	182	1.42624e-21	88.9271	pfam08324	PUL	C	cl08476
Q#526 - >k141_139326_1 # 2 # 382 # 1 # ID=394_1;partial=10;start_type=Edge;rbs_motif=None;rbs_spacer=None;gc_cont=0.512	specific	426669	63	114	1.21831e-25	90.9954	pfam02229	PC4	-	cl21701
Q#529 - >k141_61038_1 # 3 # 203 # -1 # ID=396_1;partial=10;start_type=TTG;rbs_motif=TAAAAA;rbs_spacer=6bp;gc_cont=0.463	superfamily	453027	11	67	4.0703e-13	61.8326	cl29593	WD40 superfamily	NC	-
Q#530 - >k141_61038_2 # 297 # 488 # 1 # ID=396_2;partial=01;start_type=ATG;rbs_motif=TAAA;rbs_spacer=11bp;gc_cont=0.505	superfamily	449360	2	64	4.95896e-22	86.8946	cl14813	GluZincin superfamily	N	-
Q#531 - >k141_247808_1 # 87 # 644 # -1 # ID=397_1;partial=00;start_type=ATG;rbs_motif=AAAAAA;rbs_spacer=12bp;gc_cont=0.401	specific	426510	25	122	4.74066e-36	121.033	pfam01922	SRP19	-	cl00617
Q#532 - >k141_123425_1 # 96 # 299 # 1 # ID=398_1;partial=01;start_type=GTG;rbs_motif=AGGTG;rbs_spacer=7bp;gc_cont=0.422	superfamily	215452	2	57	2.2366e-08	48.229	cl33577	PLN02843 superfamily	NC	-
Q#533 - >k141_184767_1 # 131 # 352 # -1 # ID=399_1;partial=00;start_type=ATG;rbs_motif=None;rbs_spacer=None;gc_cont=0.441	specific	349422	6	70	1.90373e-20	76.0091	cd18182	ATP-synt_Fo_c_ATP5G3	-	cl38906
Q#537 - >k141_154479_2 # 95 # 628 # -1 # ID=401_2;partial=01;start_type=Edge;rbs_motif=None;rbs_spacer=None;gc_cont=0.509	superfamily	452895	4	177	5.15514e-29	110.81	cl28910	MFS superfamily	NC	-
Q#540 - >k141_139707_1 # 2 # 1159 # 1 # ID=404_1;partial=10;start_type=Edge;rbs_motif=None;rbs_spacer=None;gc_cont=0.383	superfamily	450164	254	342	1.95434e-28	106.357	cl17169	RRM_SF superfamily	-	-
Q#545 - >k141_154665_1 # 3 # 1280 # 1 # ID=408_1;partial=10;start_type=Edge;rbs_motif=None;rbs_spacer=None;gc_cont=0.451	superfamily	444915	15	412	1.06871e-50	175.957	cl00456	SLC5-6-like_sbd superfamily	-	-
Q#549 - >k141_170369_2 # 360 # 524 # -1 # ID=411_2;partial=01;start_type=Edge;rbs_motif=None;rbs_spacer=None;gc_cont=0.430	superfamily	240292	4	47	3.50651e-19	75.7982	cl29511	PTZ00148 superfamily	N	-
Q#554 - >k141_202080_1 # 274 # 558 # 1 # ID=415_1;partial=01;start_type=TTG;rbs_motif=GGAG/GAGG;rbs_spacer=5-10bp;gc_cont=0.509	superfamily	451321	1	94	2.95722e-18	74.2105	cl21588	Snf7 superfamily	C	-
Q#558 - >k141_154983_2 # 248 # 1234 # 1 # ID=417_2;partial=01;start_type=ATG;rbs_motif=None;rbs_spacer=None;gc_cont=0.587	superfamily	403626	168	328	2.06393e-14	71.6021	cl13871	BCAS3 superfamily	-	-
Q#567 - >k141_155399_2 # 121 # 993 # -1 # ID=424_2;partial=00;start_type=ATG;rbs_motif=GGA/GAG/AGG;rbs_spacer=5-10bp;gc_cont=0.546	superfamily	367545	22	272	1.51953e-11	64.3564	cl25724	Rabaptin superfamily	C	-
Q#574 - >k141_14994_1 # 3 # 503 # -1 # ID=431_1;partial=10;start_type=ATG;rbs_motif=None;rbs_spacer=None;gc_cont=0.533	superfamily	451323	11	167	2.31763e-32	118.484	cl21590	PMT_2 superfamily	C	-
Q#581 - >k141_78077_1 # 1 # 300 # 1 # ID=436_1;partial=10;start_type=Edge;rbs_motif=None;rbs_spacer=None;gc_cont=0.433	specific	426407	10	93	2.77785e-27	98.7646	pfam01747	ATP-sulfurylase	N	cl00015
Q#583 - >k141_31338_1 # 95 # 484 # 1 # ID=437_1;partial=00;start_type=TTG;rbs_motif=AAAA;rbs_spacer=11bp;gc_cont=0.397	specific	425441	27	80	6.52775e-23	84.0974	pfam00046	Homeobox	-	cl00084
Q#584 - >k141_31338_2 # 632 # 1768 # 1 # ID=437_2;partial=01;start_type=ATG;rbs_motif=AAAA;rbs_spacer=4bp;gc_cont=0.374	superfamily	453896	1	53	5.95436e-06	44.5206	cl38936	P-loop_NTPase superfamily	N	-
Q#587 - >k141_217583_3 # 978 # 1841 # -1 # ID=438_3;partial=00;start_type=ATG;rbs_motif=None;rbs_spacer=None;gc_cont=0.546	specific	434231	137	276	2.44676e-68	208.577	pfam14811	TPD	-	cl20727
Q#588 - >k141_217583_4 # 1999 # 2415 # 1 # ID=438_4;partial=01;start_type=ATG;rbs_motif=None;rbs_spacer=None;gc_cont=0.619	superfamily	444909	47	139	1.7716e-53	166.686	cl00447	Nudix_Hydrolase superfamily	C	-
Q#590 - >k141_234662_1 # 104 # 1741 # -1 # ID=440_1;partial=01;start_type=Edge;rbs_motif=None;rbs_spacer=None;gc_cont=0.420	specific	224391	155	515	6.42717e-43	156.742	COG1474	CDC6	-	cl34277
Q#593 - >k141_46685_3 # 1709 # 2359 # 1 # ID=441_3;partial=00;start_type=ATG;rbs_motif=None;rbs_spacer=None;gc_cont=0.558	specific	425530	39	212	1.64562e-50	161.532	pfam00213	OSCP	-	cl17210
Q#594 - >k141_203087_1 # 2 # 2062 # 1 # ID=442_1;partial=11;start_type=Edge;rbs_motif=None;rbs_spacer=None;gc_cont=0.361	specific	425942	340	460	1.8577e-16	75.3365	pfam00910	RNA_helicase	-	cl38936
Q#597 - >k141_141042_1 # 86 # 697 # -1 # ID=445_1;partial=01;start_type=Edge;rbs_motif=None;rbs_spacer=None;gc_cont=0.538	superfamily	451320	110	198	6.13275e-14	67.6866	cl21584	Tryp_SPc superfamily	C	-
Q#605 - >k141_125403_1 # 155 # 385 # -1 # ID=451_1;partial=00;start_type=ATG;rbs_motif=None;rbs_spacer=None;gc_cont=0.506	specific	212466	5	74	1.80235e-43	134.566	cd01719	Sm_G	-	cl00259
Q#607 - >k141_125403_3 # 1569 # 1949 # 1 # ID=451_3;partial=00;start_type=ATG;rbs_motif=GGAG/GAGG;rbs_spacer=5-10bp;gc_cont=0.525	superfamily	428014	20	115	1.02348e-14	64.5035	cl04596	IATP superfamily	-	-
Q#608 - >k141_156452_1 # 1 # 1287 # -1 # ID=452_1;partial=11;start_type=Edge;rbs_motif=None;rbs_spacer=None;gc_cont=0.369	superfamily	453896	118	316	3.80839e-100	297.05	cl38936	P-loop_NTPase superfamily	-	-
Q#610 - >k141_187162_2 # 282 # 512 # 1 # ID=453_2;partial=01;start_type=ATG;rbs_motif=None;rbs_spacer=None;gc_cont=0.355	superfamily	453896	6	69	7.91724e-09	47.6022	cl38936	P-loop_NTPase superfamily	N	-
Q#611 - >k141_187250_1 # 1 # 408 # -1 # ID=454_1;partial=11;start_type=Edge;rbs_motif=None;rbs_spacer=None;gc_cont=0.439	superfamily	454764	24	126	3.2228e-12	62.1238	cl40470	ps-ssRNAv_RdRp-like superfamily	NC	-

## Sheet: Midge-5
Column1	Column2	Column3	Column4	Column5	Column6	Column7	Column8	Column9	Column10	Column11
#Batch CD-search tool	NIH/NLM/NCBI
#cdsid	QM3-qcdsearch-9B1E37C28FA6235-3A7AAEAEAF3DD2E1
#datatype	hitsConcise Results
#status	0
#Start time	2022-10-21T12:30:44	Run time	0:00:00:08
#status	success
Query	Hit type	PSSM-ID	From	To	E-Value	Bitscore	Accession	Short name	Incomplete	Superfamily
Q#1 - >k141_165_1 # 3 # 932 # -1 # ID=1_1;partial=10;start_type=ATG;rbs_motif=None;rbs_spacer=None;gc_cont=0.463	specific	426441	119	310	4.90929e-87	260.077	pfam01798	Nop	-	cl38058
Q#10 - >k141_212581_1 # 934 # 3786 # -1 # ID=9_1;partial=00;start_type=TTG;rbs_motif=GGA/GAG/AGG;rbs_spacer=5-10bp;gc_cont=0.370	superfamily	454764	578	897	1.32252e-33	131.563	cl40470	ps-ssRNAv_RdRp-like superfamily	-	-
Q#11 - >k141_212581_2 # 3848 # 4939 # 1 # ID=9_2;partial=00;start_type=ATG;rbs_motif=None;rbs_spacer=None;gc_cont=0.558	superfamily	451427	13	124	1.43963e-34	123.129	cl22851	PHD_SF superfamily	-	-
Q#13 - >k141_85885_1 # 3 # 374 # -1 # ID=11_1;partial=11;start_type=Edge;rbs_motif=None;rbs_spacer=None;gc_cont=0.551	superfamily	444798	1	124	1.20154e-82	244.573	cl00264	Ferritin_like superfamily	NC	-
Q#17 - >k141_29507_1 # 1 # 4632 # -1 # ID=14_1;partial=10;start_type=GTG;rbs_motif=None;rbs_spacer=None;gc_cont=0.363	specific	425942	882	1002	4.30522e-16	75.3365	pfam00910	RNA_helicase	-	cl38936
Q#23 - >k141_199003_1 # 3 # 1139 # 1 # ID=17_1;partial=11;start_type=Edge;rbs_motif=None;rbs_spacer=None;gc_cont=0.431	specific	438811	216	285	2.81582e-44	147.238	cd21995	HMG-box_TOX-like	-	cl00082
Q#26 - >k141_114861_1 # 2 # 511 # 1 # ID=20_1;partial=11;start_type=Edge;rbs_motif=None;rbs_spacer=None;gc_cont=0.435	superfamily	454764	4	139	4.50957e-46	152.749	cl40470	ps-ssRNAv_RdRp-like superfamily	N	-
Q#28 - >k141_44577_2 # 479 # 976 # 1 # ID=21_2;partial=00;start_type=GTG;rbs_motif=GGAGG;rbs_spacer=5-10bp;gc_cont=0.394	superfamily	445932	48	129	2.31294e-20	83.4946	cl02808	RT_like superfamily	C	-
Q#29 - >k141_143324_1 # 65 # 508 # 1 # ID=22_1;partial=00;start_type=ATG;rbs_motif=AAA;rbs_spacer=13bp;gc_cont=0.482	superfamily	444762	26	146	3.96161e-22	84.9695	cl00222	Lyz-like superfamily	-	-
Q#40 - >k141_101669_2 # 287 # 880 # -1 # ID=29_2;partial=00;start_type=ATG;rbs_motif=None;rbs_spacer=None;gc_cont=0.404	specific	434344	32	197	1.71363e-78	230.598	pfam14955	MRP-S24	-	cl20836
Q#44 - >k141_59840_1 # 2 # 1786 # -1 # ID=32_1;partial=11;start_type=Edge;rbs_motif=None;rbs_spacer=None;gc_cont=0.406	superfamily	395756	4	480	1.03936e-96	317.746	cl15638	Mononeg_RNA_pol superfamily	N	-
Q#44 - >k141_59840_1 # 2 # 1786 # -1 # ID=32_1;partial=11;start_type=Edge;rbs_motif=None;rbs_spacer=None;gc_cont=0.406	superfamily	405070	492	595	1.21362e-17	82.4275	cl16796	Mononeg_mRNAcap superfamily	C	-
Q#48 - >k141_31770_1 # 92 # 1162 # 1 # ID=35_1;partial=00;start_type=ATG;rbs_motif=GGA/GAG/AGG;rbs_spacer=5-10bp;gc_cont=0.513	specific	435098	7	319	5.1902e-131	376.407	pfam16046	FAM76	-	cl24571
Q#50 - >k141_74112_1 # 439 # 759 # -1 # ID=36_1;partial=00;start_type=ATG;rbs_motif=None;rbs_spacer=None;gc_cont=0.611	superfamily	444880	13	105	6.23847e-34	112.768	cl00388	Thioredoxin_like superfamily	-	-
Q#51 - >k141_60149_1 # 2 # 484 # 1 # ID=37_1;partial=10;start_type=Edge;rbs_motif=None;rbs_spacer=None;gc_cont=0.520	specific	434339	57	143	1.16528e-30	106.586	pfam14949	ARF7EP_C	-	cl20830
Q#53 - >k141_60263_1 # 138 # 551 # -1 # ID=38_1;partial=00;start_type=ATG;rbs_motif=None;rbs_spacer=None;gc_cont=0.514	specific	212475	7	80	2.08544e-42	134.566	cd01728	LSm1	-	cl00259
Q#54 - >k141_159005_1 # 2 # 508 # 1 # ID=39_1;partial=10;start_type=Edge;rbs_motif=None;rbs_spacer=None;gc_cont=0.503	superfamily	459243	79	132	3.90607e-09	50.2937	cl45898	geminin-like_CC superfamily	-	-
Q#54 - >k141_159005_1 # 2 # 508 # 1 # ID=39_1;partial=10;start_type=Edge;rbs_motif=None;rbs_spacer=None;gc_cont=0.503	superfamily	429451	1	130	5.51404e-07	47.4173	cl06447	Geminin superfamily	C	-
Q#62 - >k141_173543_1 # 99 # 290 # 1 # ID=46_1;partial=00;start_type=ATG;rbs_motif=None;rbs_spacer=None;gc_cont=0.391	superfamily	413785	5	50	1.68619e-34	113.51	cl03715	Mago_nashi superfamily	C	-
Q#67 - >k141_187848_1 # 2 # 2128 # 1 # ID=49_1;partial=10;start_type=Edge;rbs_motif=None;rbs_spacer=None;gc_cont=0.279	superfamily	281308	231	704	5.93816e-14	75.2181	cl09302	Pox_P4B superfamily	N	-
Q#69 - >k141_103357_1 # 1 # 1566 # -1 # ID=50_1;partial=11;start_type=Edge;rbs_motif=None;rbs_spacer=None;gc_cont=0.462	specific	425942	159	267	3.55189e-28	107.693	pfam00910	RNA_helicase	-	cl38936
Q#70 - >k141_159881_1 # 2 # 313 # 1 # ID=51_1;partial=11;start_type=Edge;rbs_motif=None;rbs_spacer=None;gc_cont=0.446	superfamily	454764	29	104	1.90874e-28	105.78	cl40470	ps-ssRNAv_RdRp-like superfamily	C	-
Q#76 - >k141_19360_3 # 4076 # 5179 # 1 # ID=54_3;partial=00;start_type=GTG;rbs_motif=None;rbs_spacer=None;gc_cont=0.514	specific	435383	72	173	4.72346e-20	83.988	pfam16506	DiSB-ORF2_chro	-	cl24918
Q#81 - >k141_132222_2 # 280 # 684 # -1 # ID=57_2;partial=00;start_type=ATG;rbs_motif=None;rbs_spacer=None;gc_cont=0.538	superfamily	444860	1	134	2.06167e-46	146.537	cl00354	KOW superfamily	-	-
Q#85 - >k141_202775_1 # 69 # 821 # -1 # ID=60_1;partial=00;start_type=ATG;rbs_motif=None;rbs_spacer=None;gc_cont=0.529	specific	429545	183	240	1.66328e-20	82.2564	pfam07572	BCNT	-	cl06557
Q#86 - >k141_202775_2 # 893 # 1135 # 1 # ID=60_2;partial=01;start_type=GTG;rbs_motif=GGA/GAG/AGG;rbs_spacer=5-10bp;gc_cont=0.342	superfamily	454764	14	81	1.03801e-07	46.8191	cl40470	ps-ssRNAv_RdRp-like superfamily	N	-
Q#87 - >k141_118467_1 # 3 # 740 # 1 # ID=61_1;partial=11;start_type=Edge;rbs_motif=None;rbs_spacer=None;gc_cont=0.443	specific	438019	1	246	1.18664e-102	300.28	cd23169	ps-ssRNAv-Picornavirales	C	cl40470
Q#92 - >k141_132627_2 # 368 # 784 # -1 # ID=64_2;partial=01;start_type=Edge;rbs_motif=None;rbs_spacer=None;gc_cont=0.388	superfamily	454764	2	108	4.4602e-52	166.907	cl40470	ps-ssRNAv_RdRp-like superfamily	N	-
Q#93 - >k141_62802_1 # 155 # 358 # -1 # ID=65_1;partial=01;start_type=Edge;rbs_motif=None;rbs_spacer=None;gc_cont=0.402	superfamily	454764	18	63	3.04372e-07	45.0965	cl40470	ps-ssRNAv_RdRp-like superfamily	NC	-
Q#95 - >k141_189194_2 # 211 # 582 # 1 # ID=66_2;partial=00;start_type=ATG;rbs_motif=GGA/GAG/AGG;rbs_spacer=5-10bp;gc_cont=0.513	specific	425893	7	64	1.43381e-14	62.7885	pfam00831	Ribosomal_L29	-	cl09943
Q#96 - >k141_34618_1 # 69 # 806 # 1 # ID=67_1;partial=00;start_type=ATG;rbs_motif=None;rbs_spacer=None;gc_cont=0.488	specific	239723	8	219	6.4402e-135	378.501	cd03754	proteasome_alpha_type_6	-	cl00467
Q#100 - >k141_119610_2 # 275 # 2020 # 1 # ID=69_2;partial=00;start_type=GTG;rbs_motif=GGA/GAG/AGG;rbs_spacer=5-10bp;gc_cont=0.467	specific	395084	27	564	4.05931e-162	472.562	pfam00135	COesterase	-	cl21494
Q#102 - >k141_204433_1 # 1 # 345 # 1 # ID=72_1;partial=10;start_type=Edge;rbs_motif=None;rbs_spacer=None;gc_cont=0.452	superfamily	413513	1	26	1.90775e-09	49.8817	cl02885	Ebola_HIV-1-like_HR1-HR2 superfamily	N	-
Q#106 - >k141_176536_1 # 2 # 973 # 1 # ID=75_1;partial=10;start_type=Edge;rbs_motif=None;rbs_spacer=None;gc_cont=0.385	specific	430430	20	319	4.95982e-105	309.842	pfam09139	Mmp37	-	cl20372
Q#108 - >k141_134520_1 # 3 # 632 # 1 # ID=76_1;partial=10;start_type=Edge;rbs_motif=None;rbs_spacer=None;gc_cont=0.516	superfamily	444673	17	206	1.33801e-34	122.087	cl00057	vWFA superfamily	-	-
Q#111 - >k141_135814_1 # 2 # 667 # 1 # ID=81_1;partial=11;start_type=Edge;rbs_motif=None;rbs_spacer=None;gc_cont=0.425	superfamily	396298	2	222	1.07238e-25	101.22	cl03298	Vmethyltransf superfamily	C	-
Q#112 - >k141_164259_1 # 158 # 2107 # -1 # ID=82_1;partial=01;start_type=Edge;rbs_motif=None;rbs_spacer=None;gc_cont=0.423	specific	429653	100	172	3.65219e-07	47.8391	pfam07776	zf-AD	-	cl07874
Q#112 - >k141_164259_1 # 158 # 2107 # -1 # ID=82_1;partial=01;start_type=Edge;rbs_motif=None;rbs_spacer=None;gc_cont=0.423	specific	214871	9	79	3.30223e-06	45.1988	smart00868	zf-AD	-	cl07874
Q#112 - >k141_164259_1 # 158 # 2107 # -1 # ID=82_1;partial=01;start_type=Edge;rbs_motif=None;rbs_spacer=None;gc_cont=0.423	specific	227381	371	637	6.62802e-06	48.9238	COG5048	COG5048	N	cl34881
Q#113 - >k141_23709_1 # 1 # 501 # 1 # ID=83_1;partial=11;start_type=Edge;rbs_motif=None;rbs_spacer=None;gc_cont=0.369	superfamily	454764	1	164	1.32797e-69	213.131	cl40470	ps-ssRNAv_RdRp-like superfamily	NC	-
Q#114 - >k141_52388_1 # 3 # 569 # -1 # ID=84_1;partial=11;start_type=Edge;rbs_motif=None;rbs_spacer=None;gc_cont=0.448	superfamily	445932	38	186	8.65743e-15	71.2873	cl02808	RT_like superfamily	NC	-
Q#116 - >k141_178491_2 # 2078 # 3355 # 1 # ID=85_2;partial=00;start_type=ATG;rbs_motif=GGA/GAG/AGG;rbs_spacer=5-10bp;gc_cont=0.458	superfamily	454764	83	295	6.66953e-53	176.559	cl40470	ps-ssRNAv_RdRp-like superfamily	-	-
Q#117 - >k141_178491_3 # 3324 # 4442 # 1 # ID=85_3;partial=00;start_type=ATG;rbs_motif=None;rbs_spacer=None;gc_cont=0.517	superfamily	421955	2	270	5.59563e-18	84.06	cl29941	Viral_coat superfamily	C	-
Q#120 - >k141_151590_1 # 334 # 771 # 1 # ID=88_1;partial=00;start_type=ATG;rbs_motif=GGA/GAG/AGG;rbs_spacer=5-10bp;gc_cont=0.578	specific	185442	1	143	1.20617e-87	251.867	PTZ00096	PTZ00096	-	cl00350
Q#121 - >k141_207966_1 # 3 # 338 # 1 # ID=89_1;partial=10;start_type=Edge;rbs_motif=None;rbs_spacer=None;gc_cont=0.381	superfamily	454764	7	51	2.25477e-06	44.5079	cl40470	ps-ssRNAv_RdRp-like superfamily	N	-
Q#124 - >k141_53762_1 # 3 # 227 # -1 # ID=91_1;partial=10;start_type=ATG;rbs_motif=None;rbs_spacer=None;gc_cont=0.622	superfamily	452890	1	75	3.93255e-29	101.991	cl28899	DEAD-like_helicase_N superfamily	N	-
Q#129 - >k141_208544_2 # 231 # 2120 # -1 # ID=96_2;partial=00;start_type=GTG;rbs_motif=None;rbs_spacer=None;gc_cont=0.393	specific	425853	42	608	0	588.38	pfam00755	Carn_acyltransf	-	cl08288
Q#130 - >k141_54471_1 # 162 # 644 # -1 # ID=97_1;partial=00;start_type=ATG;rbs_motif=None;rbs_spacer=None;gc_cont=0.499	superfamily	437124	42	98	7.35983e-08	49.8509	cl44726	KPBB_C superfamily	NC	-
Q#135 - >k141_167125_1 # 114 # 542 # 1 # ID=102_1;partial=00;start_type=ATG;rbs_motif=TAA;rbs_spacer=11bp;gc_cont=0.480	superfamily	445362	68	134	4.55864e-18	76.2283	cl01321	SURF1 superfamily	C	-
Q#136 - >k141_12860_1 # 2 # 445 # -1 # ID=103_1;partial=11;start_type=Edge;rbs_motif=None;rbs_spacer=None;gc_cont=0.394	superfamily	395155	65	140	2.1153e-25	100.056	cl44410	SNF superfamily	NC	-
Q#138 - >k141_70160_1 # 388 # 807 # 1 # ID=105_1;partial=01;start_type=ATG;rbs_motif=AGxAGG/AGGxGG;rbs_spacer=5-10bp;gc_cont=0.550	superfamily	446269	77	140	2.11966e-10	53.4925	cl04085	uDENN superfamily	C	-
Q#143 - >k141_181819_1 # 3 # 365 # -1 # ID=108_1;partial=10;start_type=ATG;rbs_motif=None;rbs_spacer=None;gc_cont=0.534	superfamily	450164	13	92	7.76993e-49	150.41	cl17169	RRM_SF superfamily	-	-
Q#153 - >k141_84605_1 # 2 # 625 # -1 # ID=116_1;partial=11;start_type=Edge;rbs_motif=None;rbs_spacer=None;gc_cont=0.473	superfamily	417456	113	208	2.49523e-06	45.85	cl13999	rhv_like superfamily	C	-

## Sheet: C.t-1
#Batch CD-search tool	NIH/NLM/NCBI
#cdsid	QM3-qcdsearch-C526B3519BC36D3-1606FA145572A017
#datatype	hitsConcise Results
#status	0
#Start time	2022-10-21T12:33:28	Run time	0:00:00:04
#status	success
Query	Hit type	PSSM-ID	From	To	E-Value	Bitscore	Accession	Short name	Incomplete	Superfamily
Q#2 - >k141_28653_2 # 1231 # 2286 # 1 # ID=1_2;partial=00;start_type=ATG;rbs_motif=GGAG/GAGG;rbs_spacer=5-10bp;gc_cont=0.445	superfamily	454764	55	303	1.83538e-22	97.7273	cl40470	ps-ssRNAv_RdRp-like superfamily	N	-
Q#3 - >k141_9596_1 # 80 # 883 # 1 # ID=2_1;partial=01;start_type=TTG;rbs_motif=GGAG/GAGG;rbs_spacer=5-10bp;gc_cont=0.478	specific	436141	123	221	7.38907e-39	131.066	pfam17919	RT_RNaseH_2	-	cl39038
Q#3 - >k141_9596_1 # 80 # 883 # 1 # ID=2_1;partial=01;start_type=TTG;rbs_motif=GGAG/GAGG;rbs_spacer=5-10bp;gc_cont=0.478	superfamily	445932	6	58	3.04389e-14	68.7761	cl02808	RT_like superfamily	N	-
Q#24 - >k141_12667_1 # 59 # 574 # 1 # ID=26_1;partial=01;start_type=ATG;rbs_motif=TAA;rbs_spacer=6bp;gc_cont=0.502	superfamily	421955	89	156	2.68051e-07	48.2381	cl29941	Viral_coat superfamily	NC	-
Q#27 - >k141_31819_1 # 36 # 1820 # -1 # ID=29_1;partial=01;start_type=Edge;rbs_motif=None;rbs_spacer=None;gc_cont=0.485	superfamily	445932	120	432	4.95004e-36	140.238	cl02808	RT_like superfamily	C	-
Q#33 - >k141_13070_2 # 726 # 1370 # -1 # ID=34_2;partial=00;start_type=ATG;rbs_motif=None;rbs_spacer=None;gc_cont=0.549	superfamily	421955	56	210	1.37623e-14	69.4241	cl29941	Viral_coat superfamily	-	-
Q#34 - >k141_60851_1 # 44 # 2125 # -1 # ID=35_1;partial=01;start_type=Edge;rbs_motif=None;rbs_spacer=None;gc_cont=0.564	superfamily	316804	41	597	2.4551e-84	280.193	cl16792	Methyltrans_Mon superfamily	-	-
Q#36 - >k141_37447_1 # 1 # 1110 # 1 # ID=37_1;partial=11;start_type=Edge;rbs_motif=None;rbs_spacer=None;gc_cont=0.377	specific	425942	64	184	1.95348e-17	76.8773	pfam00910	RNA_helicase	-	cl38936

## Sheet: C.t-2
Column1	Column2	Column3	Column4	Column5	Column6	Column7	Column8	Column9	Column10	Column11
#Batch CD-search tool	NIH/NLM/NCBI
#cdsid	QM3-qcdsearch-15E7F5B877DB9C92-27CF5C8DC3D066BE
#datatype	hitsConcise Results
#status	0
#Start time	2022-10-21T12:34:02	Run time	0:00:00:06
#status	success
Query	Hit type	PSSM-ID	From	To	E-Value	Bitscore	Accession	Short name	Incomplete	Superfamily
Q#1 - >k141_198359_1 # 160 # 645 # -1 # ID=1_1;partial=00;start_type=ATG;rbs_motif=None;rbs_spacer=None;gc_cont=0.465	superfamily	307047	13	146	4.06064e-10	55.3269	cl20208	TMV_coat superfamily	-	-
Q#2 - >k141_198359_2 # 620 # 1414 # -1 # ID=1_2;partial=00;start_type=ATG;rbs_motif=None;rbs_spacer=None;gc_cont=0.435	superfamily	279452	25	178	2.38623e-17	77.4391	cl03100	MP superfamily	-	-
Q#3 - >k141_198359_3 # 1401 # 2906 # -1 # ID=1_3;partial=00;start_type=ATG;rbs_motif=None;rbs_spacer=None;gc_cont=0.394	superfamily	454764	32	467	0	643.133	cl40470	ps-ssRNAv_RdRp-like superfamily	-	-
Q#4 - >k141_198359_4 # 2913 # 4814 # -1 # ID=1_4;partial=00;start_type=ATG;rbs_motif=None;rbs_spacer=None;gc_cont=0.436	specific	366646	348	602	4.03977e-53	181.808	pfam01443	Viral_helicase1	-	cl26263
Q#5 - >k141_322818_1 # 2 # 1687 # 1 # ID=3_1;partial=11;start_type=Edge;rbs_motif=None;rbs_spacer=None;gc_cont=0.477	superfamily	445932	91	403	5.34229e-36	139.853	cl02808	RT_like superfamily	C	-
Q#13 - >k141_100891_6 # 6589 # 13470 # 1 # ID=9_6;partial=00;start_type=ATG;rbs_motif=TAAA;rbs_spacer=12bp;gc_cont=0.469	superfamily	395756	213	1068	3.54312e-116	396.712	cl15638	Mononeg_RNA_pol superfamily	-	-
Q#13 - >k141_100891_6 # 6589 # 13470 # 1 # ID=9_6;partial=00;start_type=ATG;rbs_motif=TAAA;rbs_spacer=12bp;gc_cont=0.469	superfamily	405070	1139	1385	8.48568e-32	125.57	cl16796	Mononeg_mRNAcap superfamily	-	-
Q#13 - >k141_100891_6 # 6589 # 13470 # 1 # ID=9_6;partial=00;start_type=ATG;rbs_motif=TAAA;rbs_spacer=12bp;gc_cont=0.469	superfamily	275046	1242	2027	8.91037e-32	135.699	cl44358	paramyx_RNAcap superfamily	C	-
Q#16 - >k141_349971_1 # 1 # 3690 # -1 # ID=11_1;partial=10;start_type=GTG;rbs_motif=None;rbs_spacer=None;gc_cont=0.361	specific	425942	882	1002	2.99779e-16	75.3365	pfam00910	RNA_helicase	-	cl38936
Q#30 - >k141_332342_2 # 2015 # 3070 # 1 # ID=20_2;partial=00;start_type=ATG;rbs_motif=GGA/GAG/AGG;rbs_spacer=5-10bp;gc_cont=0.442	superfamily	454764	55	303	1.66754e-22	97.7273	cl40470	ps-ssRNAv_RdRp-like superfamily	N	-
Q#46 - >k141_60769_1 # 3 # 1406 # 1 # ID=35_1;partial=11;start_type=Edge;rbs_motif=None;rbs_spacer=None;gc_cont=0.441	specific	396298	49	425	6.42485e-45	159	pfam01660	Vmethyltransf	-	cl03298
Q#54 - >k141_267270_2 # 1631 # 3019 # 1 # ID=43_2;partial=00;start_type=GTG;rbs_motif=GGxGG;rbs_spacer=3-4bp;gc_cont=0.428	specific	438029	128	339	1.26946e-89	272.088	cd23179	ps_ssRNAv_Tolivirales_RdRp	-	cl40470
Q#59 - >k141_367784_1 # 3 # 3533 # 1 # ID=48_1;partial=10;start_type=Edge;rbs_motif=None;rbs_spacer=None;gc_cont=0.375	superfamily	454764	804	1123	1.32006e-33	131.948	cl40470	ps-ssRNAv_RdRp-like superfamily	-	-

## Sheet: An.s-1
Column1	Column2	Column3	Column4	Column5	Column6	Column7	Column8	Column9	Column10	Column11
#Batch CD-search tool	NIH/NLM/NCBI
#cdsid	QM3-qcdsearch-5CD124D067A8405-370AE946B0F6EE69
#datatype	hitsConcise Results
#status	0
#Start time	2022-10-21T12:35:30	Run time	0:00:00:06
#status	success
Query	Hit type	PSSM-ID	From	To	E-Value	Bitscore	Accession	Short name	Incomplete	Superfamily
Q#11 - >k141_25926_1 # 3 # 506 # 1 # ID=10_1;partial=10;start_type=Edge;rbs_motif=None;rbs_spacer=None;gc_cont=0.583	superfamily	451320	1	144	1.08051e-33	118.533	cl21584	Tryp_SPc superfamily	N	-
Q#12 - >k141_25926_2 # 656 # 2101 # 1 # ID=10_2;partial=00;start_type=ATG;rbs_motif=GGAG/GAGG;rbs_spacer=5-10bp;gc_cont=0.410	superfamily	429364	213	479	1.06946e-08	56.5921	cl09431	Phlebovirus_G2 superfamily	-	-
Q#13 - >k141_25926_3 # 2041 # 3177 # 1 # ID=10_3;partial=00;start_type=TTG;rbs_motif=None;rbs_spacer=None;gc_cont=0.573	specific	185562	8	367	0	775.808	PTZ00335	PTZ00335	-	cl30503
Q#29 - >k141_38796_1 # 2 # 472 # -1 # ID=21_1;partial=10;start_type=GTG;rbs_motif=None;rbs_spacer=None;gc_cont=0.395	superfamily	282102	54	157	8.28518e-06	44.3854	cl20265	Bunya_RdRp superfamily	N	-
Q#40 - >k141_39289_2 # 672 # 941 # 1 # ID=28_2;partial=00;start_type=ATG;rbs_motif=None;rbs_spacer=None;gc_cont=0.630	superfamily	408579	1	65	3.22168e-16	66.7177	cl40101	Importin_rep_4 superfamily	-	-
Q#46 - >k141_51993_4 # 3063 # 9137 # -1 # ID=30_4;partial=00;start_type=ATG;rbs_motif=None;rbs_spacer=None;gc_cont=0.400	superfamily	395756	345	1018	3.24345e-65	242.632	cl15638	Mononeg_RNA_pol superfamily	N	-
Q#46 - >k141_51993_4 # 3063 # 9137 # -1 # ID=30_4;partial=00;start_type=ATG;rbs_motif=None;rbs_spacer=None;gc_cont=0.400	superfamily	405070	1048	1249	2.92628e-13	71.642	cl16796	Mononeg_mRNAcap superfamily	-	-
Q#46 - >k141_51993_4 # 3063 # 9137 # -1 # ID=30_4;partial=00;start_type=ATG;rbs_motif=None;rbs_spacer=None;gc_cont=0.400	superfamily	275046	1194	1994	1.17894e-10	66.7486	cl44358	paramyx_RNAcap superfamily	-	-
Q#53 - >k141_1475_1 # 163 # 417 # 1 # ID=32_1;partial=00;start_type=ATG;rbs_motif=AACAA;rbs_spacer=15bp;gc_cont=0.545	superfamily	453891	1	74	3.87108e-13	62.6798	cl38926	serpin superfamily	NC	-
Q#56 - >k141_35653_1 # 1 # 2364 # -1 # ID=35_1;partial=10;start_type=ATG;rbs_motif=None;rbs_spacer=None;gc_cont=0.377	superfamily	282102	491	788	4.6534e-08	56.7118	cl20265	Bunya_RdRp superfamily	N	-
Q#62 - >k141_2036_1 # 386 # 718 # -1 # ID=39_1;partial=00;start_type=GTG;rbs_motif=GGAG/GAGG;rbs_spacer=5-10bp;gc_cont=0.441	superfamily	451272	3	94	5.41244e-17	74.6512	cl21494	Abhydrolase superfamily	N	-
Q#63 - >k141_2036_2 # 861 # 2312 # 1 # ID=39_2;partial=01;start_type=ATG;rbs_motif=GGA/GAG/AGG;rbs_spacer=5-10bp;gc_cont=0.390	superfamily	429364	125	390	3.59212e-09	58.1329	cl09431	Phlebovirus_G2 superfamily	-	-
Q#64 - >k141_35976_1 # 154 # 4422 # -1 # ID=40_1;partial=01;start_type=Edge;rbs_motif=None;rbs_spacer=None;gc_cont=0.382	superfamily	399064	60	1190	6.60042e-41	165.274	cl12314	Orbi_VP1 superfamily	-	-
Q#67 - >k141_61636_1 # 247 # 540 # -1 # ID=42_1;partial=00;start_type=ATG;rbs_motif=AAAAA;rbs_spacer=12bp;gc_cont=0.541	specific	197984	27	93	7.56041e-26	91.041	smart00916	L51_S25_CI-B8	-	cl04907
Q#80 - >k141_49489_1 # 230 # 724 # 1 # ID=55_1;partial=00;start_type=ATG;rbs_motif=None;rbs_spacer=None;gc_cont=0.531	superfamily	225807	4	153	6.3513e-40	138.351	cl25614	COG3268 superfamily	C	-

## Sheet: An.s-2
Column1	Column2	Column3	Column4	Column5	Column6	Column7	Column8	Column9	Column10	Column11
#Batch CD-search tool	NIH/NLM/NCBI
#cdsid	QM3-qcdsearch-FB1E33ADBCB9143-63EA7388D8BEA2E
#datatype	hitsConcise Results
#status	0
#Start time	2022-10-21T12:36:06	Run time	0:00:00:03
#status	success
Query	Hit type	PSSM-ID	From	To	E-Value	Bitscore	Accession	Short name	Incomplete	Superfamily
Q#4 - >k141_15876_1 # 3 # 314 # -1 # ID=3_1;partial=10;start_type=GTG;rbs_motif=TTGTT;rbs_spacer=9bp;gc_cont=0.500	specific	239822	3	70	6.22332e-31	104.213	cd04330	RNAP_III_Rpc25_N	-	cl04309
Q#4 - >k141_15876_1 # 3 # 314 # -1 # ID=3_1;partial=10;start_type=GTG;rbs_motif=TTGTT;rbs_spacer=9bp;gc_cont=0.500	superfamily	447859	73	104	5.33913e-11	54.5966	cl09927	S1_like superfamily	C	-
Q#5 - >k141_52693_1 # 333 # 2378 # -1 # ID=4_1;partial=00;start_type=ATG;rbs_motif=GGA/GAG/AGG;rbs_spacer=11-12bp;gc_cont=0.394	superfamily	429364	213	478	7.18522e-09	57.7477	cl09431	Phlebovirus_G2 superfamily	-	-
Q#9 - >k141_79415_2 # 131 # 6418 # -1 # ID=7_2;partial=00;start_type=ATG;rbs_motif=None;rbs_spacer=None;gc_cont=0.365	superfamily	282102	960	1229	1.42979e-07	56.7118	cl20265	Bunya_RdRp superfamily	N	-
Q#14 - >k141_59007_2 # 208 # 996 # 1 # ID=9_2;partial=00;start_type=ATG;rbs_motif=GGA/GAG/AGG;rbs_spacer=11-12bp;gc_cont=0.568	superfamily	451320	152	253	1.57922e-21	89.6593	cl21584	Tryp_SPc superfamily	C	-
Q#14 - >k141_59007_2 # 208 # 996 # 1 # ID=9_2;partial=00;start_type=ATG;rbs_motif=GGA/GAG/AGG;rbs_spacer=11-12bp;gc_cont=0.568	specific	436409	56	111	3.39499e-16	70.4885	pfam18322	CLIP_1	-	cl39668
Q#26 - >k141_8029_1 # 3 # 449 # -1 # ID=17_1;partial=11;start_type=Edge;rbs_motif=None;rbs_spacer=None;gc_cont=0.474	superfamily	445932	18	149	2.30711e-16	74.3689	cl02808	RT_like superfamily	NC	-
Q#27 - >k141_8402_1 # 236 # 616 # -1 # ID=18_1;partial=01;start_type=Edge;rbs_motif=None;rbs_spacer=None;gc_cont=0.499	superfamily	430845	1	126	1.52655e-35	119.587	cl10785	MRP-L28 superfamily	-	-
Q#29 - >k141_39480_1 # 1 # 252 # 1 # ID=20_1;partial=10;start_type=Edge;rbs_motif=None;rbs_spacer=None;gc_cont=0.468	superfamily	395756	6	64	1.05207e-10	55.8104	cl15638	Mononeg_RNA_pol superfamily	NC	-
Q#31 - >k141_18871_1 # 3 # 1730 # 1 # ID=22_1;partial=10;start_type=Edge;rbs_motif=None;rbs_spacer=None;gc_cont=0.402	superfamily	429509	227	479	1.13701e-29	120.292	cl29245	SecA_DEAD superfamily	-	-
Q#35 - >k141_76857_1 # 3 # 353 # 1 # ID=23_1;partial=11;start_type=Edge;rbs_motif=None;rbs_spacer=None;gc_cont=0.581	superfamily	453896	12	112	2.18849e-25	94.1549	cl38936	P-loop_NTPase superfamily	N	-
Q#44 - >k141_40530_5 # 6310 # 12384 # 1 # ID=27_5;partial=00;start_type=ATG;rbs_motif=None;rbs_spacer=None;gc_cont=0.398	superfamily	395756	345	1018	1.22529e-64	240.706	cl15638	Mononeg_RNA_pol superfamily	N	-
Q#44 - >k141_40530_5 # 6310 # 12384 # 1 # ID=27_5;partial=00;start_type=ATG;rbs_motif=None;rbs_spacer=None;gc_cont=0.398	superfamily	405070	1048	1249	3.03838e-13	71.642	cl16796	Mononeg_mRNAcap superfamily	-	-
Q#44 - >k141_40530_5 # 6310 # 12384 # 1 # ID=27_5;partial=00;start_type=ATG;rbs_motif=None;rbs_spacer=None;gc_cont=0.398	superfamily	275046	1194	1994	6.95274e-12	70.9858	cl44358	paramyx_RNAcap superfamily	-	-

## Sheet: An.s-3
Column1	Column2	Column3	Column4	Column5	Column6	Column7	Column8	Column9	Column10	Column11
#Batch CD-search tool	NIH/NLM/NCBI
#cdsid	QM3-qcdsearch-282653C56747010-124CF38AFCC06F78
#datatype	hitsConcise Results
#status	0
#Start time	2022-10-21T12:36:46	Run time	0:00:00:04
#status	success
Query	Hit type	PSSM-ID	From	To	E-Value	Bitscore	Accession	Short name	Incomplete	Superfamily
Q#8 - >k141_123291_1 # 3 # 1115 # 1 # ID=6_1;partial=10;start_type=Edge;rbs_motif=None;rbs_spacer=None;gc_cont=0.606	superfamily	447588	38	214	1.87122e-77	236.135	cl08246	MHC_I superfamily	-	-
Q#8 - >k141_123291_1 # 3 # 1115 # 1 # ID=6_1;partial=10;start_type=Edge;rbs_motif=None;rbs_spacer=None;gc_cont=0.606	superfamily	448366	218	308	2.79443e-34	121.66	cl11960	Ig superfamily	-	-
Q#9 - >k141_123291_2 # 1396 # 3441 # 1 # ID=6_2;partial=00;start_type=ATG;rbs_motif=None;rbs_spacer=None;gc_cont=0.394	superfamily	429364	213	478	4.79914e-09	58.5181	cl09431	Phlebovirus_G2 superfamily	-	-
Q#12 - >k141_125196_1 # 172 # 492 # 1 # ID=11_1;partial=01;start_type=ATG;rbs_motif=AAAA;rbs_spacer=8bp;gc_cont=0.417	superfamily	227447	2	93	2.72768e-06	44.2429	cl34912	NOC3 superfamily	NC	-
Q#17 - >k141_88242_2 # 515 # 967 # -1 # ID=14_2;partial=00;start_type=ATG;rbs_motif=None;rbs_spacer=None;gc_cont=0.554	specific	185489	15	150	7.96164e-78	227.212	PTZ00160	PTZ00160	-	cl12022
Q#18 - >k141_88242_3 # 1506 # 7580 # -1 # ID=14_3;partial=00;start_type=ATG;rbs_motif=None;rbs_spacer=None;gc_cont=0.396	superfamily	395756	345	1018	6.73761e-66	244.558	cl15638	Mononeg_RNA_pol superfamily	N	-
Q#18 - >k141_88242_3 # 1506 # 7580 # -1 # ID=14_3;partial=00;start_type=ATG;rbs_motif=None;rbs_spacer=None;gc_cont=0.396	superfamily	405070	1048	1249	2.89891e-13	71.642	cl16796	Mononeg_mRNAcap superfamily	-	-
Q#18 - >k141_88242_3 # 1506 # 7580 # -1 # ID=14_3;partial=00;start_type=ATG;rbs_motif=None;rbs_spacer=None;gc_cont=0.396	superfamily	275046	1194	1718	4.09628e-10	65.2078	cl44358	paramyx_RNAcap superfamily	C	-
Q#30 - >k141_108497_3 # 1929 # 2516 # -1 # ID=18_3;partial=00;start_type=ATG;rbs_motif=None;rbs_spacer=None;gc_cont=0.488	specific	406816	20	170	1.96657e-15	69.9589	pfam16504	SP24	-	cl24916
Q#31 - >k141_108497_4 # 2564 # 9943 # -1 # ID=18_4;partial=00;start_type=GTG;rbs_motif=None;rbs_spacer=None;gc_cont=0.513	specific	438104	2124	2389	6.03775e-119	376.874	cd23254	Kitaviridae_RdRp	-	cl40470
Q#31 - >k141_108497_4 # 2564 # 9943 # -1 # ID=18_4;partial=00;start_type=GTG;rbs_motif=None;rbs_spacer=None;gc_cont=0.513	specific	366646	1644	1883	2.42603e-27	112.473	pfam01443	Viral_helicase1	-	cl26263
Q#31 - >k141_108497_4 # 2564 # 9943 # -1 # ID=18_4;partial=00;start_type=GTG;rbs_motif=None;rbs_spacer=None;gc_cont=0.513	superfamily	396298	212	546	1.45427e-25	109.694	cl03298	Vmethyltransf superfamily	-	-
Q#31 - >k141_108497_4 # 2564 # 9943 # -1 # ID=18_4;partial=00;start_type=GTG;rbs_motif=None;rbs_spacer=None;gc_cont=0.513	superfamily	459237	716	815	3.54515e-09	56.462	cl45892	OTU superfamily	-	-
Q#34 - >k141_71974_1 # 2 # 277 # -1 # ID=21_1;partial=10;start_type=ATG;rbs_motif=None;rbs_spacer=None;gc_cont=0.478	superfamily	451320	6	91	3.29303e-08	48.443	cl21584	Tryp_SPc superfamily	NC	-
Q#35 - >k141_71974_2 # 302 # 724 # -1 # ID=21_2;partial=00;start_type=ATG;rbs_motif=GGAG/GAGG;rbs_spacer=5-10bp;gc_cont=0.485	superfamily	451320	36	139	1.81368e-21	85.8073	cl21584	Tryp_SPc superfamily	C	-
Q#42 - >k141_6285_1 # 254 # 6541 # 1 # ID=25_1;partial=00;start_type=ATG;rbs_motif=None;rbs_spacer=None;gc_cont=0.362	superfamily	282102	960	1229	2.70285e-07	55.9414	cl20265	Bunya_RdRp superfamily	N	-
Q#44 - >k141_81881_1 # 171 # 641 # 1 # ID=26_1;partial=00;start_type=ATG;rbs_motif=None;rbs_spacer=None;gc_cont=0.505	superfamily	444735	4	138	1.41341e-56	178.369	cl00192	ribokinase_pfkB_like superfamily	C	-
Q#45 - >k141_81881_2 # 672 # 1136 # 1 # ID=26_2;partial=00;start_type=ATG;rbs_motif=AAA;rbs_spacer=8bp;gc_cont=0.512	superfamily	444735	1	147	7.83966e-34	119.819	cl00192	ribokinase_pfkB_like superfamily	N	-
Q#49 - >k141_64697_1 # 115 # 4488 # -1 # ID=30_1;partial=00;start_type=ATG;rbs_motif=GGA/GAG/AGG;rbs_spacer=5-10bp;gc_cont=0.385	superfamily	399064	95	1225	3.0329e-40	163.348	cl12314	Orbi_VP1 superfamily	-	-

[truncated: 18 more sheets: C.p-1, C.t-4, C.t-5, C.t-6, C.p-2, C.p-3, C.p-4, C.t-7, Ae.a-1, C.q, C.p.p-5, C.p.p-6, C.t-8, Ar.s-1, Ae.a-2, Ae.v, C.t-3, Ar.s-2]
