# Supplementary material for: Meta-Viromic Sequencing Reveals Virome Characteristics of Mosquitoes and Culicoides on Zhoushan Island, China
Source: Microbiol Spectr. 2023 Jan 18;11(1):e02688-22. doi: 10.1128/spectrum.02688-22 (PMC9927462; doi:10.1128/spectrum.02688-22)
Supplement: Supplemental file 7 — Table S6. Download spectrum.02688-22-s0007.xlsx, XLSX file, 0.01 MB [file spectrum.02688-22-s0007.xlsx]

## Sheet: Sheet3
		Midge-1	Midge-2	Midge-3	Midge-4	Midge-5	C.p-1	C.t-4	C.t-5	C.t-6	C.p-2	C.p-3	C.t-7	Ae.a-1	C.p-4	C.q	C.p.p-5	C.p.p-6	C.t-8	Ar.s-1	Ae.a-2*	Ae.v	C.t-3	Ar.s-2	C.t-1	C.t-2	An.s-1	An.s-2	An.s-3
dvf-checkv	Total_Len:	4792414	3240115	1207511	9493187	9776317	582302	1258500	1714551	1545756	265919	1287179	1958936	5082126	411709	654403	372119	2190035	1772513	581036	1846076	7405049	679650	4092270	436790	2719209	1056911	1258421	2075797
dvf-checkv	Total_Seq_Num :	5279	2824	1130	9060	10005	786	1579	2203	1987	378	1602	2509	7117	544	891	508	2646	2281	743	2618	9370	928	4954	639	3458	1334	1600	2587
dvf-checkv	Total_N_Counts:	0	0	0	0	0	0	0	0	0	0	0	0	0	0	0	0	0	0	0	0	0	0	0	0	0	0	0	0
dvf-checkv	Total_LowCase_Counts:	0	0	0	0	0	0	0	0	0	0	0	0	0	0	0	0	0	0	0	0	0	0	0	0	0	0	0	0
dvf-checkv	Total_GC_content:	0.46	0.39	0.36	0.45	0.47	0.43	0.44	0.44	0.45	0.44	0.46	0.44	0.43	0.42	0.46	0.43	0.44	0.44	0.46	0.43	0.43	0.45	0.42	0.43	0.43	0.42	0.43	0.43
dvf-checkv	Minimum Len:	500	500	500	500	500	500	500	500	500	500	500	500	500	500	500	500	500	500	500	500	500	500	500	500	500	500	500	500
dvf-checkv	Maximum Len:	10653	9139	8844	9387	10615	3530	3949	4048	4522	3409	5367	4665	4995	3433	3290	2457	5650	3855	4432	3879	5323	5272	6214	3860	5491	9879	5427	4327
dvf-checkv	Mean Len:	907.83	1147.35	1068.59	1047.81	977.14	740.84	797.02	778.28	777.93	703.49	803.48	780.76	714.08	756.82	734.46	732.52	827.68	777.08	782.01	705.15	790.29	732.38	826.05	683.55	786.35	792.29	786.51	802.4
dvf-checkv	Median Len:	720	886.5	780	803	768	637.5	674	652	660	597.5	671	657	635	628	628	639.5	677	656	661	620	665	629	678	606	664.5	655	658	667
dvf-checkv	N50:	910	1312	1199	1156	1027	715	779	753	753	652	781	752	689	721	703	708	807	751	746	670	765	683	806	644	764	757	767	787
		Midge-1	Midge-2	Midge-3	Midge-4	Midge-5	C.p-1	C.t-4	C.t-5	C.t-6	C.p-2	C.p-3	C.t-7	Ae.a-1	C.p-4	C.q	C.p.p-5	C.p.p-6	C.t-8	Ar.s-1	Ae.a-2*	Ae.v	C.t-3	Ar.s-2	C.t-1	C.t-2	An.s-1	An.s-2	An.s-3
blast-checkv	Total_Len:	185970	260188	437977	379657	109630	21377	40955	68610	33317	18255	9403	28730	550024	57440	25770	41360	30954	60847	7345	264358	71346	49970	48814	31729	77959	75604	44181	46422
blast-checkv	Total_Seq_Num :	208	276	607	455	118	19	38	46	43	11	15	34	833	63	25	40	34	60	14	450	101	37	36	44	52	67	34	29
blast-checkv	Total_N_Counts:	0	0	0	0	0	0	0	0	0	0	0	0	0	0	0	0	0	0	0	0	0	0	0	0	0	0	0	0
blast-checkv	Total_LowCase_Counts:	0	0	0	0	0	0	0	0	0	0	0	0	0	0	0	0	0	0	0	0	0	0	0	0	0	0	0	0
blast-checkv	Total_GC_content:	0.41	0.36	0.35	0.43	0.43	0.49	0.41	0.48	0.44	0.46	0.4	0.41	0.43	0.44	0.47	0.47	0.42	0.46	0.4	0.45	0.41	0.46	0.39	0.44	0.41	0.41	0.4	0.43
blast-checkv	Minimum Len:	213	231	207	236	274	307	252	288	207	337	332	216	214	278	309	279	314	281	312	231	294	305	304	307	305	243	301	310
blast-checkv	Maximum Len:	13569	9897	7100	8460	7072	3323	9804	13237	3441	9634	2001	3472	5923	3071	4179	6887	5129	11284	952	3914	3904	11021	9889	2327	15231	13697	12924	10257
blast-checkv	Mean Len:	894.09	942.71	721.54	834.41	929.07	1125.11	1077.76	1491.52	774.81	1659.55	626.87	845	660.29	911.75	1030.8	1034	910.41	1014.12	524.64	587.46	706.4	1350.54	1355.94	721.11	1499.21	1128.42	1299.44	1600.76
blast-checkv	Median Len:	509.5	543.5	469	559	576	743	620	476.5	560	791	460	517.5	552	684	421	476	609.5	461	478.5	506.5	541	550	655.5	512.5	794	586	590.5	641
blast-checkv	N50:	1216	1386	861	1117	1140	2030	1427	3826	1141	9634	643	1714	676	1188	2635	2925	1241	2167	685	616	762	4298	2600	884	3221	1775	3659	3842
